# Supplementary material for: At the Gate of Mutualism: Identification of Genomic Traits Predisposing to Insect-Bacterial Symbiosis in Pathogenic Strains of the Aphid Symbiont Serratia symbiotica
Source: Front Cell Infect Microbiol. 2021 Jun 29;11:660007. doi: 10.3389/fcimb.2021.660007 (PMC8275996; doi:10.3389/fcimb.2021.660007)
Supplement: Supplementary file 1 [file DataSheet_1.zip]

Archive with 16 entries (15 files):
- Supplementary Material/
- Supplementary Material/Figure S1.pdf
- Supplementary Material/Figure S2.pdf
- Supplementary Material/Figure S3.pdf
- Supplementary Material/Figure S4.pdf
- Supplementary Material/Phylogenomic-partitions.txt.best_scheme.nex
- Supplementary Material/Table S1.xlsx
- Supplementary Material/Table S10.xlsx
- Supplementary Material/Table S2.xlsx
- Supplementary Material/Table S3.xlsx
- Supplementary Material/Table S4.xlsx
- Supplementary Material/Table S5.xlsx
- Supplementary Material/Table S6.xlsx
- Supplementary Material/Table S7.xlsx
- Supplementary Material/Table S8.xlsx
- Supplementary Material/Table S9.xlsx
