# Supplementary material for: At the Gate of Mutualism: Identification of Genomic Traits Predisposing to Insect-Bacterial Symbiosis in Pathogenic Strains of the Aphid Symbiont Serratia symbiotica
Source: Front Cell Infect Microbiol. 2021 Jun 29;11:660007. doi: 10.3389/fcimb.2021.660007 (PMC8275996; doi:10.3389/fcimb.2021.660007)
Supplement: Supplementary file 1 [file DataSheet_1.zip › Supplementary Material/Phylogenomic-partitions.txt.best_scheme.nex]

#nexus
begin sets;
  charset FcC_OG0000261_FcC_OG0000274 = 1-73  1493-1912;
  charset FcC_OG0000262_FcC_OG0000265_FcC_OG0000266_FcC_OG0000298_FcC_OG0000359_FcC_OG0000471 = 74-154  211-297  298-417  8250-8494  26649-26822  64335-64668;
  charset FcC_OG0000264_FcC_OG0000267_FcC_OG0000292_FcC_OG0000310_FcC_OG0000316_FcC_OG0000366_FcC_OG0000423 = 155-210  418-536  6708-7219  11882-12186  13487-14038  28943-29456  48094-48304;
  charset FcC_OG0000268_FcC_OG0000346 = 537-636  22410-22831;
  charset FcC_OG0000269_FcC_OG0000273_FcC_OG0000285_FcC_OG0000286_FcC_OG0000308_FcC_OG0000321_FcC_OG0000339_FcC_OG0000355_FcC_OG0000375_FcC_OG0000380_FcC_OG0000494_FcC_OG0000501 = 637-981  1095-1492  4974-5071  5072-5630  10800-11628  14826-15009  19875-20314  25371-26015  31189-31840  33065-33384  74431-74891  77785-78372;
  charset FcC_OG0000270_FcC_OG0000336_FcC_OG0000343_FcC_OG0000357_FcC_OG0000367_FcC_OG0000392_FcC_OG0000444_FcC_OG0000452_FcC_OG0000481_FcC_OG0000483_FcC_OG0000488_FcC_OG0000504 = 982-1094  19165-19279  21228-21378  26016-26189  29457-29622  36040-36207  55864-56193  58366-58850  68941-69132  69865-70141  71287-71498  79503-79643;
  charset FcC_OG0000276_FcC_OG0000345_FcC_OG0000363_FcC_OG0000376_FcC_OG0000385 = 1913-2544  21519-22409  27669-28006  31841-32566  33913-34110;
  charset FcC_OG0000277_FcC_OG0000294_FcC_OG0000304_FcC_OG0000311_FcC_OG0000324_FcC_OG0000341_FcC_OG0000370_FcC_OG0000377_FcC_OG0000394_FcC_OG0000395_FcC_OG0000400_FcC_OG0000413_FcC_OG0000414_FcC_OG0000430_FcC_OG0000437_FcC_OG0000441_FcC_OG0000445_FcC_OG0000473_FcC_OG0000485_FcC_OG0000495_FcC_OG0000503 = 2545-2752  7364-7657  9838-10185  12187-12752  15762-15996  20315-20804  30084-30229  32567-32786  36424-37218  37219-37562  38968-39329  44044-44320  44321-44583  50294-51155  52493-52856  54217-54816  56194-56594  65035-65449  70254-70599  74892-75533  79038-79502;
  charset FcC_OG0000278_FcC_OG0000325_FcC_OG0000389 = 2753-2855  15997-16397  34674-35097;
  charset FcC_OG0000279_FcC_OG0000333_FcC_OG0000348_FcC_OG0000360_FcC_OG0000398_FcC_OG0000422_FcC_OG0000478 = 2856-3208  18009-18437  23124-23484  26823-27345  38371-38673  47419-48093  67741-68186;
  charset FcC_OG0000280_FcC_OG0000283_FcC_OG0000315_FcC_OG0000326_FcC_OG0000332_FcC_OG0000337_FcC_OG0000417_FcC_OG0000500 = 3209-3560  4066-4429  13245-13486  16398-16521  17738-18008  19280-19613  45523-45863  77168-77784;
  charset FcC_OG0000282_FcC_OG0000290_FcC_OG0000344_FcC_OG0000358_FcC_OG0000379_FcC_OG0000462 = 3561-4065  6384-6594  21379-21518  26190-26648  32787-33064  61363-61840;
  charset FcC_OG0000284_FcC_OG0000327_FcC_OG0000338_FcC_OG0000362_FcC_OG0000420_FcC_OG0000492 = 4430-4973  16522-17003  19614-19874  27346-27668  46582-47211  73355-73967;
  charset FcC_OG0000288_FcC_OG0000299_FcC_OG0000309_FcC_OG0000350_FcC_OG0000354_FcC_OG0000372_FcC_OG0000390_FcC_OG0000391_FcC_OG0000397_FcC_OG0000402_FcC_OG0000405_FcC_OG0000443_FcC_OG0000455_FcC_OG0000458_FcC_OG0000477_FcC_OG0000484_FcC_OG0000489_FcC_OG0000491_FcC_OG0000502 = 5631-6222  8495-8694  11629-11881  23981-24258  25047-25370  30383-30680  35098-35533  35534-36039  37931-38370  40073-40336  40917-41893  55067-55863  59432-59742  60155-60630  66798-67740  70142-70253  71499-72193  72895-73354  78373-79037;
  charset FcC_OG0000289_FcC_OG0000317_FcC_OG0000451_FcC_OG0000457 = 6223-6383  14039-14373  57895-58365  59743-60154;
  charset FcC_OG0000291_FcC_OG0000293_FcC_OG0000314_FcC_OG0000369 = 6595-6707  7220-7363  13127-13244  29905-30083;
  charset FcC_OG0000295_FcC_OG0000300_FcC_OG0000301_FcC_OG0000307_FcC_OG0000312_FcC_OG0000320_FcC_OG0000328_FcC_OG0000334_FcC_OG0000349_FcC_OG0000407_FcC_OG0000412_FcC_OG0000415_FcC_OG0000421_FcC_OG0000446_FcC_OG0000448_FcC_OG0000460_FcC_OG0000464_FcC_OG0000468_FcC_OG0000474_FcC_OG0000479_FcC_OG0000480_FcC_OG0000486_FcC_OG0000493 = 7658-7863  8695-9109  9110-9371  10460-10799  12753-12941  14596-14825  17004-17342  18438-18564  23485-23980  42302-42640  43804-44043  44584-44979  47212-47418  56595-57266  57548-57673  60834-61172  62378-62832  63288-63412  65450-65890  68187-68624  68625-68940  70600-70955  73968-74430;
  charset FcC_OG0000296_FcC_OG0000426 = 7864-7954  48954-49249;
  charset FcC_OG0000297_FcC_OG0000303_FcC_OG0000313_FcC_OG0000365_FcC_OG0000482 = 7955-8249  9659-9837  12942-13126  28815-28942  69133-69864;
  charset FcC_OG0000302_FcC_OG0000351_FcC_OG0000374_FcC_OG0000381_FcC_OG0000388_FcC_OG0000403_FcC_OG0000419_FcC_OG0000438_FcC_OG0000454_FcC_OG0000463_FcC_OG0000465_FcC_OG0000475 = 9372-9658  24259-24532  30868-31188  33385-33694  34297-34673  40337-40643  46245-46581  52857-53350  59216-59431  61841-62377  62833-63042  65891-66355;
  charset FcC_OG0000305_FcC_OG0000322_FcC_OG0000329_FcC_OG0000335_FcC_OG0000396_FcC_OG0000409_FcC_OG0000428_FcC_OG0000433_FcC_OG0000497 = 10186-10343  15010-15652  17343-17516  18565-19164  37563-37930  43049-43309  49626-49947  51678-52164  75900-76080;
  charset FcC_OG0000306_FcC_OG0000404_FcC_OG0000406_FcC_OG0000418 = 10344-10459  40644-40916  41894-42301  45864-46244;
  charset FcC_OG0000319_FcC_OG0000408_FcC_OG0000472_FcC_OG0000490 = 14374-14595  42641-43048  64669-65034  72194-72894;
  charset FcC_OG0000323_FcC_OG0000353_FcC_OG0000411_FcC_OG0000498 = 15653-15761  24865-25046  43464-43803  76081-76908;
  charset FcC_OG0000331_FcC_OG0000393_FcC_OG0000424 = 17517-17737  36208-36423  48305-48953;
  charset FcC_OG0000342_FcC_OG0000431_FcC_OG0000459_FcC_OG0000499 = 20805-21227  51156-51677  60631-60833  76909-77167;
  charset FcC_OG0000347_FcC_OG0000386_FcC_OG0000429_FcC_OG0000461_FcC_OG0000476 = 22832-23123  34111-34296  49948-50293  61173-61362  66356-66797;
  charset FcC_OG0000352_FcC_OG0000368_FcC_OG0000371_FcC_OG0000373_FcC_OG0000427_FcC_OG0000435_FcC_OG0000440 = 24533-24864  29623-29904  30230-30382  30681-30867  49250-49625  52165-52492  53703-54216;
  charset FcC_OG0000364_FcC_OG0000470 = 28007-28814  63413-64334;
  charset FcC_OG0000384 = 33695-33912;
  charset FcC_OG0000399_FcC_OG0000442 = 38674-38967  54817-55066;
  charset FcC_OG0000401 = 39330-40072;
  charset FcC_OG0000410_FcC_OG0000453 = 43310-43463  58851-59215;
  charset FcC_OG0000416 = 44980-45522;
  charset FcC_OG0000439_FcC_OG0000449_FcC_OG0000467_FcC_OG0000496 = 53351-53702  57674-57894  63043-63287  75534-75899;
  charset FcC_OG0000447 = 57267-57547;
  charset FcC_OG0000487 = 70956-71286;
  charpartition mymodels =
    JTT+G4: FcC_OG0000261_FcC_OG0000274,
    cpREV+G4: FcC_OG0000262_FcC_OG0000265_FcC_OG0000266_FcC_OG0000298_FcC_OG0000359_FcC_OG0000471,
    JTT+G4: FcC_OG0000264_FcC_OG0000267_FcC_OG0000292_FcC_OG0000310_FcC_OG0000316_FcC_OG0000366_FcC_OG0000423,
    JTT+I+G4: FcC_OG0000268_FcC_OG0000346,
    JTT+I+G4: FcC_OG0000269_FcC_OG0000273_FcC_OG0000285_FcC_OG0000286_FcC_OG0000308_FcC_OG0000321_FcC_OG0000339_FcC_OG0000355_FcC_OG0000375_FcC_OG0000380_FcC_OG0000494_FcC_OG0000501,
    cpREV+G4: FcC_OG0000270_FcC_OG0000336_FcC_OG0000343_FcC_OG0000357_FcC_OG0000367_FcC_OG0000392_FcC_OG0000444_FcC_OG0000452_FcC_OG0000481_FcC_OG0000483_FcC_OG0000488_FcC_OG0000504,
    JTT+I+G4: FcC_OG0000276_FcC_OG0000345_FcC_OG0000363_FcC_OG0000376_FcC_OG0000385,
    JTT+I+G4: FcC_OG0000277_FcC_OG0000294_FcC_OG0000304_FcC_OG0000311_FcC_OG0000324_FcC_OG0000341_FcC_OG0000370_FcC_OG0000377_FcC_OG0000394_FcC_OG0000395_FcC_OG0000400_FcC_OG0000413_FcC_OG0000414_FcC_OG0000430_FcC_OG0000437_FcC_OG0000441_FcC_OG0000445_FcC_OG0000473_FcC_OG0000485_FcC_OG0000495_FcC_OG0000503,
    cpREV+G4: FcC_OG0000278_FcC_OG0000325_FcC_OG0000389,
    cpREV+I+G4: FcC_OG0000279_FcC_OG0000333_FcC_OG0000348_FcC_OG0000360_FcC_OG0000398_FcC_OG0000422_FcC_OG0000478,
    cpREV+G4: FcC_OG0000280_FcC_OG0000283_FcC_OG0000315_FcC_OG0000326_FcC_OG0000332_FcC_OG0000337_FcC_OG0000417_FcC_OG0000500,
    JTT+G4: FcC_OG0000282_FcC_OG0000290_FcC_OG0000344_FcC_OG0000358_FcC_OG0000379_FcC_OG0000462,
    cpREV+I+G4: FcC_OG0000284_FcC_OG0000327_FcC_OG0000338_FcC_OG0000362_FcC_OG0000420_FcC_OG0000492,
    JTT+I+G4: FcC_OG0000288_FcC_OG0000299_FcC_OG0000309_FcC_OG0000350_FcC_OG0000354_FcC_OG0000372_FcC_OG0000390_FcC_OG0000391_FcC_OG0000397_FcC_OG0000402_FcC_OG0000405_FcC_OG0000443_FcC_OG0000455_FcC_OG0000458_FcC_OG0000477_FcC_OG0000484_FcC_OG0000489_FcC_OG0000491_FcC_OG0000502,
    WAG+I+G4: FcC_OG0000289_FcC_OG0000317_FcC_OG0000451_FcC_OG0000457,
    JTT+G4: FcC_OG0000291_FcC_OG0000293_FcC_OG0000314_FcC_OG0000369,
    JTT+I+G4: FcC_OG0000295_FcC_OG0000300_FcC_OG0000301_FcC_OG0000307_FcC_OG0000312_FcC_OG0000320_FcC_OG0000328_FcC_OG0000334_FcC_OG0000349_FcC_OG0000407_FcC_OG0000412_FcC_OG0000415_FcC_OG0000421_FcC_OG0000446_FcC_OG0000448_FcC_OG0000460_FcC_OG0000464_FcC_OG0000468_FcC_OG0000474_FcC_OG0000479_FcC_OG0000480_FcC_OG0000486_FcC_OG0000493,
    WAG+G4: FcC_OG0000296_FcC_OG0000426,
    JTT+G4: FcC_OG0000297_FcC_OG0000303_FcC_OG0000313_FcC_OG0000365_FcC_OG0000482,
    JTT+I+G4: FcC_OG0000302_FcC_OG0000351_FcC_OG0000374_FcC_OG0000381_FcC_OG0000388_FcC_OG0000403_FcC_OG0000419_FcC_OG0000438_FcC_OG0000454_FcC_OG0000463_FcC_OG0000465_FcC_OG0000475,
    JTT+G4: FcC_OG0000305_FcC_OG0000322_FcC_OG0000329_FcC_OG0000335_FcC_OG0000396_FcC_OG0000409_FcC_OG0000428_FcC_OG0000433_FcC_OG0000497,
    cpREV+G4: FcC_OG0000306_FcC_OG0000404_FcC_OG0000406_FcC_OG0000418,
    WAG+I+G4: FcC_OG0000319_FcC_OG0000408_FcC_OG0000472_FcC_OG0000490,
    JTT+G4: FcC_OG0000323_FcC_OG0000353_FcC_OG0000411_FcC_OG0000498,
    JTT+I+G4: FcC_OG0000331_FcC_OG0000393_FcC_OG0000424,
    JTT+G4: FcC_OG0000342_FcC_OG0000431_FcC_OG0000459_FcC_OG0000499,
    JTT+G4: FcC_OG0000347_FcC_OG0000386_FcC_OG0000429_FcC_OG0000461_FcC_OG0000476,
    cpREV+I+G4: FcC_OG0000352_FcC_OG0000368_FcC_OG0000371_FcC_OG0000373_FcC_OG0000427_FcC_OG0000435_FcC_OG0000440,
    JTT+I+G4: FcC_OG0000364_FcC_OG0000470,
    JTT+G4: FcC_OG0000384,
    JTT+G4: FcC_OG0000399_FcC_OG0000442,
    JTT+G4: FcC_OG0000401,
    JTT+I+G4: FcC_OG0000410_FcC_OG0000453,
    JTT+I+G4: FcC_OG0000416,
    JTT+G4: FcC_OG0000439_FcC_OG0000449_FcC_OG0000467_FcC_OG0000496,
    JTT+I+G4: FcC_OG0000447,
    JTT+G4: FcC_OG0000487;
end;
