# Supplementary material for: At the Gate of Mutualism: Identification of Genomic Traits Predisposing to Insect-Bacterial Symbiosis in Pathogenic Strains of the Aphid Symbiont Serratia symbiotica
Source: Front Cell Infect Microbiol. 2021 Jun 29;11:660007. doi: 10.3389/fcimb.2021.660007 (PMC8275996; doi:10.3389/fcimb.2021.660007)
Supplement: Supplementary file 1 [file DataSheet_1.zip › Supplementary Material/Table S1.xlsx]

## Sheet: Feuil1
Table S1. Accession numbers and details of the bacterial strains used for the multigene phylogenetic reconstruction.
Serratia species	Strain	Acronym	Host	Observed biotic relationship	Genome size (Mb)	Accession numbers	Reference
Serratia symbiotica	Apa8A1	SsApa8A1	Insect (aphid)	Free-living bacterium - pathogen	3.36	GCA_009831785.1	This study
Serratia symbiotica	CWBI-2.3T	SsAf2.3	Insect (aphid)	Free-living bacterium - pathogen	3.35	GCA_000821185.1	This study
Serratia symbiotica	24.1	SsAf24.1	Insect (aphid)	Free-living bacterium - pathogen	3.19	GCA_009831665.1	This study
Serratia symbiotica	IS	SsApIS	Insect (aphid)	Mutualist (facultative)	2.82	GCA_008370165.1	Nikoh, Naruo, et al. "Genome Sequence of “Candidatus Serratia symbiotica” Strain IS, a Facultative Bacterial Symbiont of the Pea Aphid Acyrthosiphon pisum." Microbiol Resour Announc 8.19 (2019): e00272-19.
Serratia symbiotica	Tucson	SsApTucson	Insect (aphid)	Mutualist (facultative)	2.79	GCA_000186485.2	Burke, Gaelen R., and Nancy A. Moran. "Massive genomic decay in Serratia symbiotica, a recently evolved symbiont of aphids." Genome biology and evolution 3 (2011): 195-208.
Serratia symbiotica	SCt-VLC	SsCt	Insect (aphid)	Mutualist (co-obligate)	2.49	GCA_900002265.1	Manzano-Marín, Alejandro, and Amparo Latorre. "Settling down: the genome of Serratia symbiotica from the aphid Cinara tujafilina zooms in on the process of accommodation to a cooperative intracellular life." Genome biology and evolution 6.7 (2014): 1683-1698.
Serratia symbiotica	SeCistrobi	SsCs	Insect (aphid)	Mutualist (co-obligate)	2.43	GCA_900380265.1	Manzano-Marín, Alejandro, et al. "A Freeloader? The Highly Eroded Yet Large Genome of the Serratia symbiotica Symbiont of Cinara strobi." Genome biology and evolution 10.9 (2018): 2178-2189.
Serratia symbiotica	Cc	SsCc	Insect (aphid)	Mutualist (co-obligate)	1.76	GCA_000238975.1	Lamelas, Araceli, et al. "Serratia symbiotica from the aphid Cinara cedri: a missing link from facultative to obligate insect endosymbiont." PLoS Genetics 7.11 (2011): e1002357.
Serratia symbiotica	SCifornacula	SsCf	Insect (aphid)	Mutualist (co-obligate)	1.16	GCA_900155695.1	Meseguer, Andrea S., et al. "Buchnera has changed flatmate but the repeated replacement of co‐obligate symbionts is not associated with the ecological expansions of their aphid hosts." Molecular ecology 26.8 (2017): 2363-2378.
Serratia symbiotica	STs	SsTs	Insect (aphid)	Mutualist (co-obligate)	0.65	GCA_900016775.1	Manzano-Marín, Alejandro, Jean-Christophe Simon, and Amparo Latorre. "Reinventing the wheel and making it round again: evolutionary convergence in Buchnera–Serratia symbiotic consortia between the distantly related Lachninae aphids Tuberolachnus salignus and Cinara cedri." Genome biology and evolution 8.5 (2016): 1440-1458.
Serratia symbiotica	PERIS-14S	SsPa14S	Insect (aphid)	Mutualist (co-obligate)	1.53	GCA_011754105.1	Monnin, David, et al. "Parallel evolution in the integration of a co-obligate aphid symbiosis." bioRxiv (2020).
Serratia symbiotica	AURT-53S	SsAu53S	Insect (aphid)	Mutualist	2.03	GCA_011754115.1	Monnin, David, et al. "Parallel evolution in the integration of a co-obligate aphid symbiosis." bioRxiv (2020).
Serratia symbiotica	PLYR-94S	SsPl94S	Insect (aphid)	Mutualist (co-obligate)	2.58	GCA_011754195.1	Monnin, David, et al. "Parallel evolution in the integration of a co-obligate aphid symbiosis." bioRxiv (2020).
Serratia symbiotica	MCAR-56S	SsMc56S	Insect (aphid)	Mutualist	2.17	GCA_011754235.1	Monnin, David, et al. "Parallel evolution in the integration of a co-obligate aphid symbiosis." bioRxiv (2020).
Serratia symbiotica	PCOLA-89S	SsPa89S	Insect (aphid)	Mutualist (co-obligate)	1.66	GCA_011754095.1	Monnin, David, et al. "Parallel evolution in the integration of a co-obligate aphid symbiosis." bioRxiv (2020).
Serratia marcescens	Db11	SmDb11	Insect (fruit fly)	Insect-opportunistic pathogen	5.11	GCA_000513215.1	Iguchi, Atsushi, et al. "Genome evolution and plasticity of Serratia marcescens, an important multidrug-resistant nosocomial pathogen." Genome biology and evolution 6.8 (2014): 2096-2110.
Serratia marcescens	SM39	SmSM39	Human	Human-opportunistic pathogen	5.33	GCA_000828775.1	Iguchi, Atsushi, et al. "Genome evolution and plasticity of Serratia marcescens, an important multidrug-resistant nosocomial pathogen." Genome biology and evolution 6.8 (2014): 2096-2110.
Serratia marcescens	RSC-14	SmRSC-14	Plant associate (roots ofSolanum nigrum)	Plant growth promoting rhizobacterium	5.13	GCA_001280365.1	Khan, Abdur Rahim, et al. "Complete genome analysis of Serratia marcescens RSC-14: A plant growth-promoting bacterium that alleviates cadmium stress in host plants." PloS one 12.2 (2017): e0171534.
Serratia marcescens	90-166	Sm90-166	Plant associate	Plant growth promoting rhizobacterium	5.48	GCA_001007555.1	Jeong, Haeyoung, Joseph W. Kloepper, and Choong-Min Ryu. "Genome sequence of rhizobacterium Serratia marcescens strain 90-166, which triggers induced systemic resistance and plant growth promotion." Genome Announc. 3.3 (2015): e00667-15.
Serratia marcescens	UNAM836	SmUNAM836	Human	Human-opportunistic pathogen	5.23	GCA_001294565.1	Sandner-Miranda, Luisa, et al. "Complete genome sequence of Serratia marcescens SmUNAM836, a nonpigmented multidrug-resistant strain isolated from a Mexican patient with obstructive pulmonary disease." Genome Announc. 4.1 (2016): e01417-15.
Serratia marcescens	KZ11	SmKZ11	Insect gut (honeybee)	Insect-opportunistic pathogen	5.04	GCA_002915445.1	Raymann, Kasie, Zack Shaffer, and Nancy A. Moran. "Antibiotic exposure perturbs the gut microbiota and elevates mortality in honeybees." PLoS biology 15.3 (2017): e2001861.
Serratia sp.	FS14	SFS14	Plant associate (roots of Atractylodes macrocephala)	Plant growth promoting rhizobacterium	5.25	GCA_000695995.1	Li, Pengpeng, et al. "Comparative genome analyses of Serratia marcescens FS14 reveals its high antagonistic potential." PLoS One 10.4 (2015): e0123061.
Serratia sp.	FGI94	SFG194	Insect (ant)	fungus garden of the leaf-cutter ant Atta colombica	4.86	GCA_000330865.1	Aylward, Frank O., et al. "Complete genome of Serratia sp. strain FGI 94, a strain associated with leaf-cutter ant fungus gardens." Genome Announc. 1.2 (2013): e00239-12.
Serratia proteamaculans	568	Sp568	Plant-associate (roots of Populus trichocarpa)	Putative plant growth promoting rhizobacterium	5.50	GCA_000018085.1	Bai, Yuming, Alfred Souleimanov, and Donald L. Smith. "An inducible activator produced by a Serratia proteamaculans strain and its soybean growth‐promoting activity under greenhouse conditions." Journal of experimental botany 53.373 (2002): 1495-1502.
Serratia nematodiphila	DSM 21420	SnDSM21420	Nematode (Heterorhabditidoides chongmingensis)	Mutualist gut-associate	5.22	GCA_000738675.1	Kwak, Yunyoung, Abdur Rahim Khan, and Jae-Ho Shin. "Genome sequence of Serratia nematodiphila DSM 21420T, a symbiotic bacterium from entomopathogenic nematode." Journal of biotechnology 193 (2015): 1-2.
Serratia fonticola	DSM 4576	SfDSM4576	Water	Plant growth promoting rhizobacterium	6.00	GCA_001006005.1	Lim, Yan-Lue, et al. "Complete genome sequence of Serratia fonticola DSM 4576T, a potential plant growth promoting bacterium." Journal of biotechnology 214 (2015): 43-44.
Serratia fonticola	GS2	SfGS2	Plant-associate (sesame rhizosphere)	Plant growth promoting rhizobacterium	6.33	GCA_001514455.1	Jung, Byung Kwon, et al. "Genomic and phenotypic analyses of Serratia fonticola strain GS2: a rhizobacterium isolated from sesame rhizosphere that promotes plant growth and produces N-acyl homoserine lactone." Journal of biotechnology 241 (2017): 158-162.
Serratia ficaria	NCTC12148	SfNCTC12148	Plant-associate (Calimyrna fig)	Putative plant growth promoting rhizobacterium	5.21	GCA_900187015.1	NCBI (Unpublished work)
Serratia quinivorans	PKL:12	SqPKL12	Putative plant-associate (source: rhizospheric soil)	Plant growth promoting rhizobacterium	5.29	GCA_004684265.1	NCBI (Unpublished work)
Serratia plymuthica	AS13	SpAS13	Plant-associate (rapeseeds roots)	Plant growth promoting rhizobacterium	5.44	GCA_000214805.1	Neupane, Saraswoti, et al. "Complete genome sequence of the plant-associated Serratia plymuthica strain AS13." Standards in genomic sciences 7.1 (2012): 22.
Serratia plymuthica	AS9	SpAS9	Plant-associate (rapeseeds roots)	Plant growth promoting rhizobacterium	5.44	GCA_000214235.1	Neupane, S., et al. "Complete genome sequence of the rapeseed plant-growth promoting Serratia plymuthica strain AS9. Stand Genomic Sci 6: 54–62." (2012).
Serratia plymuthica	3Rp8	Sp3Rp8	Plant-associate (rhizosphere of Brassica napus)	Plant growth promoting rhizobacterium	5.57	GCA_001663115.1	Adam, Eveline, et al. "Complete genome sequences of the Serratia plymuthica strains 3Rp8 and 3Re4-18, two rhizosphere bacteria with antagonistic activity towards fungal phytopathogens and plant growth promoting abilities." Standards in genomic sciences 11.1 (2016): 61.
Serratia plymuthica	3Re4-18	Sp3Re4-18	Plant-associate rhizosphere of Solanum tuberosum)	Plant growth promoting rhizobacterium	5.44	GCA_001663135.1	Adam, Eveline, et al. "Complete genome sequences of the Serratia plymuthica strains 3Rp8 and 3Re4-18, two rhizosphere bacteria with antagonistic activity towards fungal phytopathogens and plant growth promoting abilities." Standards in genomic sciences 11.1 (2016): 61.
Serratia plymuthica	PRI-2C	SpPRI-2C	Plant-associate (rhizosphere of Zea mays)	Plant growth promoting rhizobacterium	5.47	GCA_000261045.2	Garbeva, P., J. D. Van Elsas, and W. De Boer. "Draft genome sequence of the antagonistic rhizosphere bacterium Serratia plymuthica strain PRI-2C." (2012): 4119-4120.
Serratia liquefaciens	ATCC27592	SlATCC27592	Putative animal-associate	Unknown	5.28	GCA_000422085.1	Nicholson, Wayne L., et al. "Complete genome sequence of Serratia liquefaciens strain ATCC 27592." Genome Announc. 1.4 (2013): e00548-13.
Serratia liquefaciens	HUMV-21	SlHUMV-21	Animal-associate (human)	Human-Opportunistic Pathogen.	5.33	GCA_000975245.1	Lázaro-Díez, María, et al. "Whole-Genome Sequence of Serratia liquefaciens HUMV-21, a Cytotoxic, Quorum-Sensing, and Biofilm-Producing Clinical Isolate." Genome Announc. 3.3 (2015): e00533-15.
Serratia liquefaciens	FDAARGOS_125	SlFDAARGOS_125	Animal-associate (human)	Human-Opportunistic Pathogen.	5.28	GCA_001559135.2	Sandner-Miranda, Luisa, et al. "The genomic basis of intrinsic and acquired antibiotic resistance in the genus Serratia." Frontiers in microbiology 9 (2018): 828.
Serratia rubidaea	1122	Sr1122	Animal-associate (human)	Human-Opportunistic Pathogen.	4.92	GCA_001572725.1	Yao, Xue, et al. "Complete Genome Sequence of Serratia rubidaea Isolated in China." Genome announcements 4.2 (2016).
Serratia grimesii	BXF1	SgBXF1	Animal and plant associate (plants and nematodes)	Plant growth promoting bacterium	5.09	GCA_900186025.1	Nascimento, Francisco X., et al. "Non‐specific transient mutualism between the plant parasitic nematode, Bursaphelenchus xylophilus, and the opportunistic bacterium Serratia quinivorans BXF1, a plant‐growth promoting pine endophyte with antagonistic effects." Environmental microbiology 18.12 (2016): 5265-5276.
Escherichia coli	K12	EcK12	Animal-associate	Insect pathogen	4.64	GCA_003627195.1	Blattner, Frederick R., et al. "The complete genome sequence of Escherichia coli K-12." science 277.5331 (1997): 1453-1462.
Yersina pestis	G1670E	YpG1670E	Animal-associate (human)	Human-Opportunistic Pathogen	4.53	GCA_000382505.1	Rajanna, Chythanya, et al. "A strain of Yersinia pestis with a mutator phenotype from the Republic of Georgia." FEMS microbiology letters 343.2 (2013): 113-120.
Sodalis praecaptivus	HS1	SpHS1	Animal-associate (human)	Human-Opportunistic Pathogen	5.16	GCA_000517425.1	Clayton, Adam L., et al. "A novel human-infection-derived bacterium provides insights into the evolutionary origins of mutualistic insect–bacterial symbioses." PLoS genetics 8.11 (2012): e1002990.
Dickeya dadantii	DSM 18020	DdDSM18020	Plant-associate (Pelargonium capitatum)	Plant pathogen	4.98	GCA_003049785.1	NCBI (Unpublished work)
Erwinia amylovora	E-2	EaE-2	Plant-associate (Malus sp)	Plant pathogen	3.83	GCA_002803865.1	Lagonenko, Alexander L., et al. "First report of Erwinia amylovora fire blight in Belarus." Journal of Phytopathology 156.10 (2008): 638-640.
