# Supplementary material for: At the Gate of Mutualism: Identification of Genomic Traits Predisposing to Insect-Bacterial Symbiosis in Pathogenic Strains of the Aphid Symbiont Serratia symbiotica
Source: Front Cell Infect Microbiol. 2021 Jun 29;11:660007. doi: 10.3389/fcimb.2021.660007 (PMC8275996; doi:10.3389/fcimb.2021.660007)
Supplement: Supplementary file 1 [file DataSheet_1.zip › Supplementary Material/Table S10.xlsx]

## Sheet: Feuil1
Table S10. Presence/absence map of S. symbiotica virulence genes. Presence of a virulence gene is labeled in gray and absence in white. Note that “absence” can be threshold dependent (minimum 50% aa identity, 80% align. Coverage).
Gene	Subject description & VFDB reference	SmDb11	SsApa8A1	SsAf2.3	SsAf24.1	SsApIS	SsApTucson	SsPl94S	SsCt	SsCs	SsMc56S	SsAu53S	SsCc	SsPa89S	SsPa14F	SsCf	SsSt			T1SS
fimC	chaperone protein FimC [Type 1 fimbriae (VF0102)]	+	+	+	+	-	-	-	-	-	-	-	-	-	-	-	-			T3SS
fimD	usher protein FimD [Type 1 fimbriae (VF0102)]	+	+	+	+	-	-	-	-	-	-	-	-	-	-	-	-			T4SS/pili
InvC	type III secretion system ATPase InvC [TTSS(SPI-1 encode) (VF0116)]	-	+	+	+	-	-	-	-	-	-	-	-	-	-	-	-			T6SS
YopO	type III secretion system effector YopO, regulating actin polymerization [TTSS (VF0140)]	-	+	+	+	-	-	-	-	-	-	-	-	-	-	-	-			Flagella
bsaQ	Type III secretion system protein BsaQ [Bsa T3SS (VF0428)]	-	+	+	+	-	-	-	-	-	-	-	-	-	-	-	-			Peritrichous/Polar flagella
bsaX	Type III secretion system protein BsaX [Bsa T3SS (VF0428)]	-	+	+	+	-	-	-	-	-	-	-	-	-	-	-	-			Siderophores
sicA	chaparone for SipC and SipB [TTSS(SPI-1 encode) (VF0116)]	-	+	+	+	-	-	+	-	-	-	-	-	-	-	-	-			LOS/LPS/O-antigen
CBU_0270	Coxiella Dot/Icm type IVB secretion system translocated effector, trans-2-enoyl-CoA reductase [T4SS effectors (CVF803)]	+	+	+	+	+	+	+	+	+	+	+	+	+	+	+	+			Capsule
CBU_1566	Coxiella Dot/Icm type IVB secretion system translocated effector [T4SS effectors (CVF803)]	+	+	+	+	+	+	+	+	+	+	-	+	+	+	-	-			Heme uptake and degradation
lpg2936	Dot/Icm type IV secretion system effector [Dot/Icm (VF0156)]	+	-	-	-	-	-	-	-	-	-	-	-	-	-	-	-			Other
pilN	type IV pilus inner membrane platform protein PilN [Type IV pili (VF0401)]	-	-	+	-	-	-	-	-	-	-	-	-	-	-	-	-
pilQ	type IV pilus biogenesis protein PilQ [Type IV pili (VF0401)]	-	-	+	-	+	+	-	-	-	-	-	-	-	-	-	-
pilR	type IV pilus biosynthesis protein PilR [Type IV pili (VF0401)]	-	-	+	-	+	-	-	-	-	+	-	-	-	-	-	-
pilS	putative type IV pilus prepilin [Type IV pili (VF0401)]	-	-	+	-	+	+	-	-	-	+	-	-	-	-	-	-
pilW	type IV fimbrial biogenesis protein PilW [Type IV pili (CVF049)]	-	+	+	+	+	+	-	+	-	-	-	-	-	-	-	-
tapT	twitching ATPase [Tap type IV pili (CVF783)]	+	-	+	+	-	-	-	-	-	-	-	-	-	-	-	-
VipB	type VI secretion system tubule-forming protein VipB [HSI-I (VF0334)]	+	-	-	-	-	-	-	-	-	-	-	-	-	-	-	-
clpV1	type VI secretion system AAA+ family ATPase [HSI-I (VF0334)]	+	-	-	-	-	-	-	-	-	-	-	-	-	-	-	-
flgA	flagellar basal body P-ring biosynthesis protein FlgA [Flagella (VF0394)]	+	+	+	+	-	-	+	-	-	+	+	-	-	-	-	-
flgB	flagellar basal-body rod protein FlgB [Flagella (VF0394)]	+	+	+	+	-	-	+	-	-	+	+	-	-	-	-	-
flgC	flagellar basal-body rod protein FlgC [Flagella (VF0394)]	+	+	+	+	-	-	+	-	-	+	+	-	-	-	-	-
flgD	flagellar basal-body rod modification protein FlgD [Flagella (VF0394)]	+	+	+	+	-	-	+	-	-	+	+	-	-	-	-	-
flgE	flagellar hook protein FlgE [Flagella (VF0394)]	+	+	+	+	-	-	+	-	-	+	+	-	-	-	-	-
flgF	flagellar basal-body rod protein FlgF [Flagella (VF0394)]	+	+	+	+	-	-	+	-	-	+	+	-	-	-	-	-
flgG	flagellar basal-body rod protein FlgG [Flagella (VF0394)]	+	+	+	+	-	-	+	-	-	+	+	-	-	-	-	-
flgH	flagellar L-ring protein precursor FlgH [Flagella (VF0394)]	+	+	+	+	-	-	+	-	-	+	+	-	-	-	-	-
flgI	flagellar P-ring protein precursor FlgI [Flagella (VF0394)]	+	+	+	+	-	-	+	-	-	+	+	-	-	-	-	-
flgJ	flagellar rod assembly protein/muramidase FlgJ [Flagella (VF0394)]	+	+	+	+	-	-	+	-	-	+	+	-	-	-	-	-
flgK	flagellar hook-associated protein 1 FlgK [Flagella (VF0394)]	+	+	+	+	-	-	+	-	-	-	-	-	-	-	-	-
flgL	flagellar hook-associated protein 3 FlgL [Flagella (VF0394)]	+	+	+	+	-	-	+	-	-	+	-	-	-	-	-	-
flgM	negative regulator of flagellin synthesis [Flagella (VF0394)]	+	+	+	+	-	-	+	-	-	+	-	-	-	-	-	-
flgN	flagella synthesis protein FlgN [Flagella (VF0394)]	+	+	+	+	-	-	-	-	-	-	-	-	-	-	-	-
flhA	flagellar biosynthesis protein FlhA [Flagella (VF0394)]	+	+	+	+	-	-	+	-	-	-	+	-	-	-	-	-
flhB	flagellar biosynthetic protein FlhB [Flagella (VF0394)]	+	+	+	+	-	-	+	-	-	+	+	-	+	-	-	-
flhC	flagellar biosynthesis transcription activator FlhC [Flagella (VF0394)]	+	+	+	+	-	-	+	-	-	+	+	-	-	-	-	-
flhD	flagellar transcriptional activator FlhD [Flagella (VF0394)]	+	-	+	+	-	-	+	-	-	+	+	-	+	-	-	-
flhE	flagellar biosynthesis protein FlhE [Flagella (VF0394)]	+	-	-	-	-	-	-	-	-	-	-	-	-	-	-	-
fliA	flagellar biosynthesis sigma factor [Flagella (VF0394)]	+	+	-	-	-	-	+	-	-	-	-	-	-	-	-	-
fliC	flagellin [Flagella (VF0394)]	+	+	-	-	-	-	+	-	-	+	-	-	-	-	-	-
fliE	flagellar hook-basal body complex protein FliE [Flagella (VF0394)]	+	+	-	-	-	-	+	-	-	-	+	-	-	-	-	-
fliF	flagellar M-ring protein FliF [Flagella (VF0394)]	+	+	-	-	-	-	+	-	-	-	+	-	-	-	-	-
fliG	flagellar motor switch protein G [Flagella (VF0394)]	+	+	-	-	-	-	+	-	-	-	+	-	-	-	-	-
fliH	flagellar assembly protein H [Flagella (VF0394)]	+	+	-	-	-	-	+	-	-	-	+	-	-	-	-	-
fliI	flagellum-specific ATP synthase FliI [Flagella (VF0394)]	+	+	-	-	-	-	+	-	-	-	-	-	-	-	-	-
fliJ	flagellar protein FliJ [Flagella (VF0394)]	+	+	-	-	-	-	+	-	-	-	+	-	-	-	-	-
fliL	flagellar basal body protein FliL [Flagella (VF0394)]	+	+	-	-	-	-	+	-	-	-	+	-	-	-	-	-
fliM	flagellar motor switch protein FliM [Flagella (VF0394)]	+	+	-	-	-	-	+	-	-	-	+	-	-	-	-	-
fliN	flagellar motor switch protein FliN [Flagella (VF0394)]	+	+	-	-	-	-	+	-	-	-	+	-	-	-	-	-
fliO	flagellar protein FliO [Flagella (VF0394)]	+	+	-	-	-	-	+	-	-	-	+	-	-	-	-	-
fliP	flagellar biosynthetic protein FliP [Flagella (VF0394)]	+	+	-	-	-	-	+	-	-	-	+	-	-	-	-	-
fliQ	flagellar biosynthetic protein FliQ [Flagella (VF0394)]	+	+	-	-	-	-	+	-	-	-	+	-	-	-	-	-
fliR	flagellar biosynthetic protein FliR [Flagella (VF0394)]	+	+	-	-	-	-	+	-	-	-	+	-	-	-	-	-
fliS	flagellar protein FliS [Flagella (VF0394)]	+	+	-	-	-	-	+	-	-	-	-	-	-	-	-	-
fliT	flagellar protein FliT [Flagella (VF0394)]	+	+	-	-	-	-	+	-	-	-	-	-	-	-	-	-
fliZ	alternative sigma factor regulatory protein [Flagella (VF0394)]	+	+	-	-	+	+	+	-	-	+	+	-	-	-	-	-
cheA	chemotaxis protein CheA [peritrichous flagella (AI145)]	+	-	-	-	-	-	-	-	-	-	-	-	-	-	-	-
cheB	chemotaxis-specific methylesterase CheB [peritrichous flagella (AI145)]	+	-	-	-	-	-	-	-	-	-	-	-	-	-	-	-
cheD	methyl-accepting chemotaxis protein CheD [peritrichous flagella (AI145)]	+	-	-	-	-	-	-	-	-	-	-	-	-	-	-	-
cheR	chemotaxis methyltransferase CheR [peritrichous flagella (AI145)]	+	-	-	-	-	-	-	-	-	-	-	-	-	-	-	-
cheW	purine-binding chemotaxis protein CheW [peritrichous flagella (AI145)]	+	-	-	-	-	-	-	-	-	-	-	-	-	-	-	-
cheY	chemotaxis regulatory protein CheY [peritrichous flagella (AI145)]	+	-	-	-	-	-	-	-	-	-	-	-	-	-	-	-
cheZ	chemotaxis regulator CheZ [peritrichous flagella (AI145)]	+	-	-	-	-	-	-	-	-	-	-	-	-	-	-	-
motA	flagellar motor protein MotA [peritrichous flagella (AI145)]	+	+	+	+	-	-	+	-	-	+	-	-	-	-	-	-
nueA	flagellar-related 3-deoxy-D-manno-octulosonate cytidylyltransferase [Polar flagella (VF0473)]	+	+	+	+	+	+	-	+	+	-	+	+	+	+	+	+
flmH	flagellar-related 3-oxoacyl-ACP reductase [Polar flagella (VF0473)]	+	+	+	+	+	+	+	+	+	+	+	+	+	+	+	+
entA	2,3-dihydroxybenzoate-2,3-dehydrogenase [Ent (VF0562)]	+	+	+	+	-	-	-	+	-	-	-	-	-	-	-	-
entB	2,3-dihydro-2,3-dihydroxybenzoate synthetase, isochroismatase [Ent (VF0562)]	+	+	+	+	+	+	+	+	-	+	-	-	-	-	-	-
entC	isochorismate synthase [Ent (VF0562)]	+	+	+	+	-	-	-	-	-	-	-	-	-	-	-	-
entE	enterobactin synthase subunit E [Ent (VF0562)]	+	+	+	+	-	+	-	+	-	-	-	-	-	-	-	-
entF	enterobactin synthase subunit F [Ent (VF0562)]	+	-	-	-	-	-	-	-	-	-	-	-	-	-	-	-
fepA	outer membrane receptor FepA [Ent (VF0562)]	+	-	-	-	-	-	-	-	-	-	-	-	-	-	-	-
fepB	iron-enterobactin transporter periplasmic binding protein [Ent (VF0562)]	+	+	+	+	-	-	-	-	-	-	-	-	-	-	-	-
fepC	iron-enterobactin transporter ATP-binding protein [Ent (VF0562)]	+	+	+	+	+	+	-	-	-	-	-	-	-	-	-	-
fepD	iron-enterobactin transporter membrane protein [Ent (VF0562)]	+	+	+	+	-	-	-	-	-	-	-	-	-	-	-	-
fepG	iron-enterobactin transporter permease [Ent (VF0562)]	+	+	+	+	-	+	-	-	-	-	-	-	-	-	-	-
fyuA	pesticin/yersiniabactin receptor protein [Yersiniabactin (VF0136)]	-	+	+	+	+	+	-	-	-	-	-	-	-	-	-	-
irp1	yersiniabactin biosynthetic protein Irp1 [Yersiniabactin (VF0136)]	-	+	-	+	-	-	-	-	-	-	-	-	-	-	-	-
irp2	yersiniabactin biosynthetic protein Irp2 [Yersiniabactin (VF0136)]	-	+	-	-	-	-	-	-	-	-	-	-	-	-	-	-
iucD	aerobactin synthesis protein IucC, lysine 6-monooxygenase [Aerobactin (VF0123)]	+	-	-	-	-	-	-	-	-	-	-	-	-	-	-	-
iutA	aerobactin receptor IutA [Aerobactin (VF0123)]	+	-	-	-	-	-	-	-	-	-	-	-	-	-	-	-
pvcA	paerucumarin biosynthesis protein PvcA [pyoverdine (IA001)]	+	-	-	-	-	-	-	-	-	-	-	-	-	-	-	-
pvdH	diaminobutyrate-2-oxoglutarate aminotransferase PvdH [pyoverdine (IA001)]	+	+	+	+	-	-	+	-	-	-	-	-	-	-	-	-
ybdA	enterobactin exporter EntS [Ent (VF0562)]	+	+	+	+	-	-	-	-	-	-	-	-	-	-	-	-
ybtA	transcriptional regulator YbtA [Yersiniabactin (VF0136)]	-	+	+	+	-	-	-	-	-	-	-	-	-	-	-	-
ybtE	yersiniabactin siderophore biosynthetic protein [Yersiniabactin (VF0136)]	-	+	+	+	+	+	-	-	-	-	-	-	-	-	-	-
ybtP	yersiniabactin ABC transporter ATP-binding/permease protein YbtP [Yersiniabactin (VF0136)]	-	+	+	+	-	-	-	-	-	-	-	-	-	-	-	-
ybtQ	yersiniabactin ABC transporter ATP-binding/permease protein YbtQ [Yersiniabactin (VF0136)]	-	+	+	+	-	-	-	+	-	-	-	-	-	-	-	-
ybtS	salicylate synthase Irp9 [Yersiniabactin (VF0136)]	-	+	+	-	-	-	-	-	-	-	-	-	-	-	-	-
ybtU	yersiniabactin biosynthetic protein YbtU [Yersiniabactin (VF0136)]	-	+	+	+	+	+	-	-	-	-	-	-	-	-	-	-
ybtX	putative signal transducer [Yersiniabactin (VF0136)]	-	+	-	+	+	+	-	-	-	-	-	-	-	-	-	-
gmhA/lpcA	phosphoheptose isomerase [LOS (CVF494)]	+	+	+	+	+	+	+	-	+	+	+	+	+	+	-	+
IlpA	immunogenic lipoprotein A [IlpA (VF0513)]	+	+	+	+	+	+	+	+	-	+	-	-	+	+	-	-
galE	UDP-glucose 4-epimerase [O-antigen (VF0392)]	+	-	-	-	-	-	-	-	-	-	-	-	-	-	-	-
galU	glucosephosphate uridylyltransferase [LOS (CVF494)]	+	+	+	+	+	+	+	-	+	+	+	+	+	+	-	+
glmU	UDP-N-acetylglucosamine pyrophosphorylase/glucosamine-1-phosphate N-acetyltransferase [LPS (VF0542)]	+	+	+	+	+	+	+	+	-	+	+	-	+	+	-	-
gmd	GDP-mannose 4,6-dehydratase [O-antigen (VF0392)]	-	+	+	+	-	-	+	+	-	+	+	-	+	+	-	-
htrB	lipid A biosynthesis lauroyl acyltransferase [LOS (CVF494)]	+	+	+	+	+	+	-	+	-	-	-	+	-	-	-	-
kdsA	2-dehydro-3-deoxyphosphooctonate aldolase [LOS (CVF494)]	+	+	+	+	+	+	+	+	+	+	+	+	+	+	+	+
kdtA	3-deoxy-d-manno-octulosonic-acid transferase [LOS (VF0044)]	-	+	+	+	+	+	+	+	+	+	+	+	+	+	+	+
lgtF	beta-1,4-glucosyltransferase [LOS (CVF494)]	+	+	+	+	+	+	+	+	-	+	-	-	+	-	-	-
lpxA	UDP-N-acetylglucosamine acyltransferase [LOS (CVF494)]	+	+	+	+	+	+	+	+	+	+	+	+	+	+	+	+
lpxB	lipid A disaccharide synthetase [LPS (VF0056)]	+	+	+	+	+	+	+	+	+	+	+	+	+	+	+	+
lpxC	UDP-3-O-(R-3-hydroxymyristoyl)-N-acetylglucosamine deacetylase [LOS (CVF494)]	+	+	+	+	+	+	+	+	+	+	+	+	+	+	+	+
lpxD	UDP-3-O-(3-hydroxymyristoyl) glucosamine N-acyltransferase [LOS (CVF494)]	+	+	+	+	+	+	+	+	+	+	+	+	+	+	+	+
lpxK	tetraacyldisaccharide 4'-kinase [LOS (CVF494)]	+	+	+	+	+	-	+	+	+	+	+	+	+	+	+	-
manB	phosphomannomutase [O-antigen (VF0392)]	+	+	+	+	-	-	+	+	+	-	+	-	+	+	-	+
manC	mannose-1-phosphate guanylyltransferase [O-antigen (VF0392)]	+	+	+	+	-	-	+	+	-	+	+	-	+	+	-	-
msbA	lipid transporter ATP-binding/permease [LOS (CVF494)]	+	+	+	+	+	+	+	+	+	+	+	+	+	+	+	+
ompA	surface cell antigen 0 (Sca0), autotransporter [rOmpA/Sca0 (VF0492)]	+	+	+	+	+	+	+	-	+	+	+	+	+	+	-	-
orfM	deoxyribonucleotide triphosphate pyrophosphatase [LOS (CVF494)]	+	+	+	+	+	+	-	-	-	+	+	-	+	+	-	-
rfaD	ADP-L-glycero-D-mannoheptose-6-epimerase [LOS (VF0044)]	+	+	+	+	+	+	+	+	+	+	+	+	+	+	+	+
rfaE	ADP-heptose synthase [LOS (VF0044)]	+	+	+	+	+	+	+	+	-	+	+	+	+	+	+	+
rfaF	ADP-heptose-LPS heptosyltransferase II [LOS (CVF494)]	+	+	+	+	+	+	+	+	+	+	+	+	+	+	+	+
rffG	dTDP-glucose 46-dehydratase [LOS (CVF494)]	+	+	+	+	+	+	+	+	-	+	+	-	-	-	-	-
spaP	cell surface antigen SpaP [SpaP (VF0526)]	-	+	+	+	-	-	-	-	-	-	-	-	-	-	-	-
waaA	lipopolysaccharide core biosynthesis protein WaaP [LPS (VF0085)]	+	-	-	-	-	-	-	-	-	-	-	-	-	-	-	-
waaC	3-deoxy-D-manno-octulosonic-acid (KDO) transferase [LPS (VF0085)]	+	+	+	+	+	+	+	+	+	+	+	-	+	+	+	-
wbpZ	mannosyltransferase C [LPS (CVF383)]	+	+	+	+	+	+	+	+	-	+	-	-	+	+	-	-
wbtL	glucose-1-phosphate thymidylyltransferase [LPS (VF0542)]	+	+	+	+	+	+	+	+	-	+	-	-	-	-	-	-
wecA	undecaprenyl-phosphate alpha-N-acetylglucosaminyltransferase [LOS (CVF494)]	+	+	+	+	-	-	+	+	-	+	+	-	+	+	-	-
cps4I	UDP-N-acetylglucosamine-2-epimerase [Capsule (VF0144)]	+	+	+	+	+	-	+	+	-	+	-	-	-	-	-	-
galF	UTP-glucose-1-phosphate uridylyltransferase subunit GalF [Capsule (VF0560)]	+	-	-	-	-	-	-	-	-	-	-	-	-	-	-	-
gnd	6-phosphogluconate dehydrogenase [Capsule (VF0560)]	+	+	+	+	+	+	+	+	+	+	+	+	+	+	+	+
rcsA	transcriptional activator for ctr capsule biosynthesis [RcsAB (VF0571)]	+	-	-	-	-	-	-	-	-	-	-	-	-	-	-	-
rcsB	transcriptional regulator RcsB [RcsAB (VF0571)]	+	+	+	+	-	+	+	+	-	-	-	-	-	-	-	-
rpe	ribulose-phosphate 3-epimerase [Capsule (VF0543)]	+	+	+	+	+	+	+	+	+	+	+	+	+	+	+	+
wza	capsule polysaccharide export protein precursor [Capsule (VF0560)]	+	-	-	-	-	-	-	-	-	-	-	-	-	-	-	-
wzb	protein tyrosine phosphatase [Capsule (VF0560)]	+	-	-	-	-	-	-	-	-	-	-	-	-	-	-	-
wzc	inner membrane tyrosine autokinase [Capsule (VF0560)]	+	-	-	-	-	-	-	-	-	-	-	-	-	-	-	-
wzi	surface assembly of capsule [Capsule (VF0560)]	+	-	-	-	-	-	-	-	-	-	-	-	-	-	-	-
AHA_3493	hemolysin III [Hemolysin III (CVF793)]	+	+	+	+	+	+	+	+	-	+	-	-	+	-	-	-
acpXL	acyl carrier protein [LPS (CVF383)]	+	+	+	+	+	+	+	+	+	+	+	+	+	+	-	+
chuS	heme oxygenase ChuS [Chu (VF0227)]	+	+	+	+	+	+	-	-	-	+	-	-	-	-	-	-
chuU	heme permease protein ChuU [Chu (VF0227)]	+	+	+	+	-	-	-	-	-	-	-	-	-	-	-	-
shuA	outer membrane heme/hemoglobin receptor ShuA [Shu (VF0256)]	+	+	+	+	+	-	-	-	-	+	-	-	-	-	-	-
shuV	ATP-binding component of hemin transport system [Shu (VF0256)]	+	+	+	+	-	-	-	-	-	-	-	-	-	-	-	-
afaE	AfaE-VIII adhesin [Afimbrial adhesin, AfaE-VIII (AI015)]	-	-	+	+	+	+	-	-	-	-	-	-	-	-	-	-
aafC	aggregative adherence fimbria II usher protein AafC [AAFs (VF0214)]	-	-	+	+	-	-	-	-	-	-	-	-	-	-	-	-
acrA	acriflavine resistance protein A [AcrAB (VF0568)]	+	+	+	+	+	+	-	-	-	+	-	-	+	-	-	-
acrB	acriflavine resistance protein B [AcrAB (VF0568)]	+	+	+	+	+	+	-	-	-	+	-	-	+	-	-	-
adeG	cation/multidrug efflux pump [AdeFGH efflux pump (VF0504)]	+	-	-	-	-	-	-	-	-	-	-	-	-	-	-	-
algU	alginate biosynthesis protein AlgZ/FimS [Alginate (VF0091)]	+	+	+	+	+	+	+	+	-	+	-	-	+	+	-	-
aprA	alkaline metalloproteinase precursor [Alkaline protease (VF0090)]	+	-	-	-	-	-	-	-	-	-	-	-	-	-	-	-
bioB	biotin synthase [Biotin synthesis (VF0552)]	-	+	+	+	-	-	-	+	+	-	-	+	+	+	+	+
carB	carbamoyl phosphate synthase large subunit [Pyrimidine biosynthesis (VF0558)]	+	+	+	+	+	+	+	+	-	+	-	+	-	-	+	-
clpC	endopeptidase Clp ATP-binding chain C [ClpC (VF0072)]	-	-	-	-	-	-	-	-	+	-	-	-	-	-	+	-
clpP	ATP-dependent Clp protease proteolytic subunit [ClpP (VF0074)]	+	+	+	+	+	+	+	+	+	+	+	+	+	+	+	+
farB	fatty acid efflux system protein FarB [FarAB (VF0450)]	+	+	+	+	+	+	+	+	-	+	-	+	-	-	-	-
hlyA	Vibrio cholerae cytolysin VCC [VCC (VF0516)]	+	+	+	+	+	+	-	-	+	+	+	-	+	+	-	-
htpB	Hsp60, 60K heat shock protein HtpB [Hsp60 (VF0159)]	+	+	+	+	+	+	+	+	+	+	+	+	+	+	+	+
icl	Isocitrate lyase Icl (isocitrase) (isocitratase) [Isocitrate lyase (VF0253)]	+	-	-	-	-	-	-	-	-	-	-	-	-	-	-	-
katA	catalase [KatA (VF0454)]	+	+	+	+	+	-	-	-	-	-	-	-	-	-	-	-
luxS	S-ribosylhomocysteinase [AI-2 (VF0406)]	+	-	-	-	-	-	-	-	-	-	-	-	-	-	-	-
mbtH	putative protein MbtH [Mycobactin (VF0299)]	+	-	-	-	-	-	-	-	-	-	-	-	-	-	-	-
mgtB	Mg2+ transport protein [MgtBC (VF0106)]	+	+	+	+	-	-	-	-	-	-	-	-	-	-	-	-
mgtC	Mg2+ transport protein [MgtBC (VF0106)]	+	+	+	+	+	+	+	-	-	+	-	-	-	-	-	-
mntB	Manganese transport system membrane protein MntB [MntABC (VF0455)]	+	+	+	+	+	-	+	+	+	+	+	+	+	+	+	-
papD	chaperone protein PapD [P fimbriae (VF0220)]	+	+	+	+	+	+	-	-	-	-	-	-	-	-	-	-
plc	phospholipase C [alpha-toxin (CpPLC) (VF0378)]	+	-	-	-	-	-	-	-	-	-	-	-	-	-	-	-
sodB	superoxide dismutase [SodB (VF0169)]	+	-	-	-	-	-	-	-	-	-	-	-	-	-	-	-
sodCI	Gifsy-2 prophage: superoxide dismutase precursor (Cu-Zn) [SodCI (VF0109)]	+	-	-	-	-	-	-	-	-	-	-	-	-	-	-	-
tufA	elongation factor Tu [EF-Tu (VF0460)]	+	+	+	+	+	+	+	+	+	+	-	+	-	-	+	+
