# Supplementary material for: At the Gate of Mutualism: Identification of Genomic Traits Predisposing to Insect-Bacterial Symbiosis in Pathogenic Strains of the Aphid Symbiont Serratia symbiotica
Source: Front Cell Infect Microbiol. 2021 Jun 29;11:660007. doi: 10.3389/fcimb.2021.660007 (PMC8275996; doi:10.3389/fcimb.2021.660007)
Supplement: Supplementary file 1 [file DataSheet_1.zip › Supplementary Material/Table S3.xlsx]

## Sheet: Sheet1
Table S3. Pan-genome including the genomes of the three culturable S. symbiotica strains computed by EDGAR (Blom et al. 2016)
Serratia symbiotica "SsApa8A1"	Serratia symbiotica "SsAf2.3"	Serratia symbiotica "SsAf24.1"
- , -	SYMBAF_RS16755, ,psos,hypothetical protein	- , -
GPZ85_016415, ,psos,phospholipase D family protein	SYMBAF_RS16760, ,psos,phospholipase D family protein	- , -
GPZ85_016400, ,psos,type IV secretory system conjugative DNA transfer family protein	SYMBAF_RS16765, ,psos,type IV secretory system conjugative DNA transfer family protein	- , -
GPZ85_016395, ,psos,thioredoxin fold domain-containing protein	SYMBAF_RS16770, ,psos,thioredoxin fold domain-containing protein	- , -
GPZ85_016390, ,psos,conjugal transfer protein	SYMBAF_RS16775, ,psos,hypothetical protein	- , -
GPZ85_016385, ,psos,plasmid IncI1-type surface exclusion protein ExcA	SYMBAF_RS16780, ,psos,plasmid IncI1-type surface exclusion protein ExcA	- , -
GPZ85_016380, ,psos,DotA/TraY family protein	SYMBAF_RS16785, ,psos,DotA/TraY family protein	- , -
GPZ85_016375, ,psos,conjugal transfer protein TraX	SYMBAF_RS16790, ,psos,conjugal transfer protein TraX	- , -
GPZ85_016370, ,psos,prepilin peptidase-dependent protein	SYMBAF_RS16795, ,psos,hypothetical protein	- , -
GPZ85_016365, ,psos,conjugal transfer protein TraW	SYMBAF_RS16800, ,psos,conjugal transfer protein TraW	- , -
- , -	SYMBAF_RS16805, ,psos,conjugal transfer protein	- , -
GPZ85_016355, ,psos,conjugal transfer protein	SYMBAF_RS16810, ,psos,hypothetical protein	- , -
- , -	SYMBAF_RS16815, ,psos,hypothetical protein	- , -
GPZ85_016350, ,psos,GNAT family N-acetyltransferase	SYMBAF_RS16820, ,psos,GNAT family N-acetyltransferase	- , -
GPZ85_016345, ,psos,TSUP family transporter	SYMBAF_RS16825, ,psos,TSUP family transporter	- , -
GPZ85_016340, ,psos,hypothetical protein	SYMBAF_RS16830, ,psos,TauD/TfdA family dioxygenase	- , -
- , -	SYMBAF_RS16835, ,psos,hypothetical protein	- , -
- , -	SYMBAF_RS16840, ,psos,conjugal transfer protein TraQ	- , -
- , -	SYMBAF_RS16845, ,psos,conjugal transfer protein TraP	- , -
- , -	SYMBAF_RS16850, ,psos,conjugal transfer protein TraO	- , -
- , -	SYMBAF_RS16855, ,psos,conjugal transfer protein	- , -
- , -	SYMBAF_RS16860, ,psos,DotI/IcmL/TraM family protein	- , -
- , -	SYMBAF_RS16865, ,psos,hypothetical protein	- , -
- , -	SYMBAF_RS16870, ,psos,hypothetical protein	- , -
- , -	SYMBAF_RS16875, ,psos,hypothetical protein	- , -
- , -	SYMBAF_RS16880, ,psos,plasmid transfer ATPase TraJ	- , -
- , -	SYMBAF_RS16885, ,psos,type IV secretory system conjugative DNA transfer family protein	- , -
- , -	SYMBAF_RS16890, ,psos,DotD/TraH family lipoprotein	- , -
- , -	SYMBAF_RS16895, ,psos,lytic transglycosylase domain-containing protein	- , -
GPZ85_013195, ,psos,hypothetical protein	SYMBAF_RS16905, ,psos,hypothetical protein	- , -
- , -	SYMBAF_RS16910, ,psos,YadA-like family protein	- , -
- , -	SYMBAF_RS16915, ,psos,hypothetical protein	- , -
GPZ85_016590, ,psos,hypothetical protein	SYMBAF_RS16920, ,psos,hypothetical protein	- , -
GPZ85_015245, ,psos,lytic transglycosylase domain-containing protein	SYMBAF_RS16925, ,psos,lytic transglycosylase domain-containing protein	GPZ83_010325, ,psos,lytic transglycosylase domain-containing protein
GPZ85_015240, ,psos,prepilin peptidase	SYMBAF_RS16930, ,psos,prepilin peptidase	GPZ83_010320, ,psos,prepilin peptidase
- , -	SYMBAF_RS16935, ,psos,type IV pilus biogenesis protein PilM	- , -
GPZ85_015230, ,psos,shufflon system plasmid conjugative transfer pilus tip adhesin PilV	SYMBAF_RS16940, ,psos,shufflon system plasmid conjugative transfer pilus tip adhesin PilV	GPZ83_010310, ,psos,shufflon system plasmid conjugative transfer pilus tip adhesin PilV
GPZ85_015225, ,psos,Flp pilus assembly complex ATPase component TadA	SYMBAF_RS16945, ,psos,Flp pilus assembly complex ATPase component TadA	GPZ83_010305, ,psos,Flp pilus assembly complex ATPase component TadA
GPZ85_015220, ,psos,conjugal transfer protein	SYMBAF_RS16950, ,psos,conjugal transfer protein	GPZ83_010300, ,psos,conjugal transfer protein
GPZ85_015215, ,psos,conjugal transfer protein	SYMBAF_RS16955, ,psos,type II secretion system F family protein	GPZ83_010295, ,psos,conjugal transfer protein
GPZ85_015190, ,psos,hypothetical protein	SYMBAF_RS16980, ,psos,hypothetical protein	GPZ83_010270, ,psos,hypothetical protein
- , -	SYMBAF_RS16985, ,psos,TcpQ domain-containing protein	- , -
- , -	SYMBAF_RS16990, ,psos,hypothetical protein	- , -
- , -	SYMBAF_RS16995, ,psos,hypothetical protein	- , -
- , -	SYMBAF_RS17000, ,psos,helix-turn-helix transcriptional regulator	- , -
- , -	SYMBAF_RS17005, ,psos,7-cyano-7-deazaguanine synthase QueC	- , -
- , -	SYMBAF_RS17010, ,psos,queuosine precursor transporter	GPZ83_013345, ,psos,queuosine precursor transporter
- , -	SYMBAF_RS17015, ,psos,helix-turn-helix transcriptional regulator	- , -
- , -	SYMBAF_RS17020, ,psos,Rpn family recombination-promoting nuclease/putative transposase	- , -
GPZ85_013680, ,psos,hypothetical protein	SYMBAF_RS17025, ,psos,hypothetical protein	GPZ83_010225, ,psos,hypothetical protein
GPZ85_013675, ,psos,translesion error-prone DNA polymerase V autoproteolytic subunit,IDENTICAL PARALOGS:,GPZ85_016495,translesion error-prone DNA polymerase V autoproteolytic subunit	SYMBAF_RS17030, ,psos,translesion error-prone DNA polymerase V autoproteolytic subunit	GPZ83_010220, ,psos,translesion error-prone DNA polymerase V autoproteolytic subunit
GPZ85_001990, ,psos,IS3 family transposase,IDENTICAL PARALOGS:,GPZ85_003850,IS3 family transposase,IDENTICAL PARALOGS:,GPZ85_005000,IS3 family transposase,IDENTICAL PARALOGS:,GPZ85_009700,IS3 family transposase,IDENTICAL PARALOGS:,GPZ85_009810,IS3 family transposase,IDENTICAL PARALOGS:,GPZ85_010855,IS3 family transposase,IDENTICAL PARALOGS:,GPZ85_012695,IS3 family transposase,IDENTICAL PARALOGS:,…	SYMBAF_RS17040, ,psos,IS3 family transposase,IDENTICAL PARALOGS:,SYMBAF_RS17170,IS3 family transposase,IDENTICAL PARALOGS:,SYMBAF_RS17315,IS3 family transposase	GPZ83_000320, ,psos,IS3 family transposase,IDENTICAL PARALOGS:,GPZ83_001665,IS3 family transposase,IDENTICAL PARALOGS:,GPZ83_001970,IS3 family transposase,IDENTICAL PARALOGS:,GPZ83_003260,IS3 family transposase,IDENTICAL PARALOGS:,GPZ83_003640,IS3 family transposase,IDENTICAL PARALOGS:,GPZ83_007110,IS3 family transposase,IDENTICAL PARALOGS:,GPZ83_007630,IS3 family transposase,IDENTICAL PARALOGS:,…
- , -	SYMBAF_RS17045, ,psos,hypothetical protein	- , -
- , -	SYMBAF_RS17050, ,psos,hypothetical protein	- , -
- , -	SYMBAF_RS17055, ,psos,hypothetical protein	- , -
- , -	SYMBAF_RS17060, ,psos,XRE family transcriptional regulator	- , -
- , -	SYMBAF_RS17065, ,psos,type II toxin-antitoxin system RelE/ParE family toxin	- , -
- , -	SYMBAF_RS17075, ,psos,AAA family ATPase	- , -
- , -	SYMBAF_RS17080, ,psos,ribbon-helix-helix protein, CopG family	- , -
- , -	SYMBAF_RS17090, ,psos,recombinase family protein	- , -
- , -	SYMBAF_RS17100, ,psos,hypothetical protein	- , -
- , -	SYMBAF_RS17105, ,psos,TerB N-terminal domain-containing protein	- , -
- , -	SYMBAF_RS17110, ,psos,recombinase family protein	- , -
- , -	SYMBAF_RS17115, ,psos,Tn3 family transposase	- , -
- , -	SYMBAF_RS17120, ,psos,group II intron reverse transcriptase/maturase	- , -
- , -	SYMBAF_RS17125, ,psos,fimbria/pilus outer membrane usher protein	- , -
- , -	SYMBAF_RS17130, ,psos,fimbria/pilus periplasmic chaperone	GPZ83_003965, ,psos,fimbria/pilus periplasmic chaperone
- , -	SYMBAF_RS17135, ,psos,IS6 family transposase	- , -
- , -	SYMBAF_RS17140, ,psos,IS1 family transposase	- , -
- , -	SYMBAF_RS17150, ,psos,hypothetical protein	- , -
- , -	SYMBAF_RS17155, ,psos,IS110 family transposase	- , -
- , -	SYMBAF_RS17160, ,psos,SIR2 family protein	- , -
- , -	SYMBAF_RS17175, ,psos,fimbrial protein	- , -
- , -	SYMBAF_RS17180, ,psos,fimbria/pilus periplasmic chaperone	- , -
- , -	SYMBAF_RS17190, ,psos,hypothetical protein	- , -
GPZ85_003170, ,psos,type 1 fimbrial protein	SYMBAF_RS17195, ,psos,type 1 fimbrial protein	GPZ83_004785, ,psos,type 1 fimbrial protein
- , -	SYMBAF_RS17200, ,psos,IS110 family transposase	- , -
- , -	SYMBAF_RS17205, ,psos,ParA family protein	- , -
- , -	SYMBAF_RS17210, ,psos,hypothetical protein	- , -
- , -	SYMBAF_RS17215, ,psos,hypothetical protein	- , -
- , -	SYMBAF_RS17220, ,psos,hypothetical protein	- , -
- , -	SYMBAF_RS17225, ,psos,tyrosine-type recombinase/integrase	- , -
- , -	SYMBAF_RS17230, ,psos,stationary phase growth adaptation protein	- , -
- , -	SYMBAF_RS17235, ,psos,hypothetical protein	- , -
GPZ85_016460, ,psos,DNA methylase	SYMBAF_RS17240, ,psos,DNA methyltransferase	- , -
GPZ85_016465, ,psos,hypothetical protein	SYMBAF_RS17245, ,psos,hypothetical protein	- , -
GPZ85_016470, ,psos,antirestriction protein	SYMBAF_RS17250, ,psos,antirestriction protein	- , -
- , -	SYMBAF_RS17255, ,psos,hypothetical protein	- , -
GPZ85_001585, ,psos,IS4 family transposase,IDENTICAL PARALOGS:,GPZ85_005895,IS4 family transposase,IDENTICAL PARALOGS:,GPZ85_005940,IS4 family transposase,IDENTICAL PARALOGS:,GPZ85_007915,IS4 family transposase,IDENTICAL PARALOGS:,GPZ85_008675,IS4 family transposase,IDENTICAL PARALOGS:,GPZ85_009380,IS4 family transposase,IDENTICAL PARALOGS:,GPZ85_011445,IS4 family transposase,IDENTICAL PARALOGS:,…	SYMBAF_RS17265, ,psos,IS4 family transposase	GPZ83_000335, ,psos,IS4 family transposase,IDENTICAL PARALOGS:,GPZ83_001060,IS4 family transposase,IDENTICAL PARALOGS:,GPZ83_008040,IS4 family transposase,IDENTICAL PARALOGS:,GPZ83_009755,IS4 family transposase,IDENTICAL PARALOGS:,GPZ83_013150,IS4 family transposase
- , -	SYMBAF_RS17270, ,psos,hypothetical protein	- , -
- , -	SYMBAF_RS17280, ,psos,hypothetical protein	- , -
- , -	SYMBAF_RS17285, ,psos,RnfABCDGE type electron transport complex subunit D	- , -
- , -	SYMBAF_RS17290, ,psos,iron transporter	- , -
- , -	SYMBAF_RS17295, ,psos,FTR1 family protein	- , -
- , -	SYMBAF_RS17300, ,psos,cupredoxin domain-containing protein	- , -
GPZ85_016445, ,psos,recombinase family protein	SYMBAF_RS17310, ,psos,recombinase family protein	- , -
GPZ85_012555, ,psos,hypothetical protein	SYMBAF_RS17325, ,psos,hypothetical protein	- , -
- , -	SYMBAF_RS17330, ,psos,autotransporter outer membrane beta-barrel domain-containing protein	GPZ83_011555, ,psos,autotransporter outer membrane beta-barrel domain-containing protein
GPZ85_016430, ,psos,autotransporter outer membrane beta-barrel domain-containing protein	SYMBAF_RS17340, ,psos,autotransporter outer membrane beta-barrel domain-containing protein	- , -
- , -	SYMBAF_RS17350, ,psos,ATP-dependent helicase	- , -
- , -	SYMBAF_RS17355, ,psos,AAA family ATPase	- , -
GPZ85_016420, ,psos,Replication protein	SYMBAF_RS16470, ,psos,hypothetical protein	- , -
- , -	SYMBAF_RS16475, ,psos,phospholipase D family protein	- , -
- , -	SYMBAF_RS16480, ,psos,complement resistance protein TraT	- , -
- , -	SYMBAF_RS16485, ,psos,AAA family ATPase	- , -
- , -	SYMBAF_RS16490, ,psos,IS3 family transposase,IDENTICAL PARALOGS:,SYMBAF_RS16600,IS3 family transposase	- , -
GPZ85_016655, ,psos,conjugal transfer protein	SYMBAF_RS16495, ,psos,hypothetical protein	- , -
GPZ85_016660, ,psos,hypothetical protein	SYMBAF_RS16500, ,psos,VirB3 family type IV secretion system protein	- , -
GPZ85_016665, ,psos,hypothetical protein	SYMBAF_RS16505, ,psos,hypothetical protein	- , -
GPZ85_016670, ,psos,lytic transglycosylase domain-containing protein	SYMBAF_RS16510, ,psos,lytic transglycosylase domain-containing protein	- , -
- , -	SYMBAF_RS16515, ,psos,hypothetical protein	- , -
GPZ85_016685, ,psos,transcriptional antiterminator NusG	SYMBAF_RS16520, ,psos,hypothetical protein	- , -
- , -	SYMBAF_RS16525, ,psos,helix-turn-helix transcriptional regulator	- , -
GPZ85_015175, ,psos,response regulator	SYMBAF_RS16530, ,psos,response regulator	GPZ83_010255, ,psos,response regulator
GPZ85_015170, ,psos,GNAT family N-acetyltransferase	SYMBAF_RS16535, ,psos,GNAT family N-acetyltransferase	GPZ83_010250, ,psos,GNAT family N-acetyltransferase
GPZ85_015165, ,psos,oxidoreductase	SYMBAF_RS16540, ,psos,molybdopterin-dependent oxidoreductase	GPZ83_010245, ,psos,oxidoreductase
- , -	SYMBAF_RS16545, ,psos,HAMP domain-containing histidine kinase	GPZ83_010235, ,psos,sensor histidine kinase
- , -	SYMBAF_RS16550, ,psos,hypothetical protein	- , -
GPZ85_012580, ,psos,phage integrase family protein	SYMBAF_RS16555, ,psos,tyrosine-type recombinase/integrase	- , -
GPZ85_012570, ,psos,ParA family protein	SYMBAF_RS16560, ,psos,ParA family protein	- , -
GPZ85_012565, ,psos,hypothetical protein	SYMBAF_RS16565, ,psos,hypothetical protein	- , -
- , -	SYMBAF_RS16570, ,psos,DUF4145 domain-containing protein	- , -
GPZ85_013650, ,psos,plasmid maintenance protein CcdB	SYMBAF_RS16575, ,psos,CcdB family protein	- , -
- , -	SYMBAF_RS16580, ,psos,type II toxin-antitoxin system CcdA family antitoxin	- , -
- , -	SYMBAF_RS16585, ,psos,hypothetical protein	- , -
- , -	SYMBAF_RS16595, ,psos,hypothetical protein	- , -
- , -	SYMBAF_RS16605, ,psos,DHA2 family efflux MFS transporter permease subunit	- , -
- , -	SYMBAF_RS16610, ,psos,HlyD family secretion protein	- , -
- , -	SYMBAF_RS16615, ,psos,ABC transporter ATP-binding protein	- , -
- , -	SYMBAF_RS16620, ,psos,ABC transporter ATP-binding protein	- , -
- , -	SYMBAF_RS16625, ,psos,hypothetical protein	- , -
- , -	SYMBAF_RS16630, ,psos,non-ribosomal peptide synthetase	- , -
- , -	SYMBAF_RS16635, ,psos,amino acid adenylation domain-containing protein	- , -
- , -	SYMBAF_RS16640, ,psos,KR domain-containing protein	- , -
- , -	SYMBAF_RS16645, ,psos,Gfo/Idh/MocA family oxidoreductase	- , -
- , -	SYMBAF_RS16650, ,psos,alpha/beta fold hydrolase	- , -
- , -	SYMBAF_RS16655, ,psos,helix-turn-helix transcriptional regulator	- , -
- , -	SYMBAF_RS16660, ,psos,TonB-dependent siderophore receptor	- , -
- , -	SYMBAF_RS16665, ,psos,IS6 family transposase	- , -
- , -	SYMBAF_RS16670, ,psos,Rpn family recombination-promoting nuclease/putative transposase	- , -
- , -	SYMBAF_RS16675, ,psos,hypothetical protein	- , -
- , -	SYMBAF_RS16680, ,psos,DUF4935 domain-containing protein	- , -
- , -	SYMBAF_RS16685, ,psos,tyrosine-type recombinase/integrase	- , -
- , -	SYMBAF_RS16695, ,psos,ParA family protein	- , -
- , -	SYMBAF_RS16700, ,psos,DNA partition complex ParG	- , -
- , -	SYMBAF_RS16705, ,psos,helix-turn-helix domain-containing protein	- , -
- , -	SYMBAF_RS16710, ,psos,PIN domain-containing protein	- , -
- , -	SYMBAF_RS16715, ,psos,peptidyl-arginine deiminase	- , -
- , -	SYMBAF_RS16720, ,psos,hypothetical protein	- , -
GPZ85_014575, ,psos,hypothetical protein	SYMBAF_RS16725, ,psos,hypothetical protein	- , -
- , -	SYMBAF_RS16730, ,psos,IS481 family transposase	GPZ83_001690, ,psos,IS481 family transposase
- , -	SYMBAF_RS16735, ,psos,hypothetical protein	- , -
- , -	SYMBAF_RS16740, ,psos,group II intron reverse transcriptase/maturase,IDENTICAL PARALOGS:,SYMBAF_RS16745,group II intron reverse transcriptase/maturase	- , -
- , -	SYMBAF_RS16750, ,psos,hypothetical protein	- , -
GPZ85_000105, ,psos,chromosomal replication initiator protein DnaA	SYMBAF_RS00005, ,psos,chromosomal replication initiator protein DnaA	GPZ83_002110, ,psos,chromosomal replication initiator protein DnaA
GPZ85_000110, ,psos,DNA polymerase III subunit beta	SYMBAF_RS00010, ,psos,DNA polymerase III subunit beta	GPZ83_002115, ,psos,DNA polymerase III subunit beta
GPZ85_000115, ,psos,DNA replication/repair protein RecF	SYMBAF_RS00015, ,psos,DNA replication/repair protein RecF	GPZ83_002120, ,psos,DNA replication/repair protein RecF
GPZ85_000120, ,psos,DNA topoisomerase (ATP-hydrolyzing) subunit B	SYMBAF_RS00020, ,psos,DNA topoisomerase (ATP-hydrolyzing) subunit B	GPZ83_002125, ,psos,DNA topoisomerase (ATP-hydrolyzing) subunit B
GPZ85_000140, ,psos,multidrug effflux MFS transporter	SYMBAF_RS00040, ,psos,multidrug effflux MFS transporter	GPZ83_002145, ,psos,multidrug effflux MFS transporter
GPZ85_000145, ,psos,3-hydroxy-3-methylglutaryl-CoA lyase	SYMBAF_RS00045, ,psos,3-hydroxy-3-methylglutaryl-CoA lyase	GPZ83_002150, ,psos,3-hydroxy-3-methylglutaryl-CoA lyase
GPZ85_000150, ,psos,alpha/beta hydrolase	SYMBAF_RS00050, ,psos,alpha/beta hydrolase	GPZ83_002155, ,psos,alpha/beta hydrolase
GPZ85_000155, ,psos,isocitrate/isopropylmalate dehydrogenase family protein	SYMBAF_RS00055, ,psos,isocitrate/isopropylmalate dehydrogenase family protein	GPZ83_002160, ,psos,isocitrate/isopropylmalate dehydrogenase family protein
GPZ85_000160, ,psos,RraA family protein	SYMBAF_RS00060, ,psos,dimethylmenaquinone methyltransferase	GPZ83_002165, ,psos,RraA family protein
GPZ85_000165, ,psos,hypothetical protein	SYMBAF_RS00065, ,psos,hypothetical protein	GPZ83_002170, ,psos,hypothetical protein
GPZ85_000170, ,psos,LysR family transcriptional regulator	SYMBAF_RS00070, ,psos,LysR family transcriptional regulator	GPZ83_002175, ,psos,LysR family transcriptional regulator
- , -	SYMBAF_RS00080, ,psos,IS3 family transposase,IDENTICAL PARALOGS:,SYMBAF_RS00595,IS3 family transposase,IDENTICAL PARALOGS:,SYMBAF_RS01625,IS3 family transposase,IDENTICAL PARALOGS:,SYMBAF_RS03585,IS3 family transposase,IDENTICAL PARALOGS:,SYMBAF_RS03915,IS3 family transposase,IDENTICAL PARALOGS:,SYMBAF_RS04435,IS3 family transposase,IDENTICAL PARALOGS:,SYMBAF_RS04560,IS3 family transposase,IDENTI…	- , -
- , -	SYMBAF_RS00085, ,psos,transposase	- , -
- , -	SYMBAF_RS00090, ,psos,hypothetical protein	- , -
- , -	SYMBAF_RS00095, ,psos,DDE-type integrase/transposase/recombinase	GPZ83_002185, ,psos,hypothetical protein
- , -	SYMBAF_RS00100, ,psos,hypothetical protein	GPZ83_002190, ,psos,hypothetical protein
- , -	SYMBAF_RS00105, ,psos,MFS transporter	GPZ83_002195, ,psos,MFS transporter
- , -	SYMBAF_RS00110, ,psos,ThiF family adenylyltransferase	GPZ83_002200, ,psos,methyltransferase domain-containing protein
- , -	SYMBAF_RS00120, ,psos,YqcI/YcgG family protein	GPZ83_002210, ,psos,hypothetical protein
- , -	SYMBAF_RS00125, ,psos,methyltransferase domain-containing protein	- , -
- , -	SYMBAF_RS00130, ,psos,diaminopimelate decarboxylase	- , -
- , -	SYMBAF_RS00135, ,psos,GNAT family N-acetyltransferase	GPZ83_002225, ,psos,GNAT family N-acetyltransferase
- , -	SYMBAF_RS00150, ,psos,IS481 family transposase	GPZ83_002240, ,psos,IS481 family transposase
GPZ85_000215, ,psos,YicC family protein	SYMBAF_RS00155, ,psos,YicC family protein	GPZ83_002245, ,psos,YicC family protein
GPZ85_000220, ,psos,ribonuclease PH	SYMBAF_RS00160, ,psos,ribonuclease PH	GPZ83_002250, ,psos,ribonuclease PH
GPZ85_000225, ,psos,hypothetical protein	SYMBAF_RS00165, ,psos,ogr/Delta-like zinc finger family protein,IDENTICAL PARALOGS:,SYMBAF_RS10635,ogr/Delta-like zinc finger family protein	- , -
- , -	SYMBAF_RS00170, ,psos,phage late control D family protein	- , -
GPZ85_000235, ,psos,phage tail sheath family protein	SYMBAF_RS00175, ,psos,phage tail sheath family protein,IDENTICAL PARALOGS:,SYMBAF_RS10645,phage tail sheath family protein	- , -
GPZ85_000240, ,psos,phage major tail tube protein	SYMBAF_RS00180, ,psos,phage major tail tube protein	- , -
GPZ85_000245, ,psos,phage tail assembly protein	SYMBAF_RS00185, ,psos,phage tail assembly protein	- , -
GPZ85_000250, ,psos,GpE family phage tail protein	SYMBAF_RS00190, ,psos,GpE family phage tail protein,IDENTICAL PARALOGS:,SYMBAF_RS10660,GpE family phage tail protein	- , -
GPZ85_000255, ,psos,phage tail tape measure protein	SYMBAF_RS00195, ,psos,phage tail tape measure protein,IDENTICAL PARALOGS:,SYMBAF_RS10665,phage tail tape measure protein	- , -
GPZ85_000260, ,psos,phage tail protein	SYMBAF_RS00200, ,psos,phage tail protein,IDENTICAL PARALOGS:,SYMBAF_RS10670,phage tail protein	- , -
- , -	SYMBAF_RS00205, ,psos,tail fiber assembly protein,IDENTICAL PARALOGS:,SYMBAF_RS10675,tail fiber assembly protein	- , -
GPZ85_000270, ,psos,phage tail protein	SYMBAF_RS00210, ,psos,phage tail protein,IDENTICAL PARALOGS:,SYMBAF_RS10680,phage tail protein	- , -
- , -	SYMBAF_RS00215, ,psos,phage tail protein I	- , -
GPZ85_000280, ,psos,baseplate assembly protein	SYMBAF_RS00220, ,psos,baseplate J/gp47 family protein,IDENTICAL PARALOGS:,SYMBAF_RS10690,baseplate J/gp47 family protein	- , -
GPZ85_000285, ,psos,baseplate assembly protein	SYMBAF_RS00225, ,psos,GPW/gp25 family protein,IDENTICAL PARALOGS:,SYMBAF_RS10695,GPW/gp25 family protein	- , -
GPZ85_000290, ,psos,phage baseplate assembly protein V	SYMBAF_RS00230, ,psos,phage baseplate assembly protein V,IDENTICAL PARALOGS:,SYMBAF_RS10700,phage baseplate assembly protein V	- , -
GPZ85_000295, ,psos,phage virion morphogenesis protein	SYMBAF_RS00235, ,psos,phage virion morphogenesis protein,IDENTICAL PARALOGS:,SYMBAF_RS10705,phage virion morphogenesis protein	- , -
GPZ85_000300, ,psos,phage tail protein	SYMBAF_RS00240, ,psos,phage tail protein	- , -
GPZ85_000305, ,psos,peptidase	SYMBAF_RS00245, ,psos,peptidase,IDENTICAL PARALOGS:,SYMBAF_RS10715,peptidase	- , -
GPZ85_000310, ,psos,DUF2570 domain-containing protein	SYMBAF_RS00250, ,psos,DUF2570 domain-containing protein	- , -
GPZ85_000315, ,psos,lysozyme	SYMBAF_RS00255, ,psos,lysozyme	- , -
GPZ85_000320, ,psos,phage tail protein	SYMBAF_RS00260, ,psos,hypothetical protein,IDENTICAL PARALOGS:,SYMBAF_RS10730,hypothetical protein	- , -
- , -	SYMBAF_RS00265, ,psos,tail protein X	- , -
- , -	SYMBAF_RS00270, ,psos,head completion/stabilization protein	- , -
- , -	SYMBAF_RS00275, ,psos,terminase	- , -
GPZ85_000340, ,psos,phage major capsid protein, P2 family	SYMBAF_RS00280, ,psos,phage major capsid protein, P2 family	- , -
GPZ85_000345, ,psos,GPO family capsid scaffolding protein	SYMBAF_RS00285, ,psos,GPO family capsid scaffolding protein,IDENTICAL PARALOGS:,SYMBAF_RS10755,GPO family capsid scaffolding protein	- , -
GPZ85_000350, ,psos,helix-turn-helix domain-containing protein	SYMBAF_RS00290, ,psos,helix-turn-helix domain-containing protein	- , -
- , -	SYMBAF_RS00295, ,psos,phage portal protein	- , -
GPZ85_000360, ,psos,type II toxin-antitoxin system death-on-curing family toxin	SYMBAF_RS00300, ,psos,type II toxin-antitoxin system death-on-curing family toxin	- , -
GPZ85_000365, ,psos,type II toxin-antitoxin system Phd/YefM family antitoxin	SYMBAF_RS00305, ,psos,type II toxin-antitoxin system Phd/YefM family antitoxin	- , -
- , -	SYMBAF_RS00315, ,psos,replication endonuclease	- , -
- , -	SYMBAF_RS00320, ,psos,phosphoadenosine phosphosulfate reductase family protein	GPZ83_008780, ,psos,phosphoadenosine phosphosulfate reductase family protein
- , -	SYMBAF_RS00325, ,psos,hypothetical protein	- , -
- , -	SYMBAF_RS00330, ,psos,Dam family site-specific DNA-(adenine-N6)-methyltransferase	- , -
- , -	SYMBAF_RS00335, ,psos,hypothetical protein	- , -
GPZ85_000635, ,psos,hypothetical protein	SYMBAF_RS00340, ,psos,hypothetical protein,IDENTICAL PARALOGS:,SYMBAF_RS10805,hypothetical protein	- , -
- , -	SYMBAF_RS00345, ,psos,hypothetical protein	- , -
GPZ85_000645, ,psos,DUF2724 domain-containing protein	SYMBAF_RS00350, ,psos,DUF2724 domain-containing protein	- , -
- , -	SYMBAF_RS00355, ,psos,hypothetical protein	- , -
GPZ85_000655, ,psos,DUF4761 family protein	SYMBAF_RS00360, ,psos,DUF4761 family protein,IDENTICAL PARALOGS:,SYMBAF_RS10825,DUF4761 family protein	- , -
GPZ85_000660, ,psos,hypothetical protein	SYMBAF_RS00365, ,psos,hypothetical protein	- , -
- , -	SYMBAF_RS00370, ,psos,hypothetical protein	- , -
- , -	SYMBAF_RS00375, ,psos,helix-turn-helix transcriptional regulator	- , -
- , -	SYMBAF_RS00380, ,psos,hypothetical protein	- , -
GPZ85_000665, ,psos,helix-turn-helix transcriptional regulator	SYMBAF_RS00385, ,psos,helix-turn-helix transcriptional regulator	- , -
GPZ85_000670, ,psos,tyrosine-type recombinase/integrase	SYMBAF_RS00390, ,psos,tyrosine-type recombinase/integrase	- , -
GPZ85_000675, ,psos,orotate phosphoribosyltransferase	SYMBAF_RS00395, ,psos,orotate phosphoribosyltransferase	GPZ83_002255, ,psos,orotate phosphoribosyltransferase
GPZ85_000680, ,psos,nucleoid occlusion factor SlmA	SYMBAF_RS00400, ,psos,nucleoid occlusion factor SlmA	GPZ83_002260, ,psos,nucleoid occlusion factor SlmA
GPZ85_000685, ,psos,dUTP diphosphatase	SYMBAF_RS00405, ,psos,dUTP diphosphatase	GPZ83_002265, ,psos,dUTP diphosphatase
GPZ85_000690, ,psos,bifunctional phosphopantothenoylcysteine decarboxylase/phosphopantothenate--cysteine ligase CoaBC	SYMBAF_RS00410, ,psos,bifunctional phosphopantothenoylcysteine decarboxylase/phosphopantothenate--cysteine ligase CoaBC	GPZ83_002270, ,psos,bifunctional phosphopantothenoylcysteine decarboxylase/phosphopantothenate--cysteine ligase CoaBC
GPZ85_000695, ,psos,DNA repair protein RadC	SYMBAF_RS00415, ,psos,DNA repair protein RadC	GPZ83_002275, ,psos,DNA repair protein RadC
GPZ85_000700, ,psos,50S ribosomal protein L28	SYMBAF_RS00420, ,psos,50S ribosomal protein L28	GPZ83_002280, ,psos,50S ribosomal protein L28
GPZ85_000705, ,psos,50S ribosomal protein L33	SYMBAF_RS00425, ,psos,50S ribosomal protein L33	GPZ83_002285, ,psos,50S ribosomal protein L33
GPZ85_000710, ,psos,bifunctional DNA-formamidopyrimidine glycosylase/DNA-(apurinic or apyrimidinic site) lyase	SYMBAF_RS00430, ,psos,bifunctional DNA-formamidopyrimidine glycosylase/DNA-(apurinic or apyrimidinic site) lyase	GPZ83_002290, ,psos,bifunctional DNA-formamidopyrimidine glycosylase/DNA-(apurinic or apyrimidinic site) lyase
GPZ85_000715, ,psos,pantetheine-phosphate adenylyltransferase	SYMBAF_RS00435, ,psos,pantetheine-phosphate adenylyltransferase	GPZ83_002295, ,psos,pantetheine-phosphate adenylyltransferase
GPZ85_000720, ,psos,glycosyltransferase family 2 protein	SYMBAF_RS00440, ,psos,glycosyltransferase family 2 protein	GPZ83_002300, ,psos,glycosyltransferase family 2 protein
GPZ85_000725, ,psos,3-deoxy-D-manno-octulosonic acid transferase	SYMBAF_RS00445, ,psos,lipid IV(A) 3-deoxy-D-manno-octulosonic acid transferase	GPZ83_002305, ,psos,3-deoxy-D-manno-octulosonic acid transferase
GPZ85_000735, ,psos,glycosyltransferase	SYMBAF_RS00455, ,psos,glycosyltransferase	GPZ83_002315, ,psos,glycosyltransferase
GPZ85_000740, ,psos,glycosyltransferase family 4 protein	SYMBAF_RS00460, ,psos,glycosyltransferase family 4 protein	GPZ83_002320, ,psos,glycosyltransferase family 4 protein
GPZ85_000745, ,psos,putative lipopolysaccharide heptosyltransferase III	SYMBAF_RS00465, ,psos,putative lipopolysaccharide heptosyltransferase III	GPZ83_002325, ,psos,putative lipopolysaccharide heptosyltransferase III
- , -	SYMBAF_RS00470, ,psos,polysaccharide deacetylase family protein	GPZ83_002330, ,psos,deacetylase
GPZ85_000755, ,psos,glycosyltransferase family 9 protein	SYMBAF_RS00475, ,psos,glycosyltransferase family 9 protein	GPZ83_002335, ,psos,glycosyltransferase family 9 protein
GPZ85_000760, ,psos,O-antigen ligase family protein	SYMBAF_RS00480, ,psos,O-antigen ligase family protein	GPZ83_002340, ,psos,O-antigen ligase family protein
GPZ85_000765, ,psos,glycosyl transferase	SYMBAF_RS00485, ,psos,glycosyl transferase	GPZ83_002345, ,psos,glycosyl transferase
GPZ85_000770, ,psos,glycosyltransferase family 2 protein	SYMBAF_RS00490, ,psos,glycosyltransferase family 2 protein	GPZ83_002350, ,psos,glycosyltransferase family 2 protein
GPZ85_000775, ,psos,lipopolysaccharide heptosyltransferase RfaC	SYMBAF_RS00495, ,psos,lipopolysaccharide heptosyltransferase RfaC	GPZ83_002355, ,psos,lipopolysaccharide heptosyltransferase RfaC
GPZ85_000780, ,psos,ADP-heptose--LPS heptosyltransferase RfaF	SYMBAF_RS00500, ,psos,ADP-heptose--LPS heptosyltransferase RfaF	GPZ83_002360, ,psos,ADP-heptose--LPS heptosyltransferase RfaF
GPZ85_000785, ,psos,ADP-glyceromanno-heptose 6-epimerase	SYMBAF_RS00505, ,psos,ADP-glyceromanno-heptose 6-epimerase	GPZ83_002365, ,psos,ADP-glyceromanno-heptose 6-epimerase
GPZ85_000790, ,psos,divergent polysaccharide deacetylase family protein	SYMBAF_RS00510, ,psos,divergent polysaccharide deacetylase family protein	GPZ83_002370, ,psos,divergent polysaccharide deacetylase family protein
GPZ85_000795, ,psos,murein hydrolase activator EnvC	SYMBAF_RS00515, ,psos,murein hydrolase activator EnvC	GPZ83_002375, ,psos,murein hydrolase activator EnvC
GPZ85_000800, ,psos,rhodanese-like domain-containing protein	SYMBAF_RS00520, ,psos,rhodanese-like domain-containing protein	GPZ83_002380, ,psos,rhodanese-like domain-containing protein
GPZ85_000805, ,psos,glutaredoxin 3	SYMBAF_RS00525, ,psos,glutaredoxin 3	GPZ83_002385, ,psos,glutaredoxin 3
GPZ85_000810, ,psos,protein-export chaperone SecB	SYMBAF_RS00530, ,psos,protein-export chaperone SecB	GPZ83_002390, ,psos,protein-export chaperone SecB
GPZ85_000815, ,psos,NAD(P)H-dependent glycerol-3-phosphate dehydrogenase	SYMBAF_RS00535, ,psos,NAD(P)H-dependent glycerol-3-phosphate dehydrogenase	GPZ83_002395, ,psos,NAD(P)H-dependent glycerol-3-phosphate dehydrogenase
GPZ85_000820, ,psos,serine O-acetyltransferase	SYMBAF_RS00540, ,psos,serine O-acetyltransferase	GPZ83_002400, ,psos,serine O-acetyltransferase
GPZ85_000825, ,psos,superoxide dismutase [Mn]	SYMBAF_RS00545, ,psos,superoxide dismutase [Mn]	GPZ83_002405, ,psos,superoxide dismutase [Mn]
GPZ85_000835, ,psos,formate dehydrogenase subunit beta	SYMBAF_RS00555, ,psos,formate dehydrogenase subunit beta	GPZ83_002415, ,psos,formate dehydrogenase subunit beta
GPZ85_000840, ,psos,formate dehydrogenase cytochrome b556 subunit	SYMBAF_RS00560, ,psos,formate dehydrogenase cytochrome b556 subunit	GPZ83_002420, ,psos,formate dehydrogenase cytochrome b556 subunit
GPZ85_000845, ,psos,formate dehydrogenase accessory protein FdhE	SYMBAF_RS00565, ,psos,formate dehydrogenase accessory protein FdhE	GPZ83_002425, ,psos,formate dehydrogenase accessory protein FdhE
GPZ85_000850, ,psos,L-seryl-tRNA(Sec) selenium transferase	SYMBAF_RS00570, ,psos,L-seryl-tRNA(Sec) selenium transferase	GPZ83_002430, ,psos,L-seryl-tRNA(Sec) selenium transferase
GPZ85_000855, ,psos,selenocysteine-specific translation elongation factor	SYMBAF_RS00575, ,psos,selenocysteine-specific translation elongation factor	GPZ83_002435, ,psos,selenocysteine-specific translation elongation factor
GPZ85_000860, ,psos,MFS transporter	SYMBAF_RS00580, ,psos,MFS transporter	GPZ83_002440, ,psos,MFS transporter
GPZ85_000885, ,psos,inorganic diphosphatase	SYMBAF_RS00605, ,psos,inorganic diphosphatase	GPZ83_002485, ,psos,inorganic diphosphatase
GPZ85_000890, ,psos,class 1 fructose-bisphosphatase	SYMBAF_RS00610, ,psos,class 1 fructose-bisphosphatase	GPZ83_002490, ,psos,class 1 fructose-bisphosphatase
GPZ85_000895, ,psos,UDP-N-acetylmuramate:L-alanyl-gamma-D-glutamyl- meso-diaminopimelate ligase	SYMBAF_RS00615, ,psos,UDP-N-acetylmuramate:L-alanyl-gamma-D-glutamyl- meso-diaminopimelate ligase	GPZ83_002495, ,psos,UDP-N-acetylmuramate:L-alanyl-gamma-D-glutamyl- meso-diaminopimelate ligase
GPZ85_000900, ,psos,transcriptional regulator ArgR	SYMBAF_RS00620, ,psos,transcriptional regulator ArgR	GPZ83_002500, ,psos,transcriptional regulator ArgR
GPZ85_000905, ,psos,malate dehydrogenase	SYMBAF_RS00625, ,psos,malate dehydrogenase	GPZ83_002505, ,psos,malate dehydrogenase
GPZ85_000910, ,psos,transcriptional regulator	SYMBAF_RS00630, ,psos,helix-turn-helix domain-containing protein	GPZ83_002510, ,psos,transcriptional regulator
GPZ85_000915, ,psos,putative DNA-binding transcriptional regulator	SYMBAF_RS00635, ,psos,putative DNA-binding transcriptional regulator	GPZ83_002515, ,psos,putative DNA-binding transcriptional regulator
GPZ85_000920, ,psos,putative DNA-binding transcriptional regulator	SYMBAF_RS00640, ,psos,putative DNA-binding transcriptional regulator	GPZ83_002520, ,psos,putative DNA-binding transcriptional regulator
GPZ85_000925, ,psos,octaprenyl diphosphate synthase	SYMBAF_RS00645, ,psos,octaprenyl diphosphate synthase	GPZ83_002525, ,psos,octaprenyl diphosphate synthase
GPZ85_000930, ,psos,50S ribosomal protein L21	SYMBAF_RS00650, ,psos,50S ribosomal protein L21	GPZ83_002530, ,psos,50S ribosomal protein L21
GPZ85_000935, ,psos,50S ribosomal protein L27	SYMBAF_RS00655, ,psos,50S ribosomal protein L27	GPZ83_002535, ,psos,50S ribosomal protein L27
GPZ85_000940, ,psos,Obg family GTPase CgtA	SYMBAF_RS00660, ,psos,Obg family GTPase CgtA	GPZ83_002540, ,psos,Obg family GTPase CgtA
GPZ85_000945, ,psos,serine-type D-Ala-D-Ala carboxypeptidase	SYMBAF_RS00665, ,psos,serine-type D-Ala-D-Ala carboxypeptidase	GPZ83_002545, ,psos,serine-type D-Ala-D-Ala carboxypeptidase
GPZ85_000950, ,psos,transcription elongation factor GreA	SYMBAF_RS00670, ,psos,transcription elongation factor GreA	GPZ83_002550, ,psos,transcription elongation factor GreA
GPZ85_000955, ,psos,ribosome assembly RNA-binding protein YhbY	SYMBAF_RS00675, ,psos,ribosome assembly RNA-binding protein YhbY	GPZ83_002555, ,psos,ribosome assembly RNA-binding protein YhbY
GPZ85_000960, ,psos,23S rRNA (uridine(2552)-2-O)-methyltransferase RlmE	SYMBAF_RS00680, ,psos,23S rRNA (uridine(2552)-2-O)-methyltransferase RlmE	GPZ83_002560, ,psos,23S rRNA (uridine(2552)-2-O)-methyltransferase RlmE
GPZ85_000965, ,psos,ATP-dependent zinc metalloprotease FtsH	SYMBAF_RS00685, ,psos,ATP-dependent zinc metalloprotease FtsH	GPZ83_002565, ,psos,ATP-dependent zinc metalloprotease FtsH
GPZ85_000970, ,psos,dihydropteroate synthase	SYMBAF_RS00690, ,psos,dihydropteroate synthase	GPZ83_002570, ,psos,dihydropteroate synthase
GPZ85_000975, ,psos,phosphoglucosamine mutase	SYMBAF_RS00695, ,psos,phosphoglucosamine mutase	GPZ83_002575, ,psos,phosphoglucosamine mutase
GPZ85_000980, ,psos,preprotein translocase subunit SecG	SYMBAF_RS00700, ,psos,preprotein translocase subunit SecG	GPZ83_002580, ,psos,preprotein translocase subunit SecG
GPZ85_000995, ,psos,ribosome maturation factor RimP	SYMBAF_RS00715, ,psos,ribosome maturation factor RimP	GPZ83_002595, ,psos,ribosome maturation factor RimP
GPZ85_001000, ,psos,transcription termination/antitermination protein NusA	SYMBAF_RS00720, ,psos,transcription termination/antitermination protein NusA	GPZ83_002600, ,psos,transcription termination/antitermination protein NusA
GPZ85_001005, ,psos,translation initiation factor IF-2	SYMBAF_RS00725, ,psos,translation initiation factor IF-2	GPZ83_002605, ,psos,translation initiation factor IF-2
GPZ85_001010, ,psos,30S ribosome-binding factor RbfA	SYMBAF_RS00730, ,psos,30S ribosome-binding factor RbfA	GPZ83_002610, ,psos,30S ribosome-binding factor RbfA
GPZ85_001015, ,psos,tRNA pseudouridine(55) synthase TruB	SYMBAF_RS00735, ,psos,tRNA pseudouridine(55) synthase TruB	GPZ83_002615, ,psos,tRNA pseudouridine(55) synthase TruB
GPZ85_001020, ,psos,30S ribosomal protein S15	SYMBAF_RS00740, ,psos,30S ribosomal protein S15	GPZ83_002620, ,psos,30S ribosomal protein S15
GPZ85_001025, ,psos,polyribonucleotide nucleotidyltransferase	SYMBAF_RS00745, ,psos,polyribonucleotide nucleotidyltransferase	GPZ83_002625, ,psos,polyribonucleotide nucleotidyltransferase
GPZ85_001030, ,psos,lipoprotein NlpI	SYMBAF_RS00750, ,psos,lipoprotein NlpI	GPZ83_002630, ,psos,lipoprotein NlpI
GPZ85_001035, ,psos,protein YrbN	SYMBAF_RS00755, ,psos,protein YrbN	GPZ83_002635, ,psos,protein YrbN
GPZ85_001040, ,psos,DEAD/DEAH family ATP-dependent RNA helicase	SYMBAF_RS00760, ,psos,DEAD/DEAH family ATP-dependent RNA helicase	GPZ83_002640, ,psos,DEAD/DEAH family ATP-dependent RNA helicase
GPZ85_001045, ,psos,HlyD family efflux transporter periplasmic adaptor subunit	SYMBAF_RS00765, ,psos,efflux RND transporter periplasmic adaptor subunit	GPZ83_002645, ,psos,HlyD family efflux transporter periplasmic adaptor subunit
GPZ85_001050, ,psos,ABC transporter permease	SYMBAF_RS00770, ,psos,ABC transporter permease	GPZ83_002650, ,psos,ABC transporter permease
GPZ85_001055, ,psos,ABC transporter permease	SYMBAF_RS00775, ,psos,ABC transporter permease	GPZ83_002655, ,psos,ABC transporter permease
GPZ85_001065, ,psos,N-acetyltransferase	SYMBAF_RS00785, ,psos,N-acetyltransferase	GPZ83_002665, ,psos,N-acetyltransferase
GPZ85_001070, ,psos,GIY-YIG nuclease family protein	SYMBAF_RS00790, ,psos,GIY-YIG nuclease family protein	GPZ83_002670, ,psos,GIY-YIG nuclease family protein
GPZ85_001075, ,psos,glycosyltransferase family 2 protein	SYMBAF_RS00795, ,psos,glycosyltransferase family 2 protein	GPZ83_002675, ,psos,glycosyltransferase family 2 protein
GPZ85_001085, ,psos,DUF1454 family protein	SYMBAF_RS00805, ,psos,DUF1454 family protein	GPZ83_002685, ,psos,YiiQ family protein
GPZ85_001090, ,psos,triose-phosphate isomerase	SYMBAF_RS00810, ,psos,triose-phosphate isomerase	GPZ83_002690, ,psos,triose-phosphate isomerase
GPZ85_001095, ,psos,sulfate ABC transporter substrate-binding protein	SYMBAF_RS00815, ,psos,sulfate ABC transporter substrate-binding protein	GPZ83_002695, ,psos,sulfate ABC transporter substrate-binding protein
GPZ85_001100, ,psos,6-phosphofructokinase	SYMBAF_RS00820, ,psos,6-phosphofructokinase	GPZ83_002700, ,psos,6-phosphofructokinase
GPZ85_001110, ,psos,GNAT family N-acetyltransferase	SYMBAF_RS00830, ,psos,GNAT family N-acetyltransferase	GPZ83_002710, ,psos,GNAT family N-acetyltransferase
GPZ85_001115, ,psos,NAD(P)-dependent oxidoreductase	SYMBAF_RS00835, ,psos,NAD(P)-dependent oxidoreductase	GPZ83_002715, ,psos,NAD(P)-dependent oxidoreductase
GPZ85_001120, ,psos,PTS beta-glucoside transporter subunit IIABC	SYMBAF_RS00840, ,psos,PTS beta-glucoside transporter subunit IIABC	GPZ83_002720, ,psos,PTS beta-glucoside transporter subunit IIABC
GPZ85_001125, ,psos,6-phospho-beta-glucosidase	SYMBAF_RS00845, ,psos,6-phospho-beta-glucosidase	GPZ83_002725, ,psos,6-phospho-beta-glucosidase
GPZ85_001135, ,psos,biofilm formation regulator HmsP	SYMBAF_RS00855, ,psos,biofilm formation regulator HmsP	GPZ83_002735, ,psos,biofilm formation regulator HmsP
GPZ85_001150, ,psos,peptidyl-prolyl cis-trans isomerase	SYMBAF_RS00870, ,psos,peptidylprolyl isomerase	GPZ83_002750, ,psos,peptidyl-prolyl cis-trans isomerase
GPZ85_001155, ,psos,DNA helicase Rep	SYMBAF_RS00875, ,psos,DNA helicase Rep	GPZ83_002755, ,psos,DNA helicase Rep
GPZ85_001165, ,psos,ATP-dependent RNA helicase RhlB	SYMBAF_RS00885, ,psos,ATP-dependent RNA helicase RhlB	GPZ83_002765, ,psos,ATP-dependent RNA helicase RhlB
GPZ85_001170, ,psos,thioredoxin TrxA	SYMBAF_RS00890, ,psos,thioredoxin TrxA	GPZ83_002770, ,psos,thioredoxin TrxA
GPZ85_001175, ,psos,transcription termination factor Rho	SYMBAF_RS00895, ,psos,transcription termination factor Rho	GPZ83_002775, ,psos,transcription termination factor Rho
GPZ85_001180, ,psos,UDP-N-acetylglucosamine--undecaprenyl-phosphate N-acetylglucosaminephosphotransferase	SYMBAF_RS00900, ,psos,UDP-N-acetylglucosamine--undecaprenyl-phosphate N-acetylglucosaminephosphotransferase	GPZ83_002780, ,psos,UDP-N-acetylglucosamine--undecaprenyl-phosphate N-acetylglucosaminephosphotransferase
GPZ85_001185, ,psos,ECA polysaccharide chain length modulation protein	SYMBAF_RS00905, ,psos,ECA polysaccharide chain length modulation protein	GPZ83_002785, ,psos,ECA polysaccharide chain length modulation protein
GPZ85_001190, ,psos,UDP-N-acetylglucosamine 2-epimerase (non-hydrolyzing)	SYMBAF_RS00910, ,psos,UDP-N-acetylglucosamine 2-epimerase (non-hydrolyzing)	GPZ83_002790, ,psos,UDP-N-acetylglucosamine 2-epimerase (non-hydrolyzing)
GPZ85_001195, ,psos,UDP-N-acetyl-D-mannosamine dehydrogenase	SYMBAF_RS00915, ,psos,UDP-N-acetyl-D-mannosamine dehydrogenase	GPZ83_002795, ,psos,UDP-N-acetyl-D-mannosamine dehydrogenase
GPZ85_001200, ,psos,dTDP-glucose 4,6-dehydratase	SYMBAF_RS00920, ,psos,dTDP-glucose 4,6-dehydratase	GPZ83_002800, ,psos,dTDP-glucose 4,6-dehydratase
GPZ85_001205, ,psos,glucose-1-phosphate thymidylyltransferase RfbA	SYMBAF_RS00925, ,psos,glucose-1-phosphate thymidylyltransferase RfbA	GPZ83_002805, ,psos,glucose-1-phosphate thymidylyltransferase RfbA
GPZ85_001210, ,psos,dTDP-4-amino-4,6-dideoxy-D-galactose acyltransferase	SYMBAF_RS00930, ,psos,dTDP-4-amino-4,6-dideoxy-D-galactose acyltransferase	GPZ83_002810, ,psos,dTDP-4-amino-4,6-dideoxy-D-galactose acyltransferase
GPZ85_001215, ,psos,dTDP-4-amino-4,6-dideoxygalactose transaminase	SYMBAF_RS00935, ,psos,dTDP-4-amino-4,6-dideoxygalactose transaminase	GPZ83_002815, ,psos,dTDP-4-amino-4,6-dideoxygalactose transaminase
GPZ85_001220, ,psos,lipid III flippase WzxE	SYMBAF_RS00940, ,psos,lipid III flippase WzxE	GPZ83_002820, ,psos,lipid III flippase WzxE
GPZ85_001225, ,psos,TDP-N-acetylfucosamine:lipid II N-acetylfucosaminyltransferase	SYMBAF_RS00945, ,psos,TDP-N-acetylfucosamine:lipid II N-acetylfucosaminyltransferase	GPZ83_002825, ,psos,TDP-N-acetylfucosamine:lipid II N-acetylfucosaminyltransferase
GPZ85_001230, ,psos,O-antigen assembly polymerase	SYMBAF_RS00950, ,psos,ECA oligosaccharide polymerase	GPZ83_002830, ,psos,O-antigen assembly polymerase
GPZ85_001235, ,psos,lipopolysaccharide N-acetylmannosaminouronosyltransferase	SYMBAF_RS00955, ,psos,lipopolysaccharide N-acetylmannosaminouronosyltransferase	GPZ83_002835, ,psos,lipopolysaccharide N-acetylmannosaminouronosyltransferase
GPZ85_001240, ,psos,amino acid permease	SYMBAF_RS00960, ,psos,amino acid permease	GPZ83_002840, ,psos,amino acid permease
GPZ85_001265, ,psos,transcription/translation regulatory transformer protein RfaH	SYMBAF_RS00985, ,psos,transcription/translation regulatory transformer protein RfaH	GPZ83_002865, ,psos,transcription/translation regulatory transformer protein RfaH
GPZ85_001270, ,psos,porphobilinogen synthase	SYMBAF_RS00990, ,psos,porphobilinogen synthase	GPZ83_002870, ,psos,porphobilinogen synthase
GPZ85_001275, ,psos,Sec-independent protein translocase subunit TatC	SYMBAF_RS00995, ,psos,Sec-independent protein translocase subunit TatC	GPZ83_002875, ,psos,Sec-independent protein translocase subunit TatC
GPZ85_001280, ,psos,Sec-independent protein translocase subunit TatB	SYMBAF_RS01000, ,psos,Sec-independent protein translocase subunit TatB	GPZ83_002880, ,psos,Sec-independent protein translocase subunit TatB
GPZ85_001285, ,psos,twin-arginine translocase TatA/TatE family subunit	SYMBAF_RS01005, ,psos,twin-arginine translocase TatA/TatE family subunit	GPZ83_002885, ,psos,twin-arginine translocase TatA/TatE family subunit
GPZ85_001290, ,psos,ubiquinone biosynthesis regulatory protein kinase UbiB	SYMBAF_RS01010, ,psos,ubiquinone biosynthesis regulatory protein kinase UbiB	GPZ83_002890, ,psos,ubiquinone biosynthesis regulatory protein kinase UbiB
GPZ85_001295, ,psos,SCP2 domain-containing protein	SYMBAF_RS01015, ,psos,SCP2 domain-containing protein	GPZ83_002895, ,psos,SCP2 domain-containing protein
GPZ85_001300, ,psos,bifunctional demethylmenaquinone methyltransferase/2-methoxy-6-polyprenyl-1,4-benzoquinol methylase UbiE	SYMBAF_RS01020, ,psos,bifunctional demethylmenaquinone methyltransferase/2-methoxy-6-polyprenyl-1,4-benzoquinol methylase UbiE	GPZ83_002900, ,psos,bifunctional demethylmenaquinone methyltransferase/2-methoxy-6-polyprenyl-1,4-benzoquinol methylase UbiE
GPZ85_001305, ,psos,DNA recombination protein RmuC	SYMBAF_RS01025, ,psos,DNA recombination protein RmuC	GPZ83_002905, ,psos,DNA recombination protein RmuC
GPZ85_001310, ,psos,OprD family porin	SYMBAF_RS01030, ,psos,outer membrane porin, OprD family	GPZ83_002910, ,psos,OprD family porin
GPZ85_001315, ,psos,histidine phosphatase family protein	SYMBAF_RS01035, ,psos,histidine phosphatase family protein	GPZ83_002915, ,psos,histidine phosphatase family protein
GPZ85_001320, ,psos,DedA family protein	SYMBAF_RS01040, ,psos,DedA family protein	GPZ83_002920, ,psos,DedA family protein
GPZ85_001325, ,psos,5-methyltetrahydropteroyltriglutamate-- homocysteine S-methyltransferase	SYMBAF_RS01045, ,psos,5-methyltetrahydropteroyltriglutamate-- homocysteine S-methyltransferase	GPZ83_002925, ,psos,5-methyltetrahydropteroyltriglutamate-- homocysteine S-methyltransferase
GPZ85_001330, ,psos,HTH-type transcriptional regulator MetR	SYMBAF_RS01050, ,psos,HTH-type transcriptional regulator MetR	GPZ83_002930, ,psos,HTH-type transcriptional regulator MetR
GPZ85_001335, ,psos,DMT family transporter	SYMBAF_RS01055, ,psos,DMT family transporter	GPZ83_002935, ,psos,DMT family transporter
GPZ85_001340, ,psos,aspartate 1-decarboxylase autocleavage activator PanM	SYMBAF_RS01060, ,psos,aspartate 1-decarboxylase autocleavage activator PanM	GPZ83_002940, ,psos,aspartate 1-decarboxylase autocleavage activator PanM
GPZ85_001345, ,psos,RNA polymerase sigma factor RpoH	SYMBAF_RS01065, ,psos,RNA polymerase sigma factor RpoH	GPZ83_002945, ,psos,RNA polymerase sigma factor RpoH
GPZ85_001350, ,psos,cell division protein FtsX	SYMBAF_RS01070, ,psos,cell division protein FtsX	GPZ83_002950, ,psos,cell division protein FtsX
GPZ85_001355, ,psos,cell division ATP-binding protein FtsE	SYMBAF_RS01075, ,psos,cell division ATP-binding protein FtsE	GPZ83_002955, ,psos,cell division ATP-binding protein FtsE
GPZ85_001360, ,psos,signal recognition particle-docking protein FtsY	SYMBAF_RS01080, ,psos,signal recognition particle-docking protein FtsY	GPZ83_002960, ,psos,signal recognition particle-docking protein FtsY
GPZ85_001365, ,psos,16S rRNA (guanine(966)-N(2))-methyltransferase	SYMBAF_RS01085, ,psos,16S rRNA (guanine(966)-N(2))-methyltransferase	GPZ83_002965, ,psos,16S rRNA (guanine(966)-N(2))-methyltransferase
GPZ85_001370, ,psos,DUF1145 family protein	SYMBAF_RS01090, ,psos,DUF1145 family protein	GPZ83_002970, ,psos,DUF1145 family protein
GPZ85_001375, ,psos,zinc/cadmium/mercury/lead-transporting ATPase	SYMBAF_RS01095, ,psos,zinc/cadmium/mercury/lead-transporting ATPase	GPZ83_002975, ,psos,zinc/cadmium/mercury/lead-transporting ATPase
GPZ85_001380, ,psos,sulfurtransferase TusA	SYMBAF_RS01100, ,psos,sulfurtransferase TusA	GPZ83_002980, ,psos,sulfurtransferase TusA
GPZ85_001385, ,psos,7-cyano-7-deazaguanine/7-aminomethyl-7- deazaguanine transporter	SYMBAF_RS01105, ,psos,7-cyano-7-deazaguanine/7-aminomethyl-7- deazaguanine transporter	GPZ83_002985, ,psos,7-cyano-7-deazaguanine/7-aminomethyl-7- deazaguanine transporter
- , -	SYMBAF_RS01110, ,psos,DcrB family lipoprotein	- , -
GPZ85_001395, ,psos,sugar/pyridoxal phosphate phosphatase YigL	SYMBAF_RS01115, ,psos,sugar/pyridoxal phosphate phosphatase YigL	GPZ83_002995, ,psos,sugar/pyridoxal phosphate phosphatase YigL
GPZ85_001410, ,psos,ATP-dependent DNA helicase RecQ	SYMBAF_RS01125, ,psos,ATP-dependent DNA helicase RecQ	GPZ83_003010, ,psos,ATP-dependent DNA helicase RecQ
GPZ85_001415, ,psos,EamA family transporter RarD	SYMBAF_RS01130, ,psos,EamA family transporter RarD	GPZ83_003015, ,psos,EamA family transporter RarD
GPZ85_001420, ,psos,WbuC family cupin fold metalloprotein	SYMBAF_RS01135, ,psos,WbuC family cupin fold metalloprotein	GPZ83_003020, ,psos,WbuC family cupin fold metalloprotein
GPZ85_001425, ,psos,DNA helicase II	SYMBAF_RS01140, ,psos,DNA helicase II	GPZ83_003025, ,psos,DNA helicase II
GPZ85_001430, ,psos,5-amino-6-(5-phospho-D-ribitylamino)uracil phosphatase YigB	SYMBAF_RS01145, ,psos,5-amino-6-(5-phospho-D-ribitylamino)uracil phosphatase YigB	GPZ83_003030, ,psos,5-amino-6-(5-phospho-D-ribitylamino)uracil phosphatase YigB
GPZ85_001435, ,psos,tyrosine recombinase XerC	SYMBAF_RS01150, ,psos,tyrosine recombinase XerC	GPZ83_003035, ,psos,tyrosine recombinase XerC
GPZ85_001440, ,psos,DUF484 domain-containing protein	SYMBAF_RS01155, ,psos,DUF484 domain-containing protein	GPZ83_003040, ,psos,DUF484 domain-containing protein
GPZ85_001445, ,psos,diaminopimelate epimerase	SYMBAF_RS01160, ,psos,diaminopimelate epimerase	GPZ83_003045, ,psos,diaminopimelate epimerase
- , -	SYMBAF_RS01165, ,psos,group II intron reverse transcriptase/maturase,IDENTICAL PARALOGS:,SYMBAF_RS01485,group II intron reverse transcriptase/maturase,IDENTICAL PARALOGS:,SYMBAF_RS12110,group II intron reverse transcriptase/maturase	- , -
GPZ85_001450, ,psos,hypothetical protein	SYMBAF_RS01170, ,psos,lipoprotein	GPZ83_003050, ,psos,hypothetical protein
GPZ85_001455, ,psos,iron donor protein CyaY	SYMBAF_RS01175, ,psos,iron donor protein CyaY	GPZ83_003055, ,psos,iron donor protein CyaY
GPZ85_001470, ,psos,type II toxin-antitoxin system RelE/ParE family toxin	SYMBAF_RS01190, ,psos,type II toxin-antitoxin system RelE/ParE family toxin	GPZ83_003065, ,psos,type II toxin-antitoxin system RelE/ParE family toxin
GPZ85_001475, ,psos,antitoxin of toxin-antitoxin stability system	SYMBAF_RS01195, ,psos,hypothetical protein	GPZ83_003070, ,psos,antitoxin of toxin-antitoxin stability system
GPZ85_001480, ,psos,tyrosine-type recombinase/integrase	SYMBAF_RS01200, ,psos,tyrosine-type recombinase/integrase	GPZ83_003075, ,psos,tyrosine-type recombinase/integrase
GPZ85_001485, ,psos,tyrosine-type recombinase/integrase	SYMBAF_RS01205, ,psos,tyrosine-type recombinase/integrase	GPZ83_003080, ,psos,tyrosine-type recombinase/integrase
GPZ85_001505, ,psos,hypothetical protein	SYMBAF_RS01215, ,psos,hypothetical protein	GPZ83_003090, ,psos,hypothetical protein
GPZ85_001510, ,psos,helix-turn-helix transcriptional regulator,IDENTICAL PARALOGS:,GPZ85_001520,helix-turn-helix transcriptional regulator	SYMBAF_RS01220, ,psos,helix-turn-helix transcriptional regulator	GPZ83_003095, ,psos,helix-turn-helix transcriptional regulator
- , -	SYMBAF_RS01230, ,psos,helix-turn-helix transcriptional regulator	- , -
GPZ85_001525, ,psos,type I toxin-antitoxin system SymE family toxin	SYMBAF_RS01235, ,psos,type I toxin-antitoxin system SymE family toxin	GPZ83_003100, ,psos,type I toxin-antitoxin system SymE family toxin
GPZ85_001530, ,psos,type I toxin-antitoxin system SymE family toxin	SYMBAF_RS01240, ,psos,hypothetical protein	GPZ83_003105, ,psos,type I toxin-antitoxin system SymE family toxin
GPZ85_001540, ,psos,single-stranded DNA-binding protein SSB1	SYMBAF_RS01250, ,psos,single-stranded DNA-binding protein SSB1	GPZ83_003205, ,psos,single-stranded DNA-binding protein SSB1
GPZ85_001545, ,psos,excinuclease ABC subunit UvrA	SYMBAF_RS01255, ,psos,excinuclease ABC subunit UvrA	GPZ83_003210, ,psos,excinuclease ABC subunit UvrA
GPZ85_001550, ,psos,aspartate/tyrosine/aromatic aminotransferase	SYMBAF_RS01260, ,psos,aspartate/tyrosine/aromatic aminotransferase	GPZ83_003215, ,psos,aspartate/tyrosine/aromatic aminotransferase
GPZ85_001555, ,psos,alanine racemase	SYMBAF_RS01265, ,psos,alanine racemase	GPZ83_003220, ,psos,alanine racemase
GPZ85_001560, ,psos,replicative DNA helicase	SYMBAF_RS01270, ,psos,replicative DNA helicase	GPZ83_003225, ,psos,replicative DNA helicase
GPZ85_001565, ,psos,IS110 family transposase	SYMBAF_RS01275, ,psos,transposase	GPZ83_003230, ,psos,IS110 family transposase
GPZ85_001570, ,psos,tRNA dihydrouridine(20/20a) synthase DusA	SYMBAF_RS01280, ,psos,tRNA dihydrouridine(20/20a) synthase DusA	GPZ83_003235, ,psos,tRNA dihydrouridine(20/20a) synthase DusA
- , -	SYMBAF_RS01285, ,psos,site-specific integrase	- , -
- , -	SYMBAF_RS01290, ,psos,hypothetical protein	GPZ83_003245, ,psos,hypothetical protein
GPZ85_001580, ,psos,hypothetical protein	SYMBAF_RS01295, ,psos,hypothetical protein	GPZ83_003250, ,psos,hypothetical protein
- , -	SYMBAF_RS01300, ,psos,IS4 family transposase	- , -
GPZ85_001590, ,psos,protoheme IX biogenesis protein HemY	SYMBAF_RS01305, ,psos,protoheme IX biogenesis protein HemY	GPZ83_003270, ,psos,protoheme IX biogenesis protein HemY
GPZ85_001595, ,psos,uroporphyrinogen-III C-methyltransferase	SYMBAF_RS01310, ,psos,uroporphyrinogen-III C-methyltransferase	GPZ83_003275, ,psos,uroporphyrinogen-III C-methyltransferase
GPZ85_001600, ,psos,uroporphyrinogen-III synthase	SYMBAF_RS01315, ,psos,uroporphyrinogen-III synthase	GPZ83_003280, ,psos,uroporphyrinogen-III synthase
GPZ85_001605, ,psos,hydroxymethylbilane synthase	SYMBAF_RS01320, ,psos,hydroxymethylbilane synthase	GPZ83_003285, ,psos,hydroxymethylbilane synthase
GPZ85_001610, ,psos,class I adenylate cyclase	SYMBAF_RS01325, ,psos,class I adenylate cyclase	GPZ83_003290, ,psos,class I adenylate cyclase
- , -	SYMBAF_RS01330, ,psos,ShlB/FhaC/HecB family hemolysin secretion/activation protein	GPZ83_003295, ,psos,ShlB/FhaC/HecB family hemolysin secretion/activation protein
GPZ85_001620, ,psos,filamentous hemagglutinin N-terminal domain-containing protein	SYMBAF_RS01335, ,psos,hemagglutinin repeat-containing protein	- , -
- , -	SYMBAF_RS01340, ,psos,hypothetical protein	- , -
GPZ85_001720, ,psos,hypothetical protein	SYMBAF_RS01360, ,psos,hypothetical protein	GPZ83_003370, ,psos,hypothetical protein
- , -	SYMBAF_RS01375, ,psos,alpha,alpha-phosphotrehalase	GPZ83_003385, ,psos,alpha,alpha-phosphotrehalase
GPZ85_001740, ,psos,PTS trehalose transporter subunit IIBC	SYMBAF_RS01380, ,psos,PTS trehalose transporter subunit IIBC	GPZ83_003390, ,psos,PTS trehalose transporter subunit IIBC
GPZ85_001755, ,psos,2-iminobutanoate/2-iminopropanoate deaminase	SYMBAF_RS01395, ,psos,2-iminobutanoate/2-iminopropanoate deaminase	GPZ83_003405, ,psos,2-iminobutanoate/2-iminopropanoate deaminase
GPZ85_001760, ,psos,aspartate carbamoyltransferase regulatory subunit	SYMBAF_RS01400, ,psos,aspartate carbamoyltransferase regulatory subunit	GPZ83_003410, ,psos,aspartate carbamoyltransferase regulatory subunit
GPZ85_001765, ,psos,aspartate carbamoyltransferase	SYMBAF_RS01405, ,psos,aspartate carbamoyltransferase	GPZ83_003415, ,psos,aspartate carbamoyltransferase
GPZ85_001770, ,psos,ornithine carbamoyltransferase	SYMBAF_RS01410, ,psos,ornithine carbamoyltransferase	GPZ83_003420, ,psos,ornithine carbamoyltransferase
GPZ85_001775, ,psos,ribonuclease E inhibitor RraB	SYMBAF_RS01415, ,psos,ribonuclease E inhibitor RraB	GPZ83_003425, ,psos,ribonuclease E inhibitor RraB
GPZ85_001810, ,psos,ribonuclease N	SYMBAF_RS01440, ,psos,ribonuclease N	GPZ83_003460, ,psos,ribonuclease N
GPZ85_001815, ,psos,hypothetical protein	SYMBAF_RS01445, ,psos,barstar family protein	GPZ83_003465, ,psos,hypothetical protein
GPZ85_001820, ,psos,ribosome-associated protein	SYMBAF_RS01450, ,psos,ribosome-associated protein	GPZ83_003470, ,psos,ribosome-associated protein
GPZ85_001825, ,psos,metalloprotease PmbA	SYMBAF_RS01455, ,psos,metalloprotease PmbA	GPZ83_003475, ,psos,metalloprotease PmbA
- , -	SYMBAF_RS01470, ,psos,hypothetical protein	- , -
GPZ85_001845, ,psos,hemin-degrading factor	SYMBAF_RS01475, ,psos,hemin-degrading factor	GPZ83_003495, ,psos,hemin-degrading factor
GPZ85_001850, ,psos,protease inhibitor I42 family protein	SYMBAF_RS01480, ,psos,protease inhibitor I42 family protein	GPZ83_003500, ,psos,protease inhibitor I42 family protein
GPZ85_001860, ,psos,TonB-dependent receptor	SYMBAF_RS01495, ,psos,TonB-dependent receptor	GPZ83_003510, ,psos,TonB-dependent receptor
GPZ85_001865, ,psos,TonB-dependent receptor	SYMBAF_RS01500, ,psos,TonB-dependent receptor	GPZ83_003515, ,psos,TonB-dependent receptor
GPZ85_001870, ,psos,TonB-dependent receptor plug domain-containing protein	SYMBAF_RS01505, ,psos,TonB-dependent receptor plug domain-containing protein	GPZ83_003520, ,psos,TonB-dependent receptor plug domain-containing protein
GPZ85_001875, ,psos,hypothetical protein	SYMBAF_RS01510, ,psos,hypothetical protein	GPZ83_003525, ,psos,hypothetical protein
GPZ85_001880, ,psos,ABC transporter permease	SYMBAF_RS01515, ,psos,ABC transporter permease	GPZ83_003530, ,psos,ABC transporter permease
GPZ85_001885, ,psos,ATP-binding cassette domain-containing protein	SYMBAF_RS01520, ,psos,ATP-binding cassette domain-containing protein	GPZ83_003535, ,psos,ATP-binding cassette domain-containing protein
GPZ85_001895, ,psos,thioesterase	SYMBAF_RS01525, ,psos,thioesterase	GPZ83_003545, ,psos,thioesterase
GPZ85_001900, ,psos,MFS transporter	SYMBAF_RS01530, ,psos,MFS transporter	GPZ83_003550, ,psos,MFS transporter
GPZ85_001905, ,psos,hypothetical protein	SYMBAF_RS01535, ,psos,hypothetical protein	GPZ83_003555, ,psos,hypothetical protein
GPZ85_001910, ,psos,non-ribosomal peptide synthetase	SYMBAF_RS01540, ,psos,AMP-binding protein	GPZ83_003560, ,psos,non-ribosomal peptide synthetase
- , -	SYMBAF_RS01545, ,psos,hypothetical protein	- , -
GPZ85_001915, ,psos,AMP-binding protein	SYMBAF_RS01550, ,psos,AMP-binding protein	GPZ83_003565, ,psos,AMP-binding protein
- , -	SYMBAF_RS01560, ,psos,ribulokinase	- , -
GPZ85_001930, ,psos,Killer protein	SYMBAF_RS01565, ,psos,type II toxin-antitoxin system RelE/ParE family toxin	GPZ83_003580, ,psos,Killer protein
GPZ85_001935, ,psos,HigA family addiction module antidote protein	SYMBAF_RS01570, ,psos,HigA family addiction module antidote protein	GPZ83_003585, ,psos,HigA family addiction module antidote protein
GPZ85_001940, ,psos,hypothetical protein	SYMBAF_RS01575, ,psos,hypothetical protein	GPZ83_003590, ,psos,hypothetical protein
GPZ85_001950, ,psos,hypothetical protein	SYMBAF_RS01585, ,psos,hypothetical protein	GPZ83_003600, ,psos,hypothetical protein
GPZ85_001955, ,psos,putative toxin-antitoxin system toxin component, PIN family	SYMBAF_RS01590, ,psos,putative toxin-antitoxin system toxin component, PIN family	GPZ83_003605, ,psos,putative toxin-antitoxin system toxin component, PIN family
GPZ85_001960, ,psos,methionine repressor-like protein	SYMBAF_RS01595, ,psos,ribbon-helix-helix domain-containing protein	GPZ83_003610, ,psos,methionine repressor-like protein
GPZ85_001975, ,psos,hypothetical protein	SYMBAF_RS01610, ,psos,hypothetical protein	GPZ83_003625, ,psos,hypothetical protein
- , -	SYMBAF_RS01615, ,psos,hypothetical protein	GPZ83_003630, ,psos,hypothetical protein
- , -	SYMBAF_RS01620, ,psos,hypothetical protein	GPZ83_003635, ,psos,hypothetical protein
- , -	SYMBAF_RS01635, ,psos,TraR/DksA C4-type zinc finger protein	- , -
- , -	SYMBAF_RS01640, ,psos,DUF2786 domain-containing protein	- , -
- , -	SYMBAF_RS01645, ,psos,DUF2857 domain-containing protein	- , -
- , -	SYMBAF_RS01650, ,psos,helix-turn-helix domain-containing protein	- , -
- , -	SYMBAF_RS01655, ,psos,hypothetical protein	- , -
- , -	SYMBAF_RS01660, ,psos,TIGR03761 family integrating conjugative element protein	- , -
- , -	SYMBAF_RS01665, ,psos,DNA topoisomerase III	- , -
- , -	SYMBAF_RS01670, ,psos,DUF3577 domain-containing protein	- , -
- , -	SYMBAF_RS01675, ,psos,single-stranded DNA-binding protein	- , -
- , -	SYMBAF_RS01680, ,psos,DUF4160 domain-containing protein	- , -
- , -	SYMBAF_RS01685, ,psos,DUF2442 domain-containing protein	- , -
- , -	SYMBAF_RS01690, ,psos,DUF29 domain-containing protein	- , -
- , -	SYMBAF_RS01695, ,psos,IS4 family transposase	- , -
- , -	SYMBAF_RS01700, ,psos,type II toxin-antitoxin system prevent-host-death family antitoxin	- , -
- , -	SYMBAF_RS01705, ,psos,type II toxin-antitoxin system VapC family toxin	- , -
- , -	SYMBAF_RS01710, ,psos,TcpQ domain-containing protein	- , -
- , -	SYMBAF_RS01715, ,psos,type IV pilus biogenesis protein PilM	- , -
- , -	SYMBAF_RS01720, ,psos,PilN family type IVB pilus formation outer membrane protein	- , -
- , -	SYMBAF_RS01725, ,psos,type 4b pilus protein PilO2	- , -
- , -	SYMBAF_RS01730, ,psos,type IV pilus biogenesis protein PilP	- , -
- , -	SYMBAF_RS01735, ,psos,Flp pilus assembly complex ATPase component TadA	- , -
- , -	SYMBAF_RS01740, ,psos,type II secretion system F family protein	- , -
- , -	SYMBAF_RS01745, ,psos,type IV prepilin	- , -
- , -	SYMBAF_RS01750, ,psos,lytic transglycosylase domain-containing protein	- , -
- , -	SYMBAF_RS01755, ,psos,prepilin peptidase	- , -
- , -	SYMBAF_RS01760, ,psos,shufflon system plasmid conjugative transfer pilus tip adhesin PilV	- , -
- , -	SYMBAF_RS01765, ,psos,acyltransferase	- , -
- , -	SYMBAF_RS01770, ,psos,acyltransferase	- , -
- , -	SYMBAF_RS01775, ,psos,plasmid transfer protein	- , -
- , -	SYMBAF_RS01780, ,psos,TIGR03759 family integrating conjugative element protein	- , -
- , -	SYMBAF_RS01785, ,psos,transglycosylase SLT domain-containing protein	- , -
- , -	SYMBAF_RS01790, ,psos,integrating conjugative element protein	- , -
- , -	SYMBAF_RS01795, ,psos,restriction endonuclease	- , -
- , -	SYMBAF_RS01800, ,psos,hypothetical protein	- , -
- , -	SYMBAF_RS01805, ,psos,type IV conjugative transfer system coupling protein TraD	- , -
- , -	SYMBAF_RS01810, ,psos,TIGR03747 family integrating conjugative element membrane protein	- , -
- , -	SYMBAF_RS01815, ,psos,integrative conjugative element protein, RAQPRD family	- , -
- , -	SYMBAF_RS01820, ,psos,TIGR03758 family integrating conjugative element protein	- , -
- , -	SYMBAF_RS01825, ,psos,TIGR03745 family integrating conjugative element membrane protein	- , -
- , -	SYMBAF_RS01830, ,psos,TIGR03750 family conjugal transfer protein	- , -
- , -	SYMBAF_RS01835, ,psos,TIGR03746 family integrating conjugative element protein	- , -
- , -	SYMBAF_RS01840, ,psos,TIGR03749 family integrating conjugative element protein	- , -
- , -	SYMBAF_RS01845, ,psos,TIGR03752 family integrating conjugative element protein	- , -
- , -	SYMBAF_RS01850, ,psos,TIGR03751 family conjugal transfer lipoprotein	- , -
- , -	SYMBAF_RS01855, ,psos,conjugative transfer ATPase	- , -
- , -	SYMBAF_RS01860, ,psos,hypothetical protein	- , -
- , -	SYMBAF_RS01865, ,psos,DUF4928 family protein	- , -
- , -	SYMBAF_RS01870, ,psos,DNA cytosine methyltransferase	- , -
- , -	SYMBAF_RS01875, ,psos,TIGR03757 family integrating conjugative element protein	- , -
- , -	SYMBAF_RS01880, ,psos,TIGR03756 family integrating conjugative element protein	- , -
- , -	SYMBAF_RS01885, ,psos,integrating conjugative element protein	- , -
- , -	SYMBAF_RS01890, ,psos,hypothetical protein	- , -
- , -	SYMBAF_RS01895, ,psos,conjugal transfer protein TraG N-terminal domain-containing protein	- , -
- , -	SYMBAF_RS01900, ,psos,hypothetical protein	- , -
GPZ85_002000, ,psos,hypothetical protein	SYMBAF_RS01910, ,psos,hypothetical protein	GPZ83_002035, ,psos,hypothetical protein
- , -	SYMBAF_RS01915, ,psos,type II toxin-antitoxin system RelE/ParE family toxin	- , -
- , -	SYMBAF_RS01920, ,psos,type II toxin-antitoxin system Phd/YefM family antitoxin	- , -
- , -	SYMBAF_RS01930, ,psos,restriction endonuclease subunit M	- , -
- , -	SYMBAF_RS01935, ,psos,ATP-binding protein	- , -
- , -	SYMBAF_RS01940, ,psos,recombinase family protein	- , -
- , -	SYMBAF_RS01945, ,psos,IS3 family transposase	- , -
GPZ85_004960, ,psos,IS6 family transposase	SYMBAF_RS01950, ,psos,IS6 family transposase	GPZ83_007860, ,psos,IS6 family transposase
- , -	SYMBAF_RS01960, ,psos,hypothetical protein	- , -
GPZ85_002010, ,psos,DNA-binding protein	SYMBAF_RS01970, ,psos,integrase domain-containing protein	GPZ83_001675, ,psos,site-specific integrase
- , -	SYMBAF_RS01975, ,psos,S8 family peptidase	- , -
- , -	SYMBAF_RS01980, ,psos,AAA family ATPase	- , -
- , -	SYMBAF_RS01985, ,psos,hypothetical protein	- , -
- , -	SYMBAF_RS01990, ,psos,DUF1281 domain-containing protein	GPZ83_003660, ,psos,DUF1281 domain-containing protein
- , -	SYMBAF_RS01995, ,psos,N-6 DNA methylase	- , -
GPZ85_002035, ,psos,conjugal transfer protein TraF	SYMBAF_RS02000, ,psos,conjugal transfer protein TraF	GPZ83_003705, ,psos,conjugal transfer protein TraF
GPZ85_002040, ,psos,conjugal transfer protein TraE	SYMBAF_RS02005, ,psos,hypothetical protein	- , -
GPZ85_002045, ,psos,hypothetical protein	SYMBAF_RS02010, ,psos,hypothetical protein	- , -
GPZ85_002050, ,psos,DNA-binding domain-containing protein	SYMBAF_RS02015, ,psos,TraI domain-containing protein	- , -
GPZ85_002055, ,psos,tyrosine-type recombinase/integrase	SYMBAF_RS02020, ,psos,site-specific integrase	GPZ83_003730, ,psos,tyrosine-type recombinase/integrase
GPZ85_002065, ,psos,protein-disulfide reductase DsbD	SYMBAF_RS02030, ,psos,protein-disulfide reductase DsbD	GPZ83_003740, ,psos,protein-disulfide reductase DsbD
- , -	SYMBAF_RS02045, ,psos,IS3 family transposase	- , -
GPZ85_002080, ,psos,FxsA family protein	SYMBAF_RS02055, ,psos,FxsA family protein	GPZ83_003755, ,psos,FxsA family protein
GPZ85_002085, ,psos,co-chaperone GroES	SYMBAF_RS02060, ,psos,co-chaperone GroES	GPZ83_003760, ,psos,co-chaperone GroES
GPZ85_002090, ,psos,chaperonin GroEL	SYMBAF_RS02065, ,psos,chaperonin GroEL	GPZ83_003765, ,psos,chaperonin GroEL
GPZ85_002095, ,psos,DUF4156 domain-containing protein	SYMBAF_RS02070, ,psos,DUF4156 domain-containing protein	GPZ83_003770, ,psos,DUF4156 domain-containing protein
GPZ85_002100, ,psos,EF-P beta-lysylation protein EpmB	SYMBAF_RS02075, ,psos,EF-P beta-lysylation protein EpmB	GPZ83_003775, ,psos,EF-P beta-lysylation protein EpmB
GPZ85_002105, ,psos,elongation factor P	SYMBAF_RS02080, ,psos,elongation factor P	GPZ83_003780, ,psos,elongation factor P
- , -	SYMBAF_RS02085, ,psos,quaternary ammonium compound efflux SMR transporter SugE	- , -
GPZ85_002115, ,psos,fumarate reductase subunit D	SYMBAF_RS02090, ,psos,fumarate reductase subunit D	GPZ83_003790, ,psos,fumarate reductase subunit D
GPZ85_002120, ,psos,fumarate reductase subunit FrdC	SYMBAF_RS02095, ,psos,fumarate reductase subunit FrdC	GPZ83_003795, ,psos,fumarate reductase subunit FrdC
GPZ85_002125, ,psos,succinate dehydrogenase/fumarate reductase iron-sulfur subunit	SYMBAF_RS02100, ,psos,succinate dehydrogenase/fumarate reductase iron-sulfur subunit	GPZ83_003800, ,psos,succinate dehydrogenase/fumarate reductase iron-sulfur subunit
GPZ85_002135, ,psos,elongation factor P--(R)-beta-lysine ligase	SYMBAF_RS02110, ,psos,elongation factor P--(R)-beta-lysine ligase	GPZ83_003810, ,psos,elongation factor P--(R)-beta-lysine ligase
GPZ85_002140, ,psos,miniconductance mechanosensitive channel MscM	SYMBAF_RS02115, ,psos,miniconductance mechanosensitive channel MscM	GPZ83_003815, ,psos,miniconductance mechanosensitive channel MscM
GPZ85_002145, ,psos,phosphatidylserine decarboxylase	SYMBAF_RS02120, ,psos,phosphatidylserine decarboxylase	GPZ83_003820, ,psos,phosphatidylserine decarboxylase
GPZ85_002150, ,psos,small ribosomal subunit biogenesis GTPase RsgA	SYMBAF_RS02125, ,psos,small ribosomal subunit biogenesis GTPase RsgA	GPZ83_003825, ,psos,small ribosomal subunit biogenesis GTPase RsgA
GPZ85_002155, ,psos,oligoribonuclease	SYMBAF_RS02130, ,psos,oligoribonuclease	GPZ83_003830, ,psos,oligoribonuclease
GPZ85_002170, ,psos,tRNA (adenosine(37)-N6)-threonylcarbamoyltransferase complex ATPase subunit type 1 TsaE	SYMBAF_RS02145, ,psos,tRNA (adenosine(37)-N6)-threonylcarbamoyltransferase complex ATPase subunit type 1 TsaE	GPZ83_003845, ,psos,tRNA (adenosine(37)-N6)-threonylcarbamoyltransferase complex ATPase subunit type 1 TsaE
GPZ85_002175, ,psos,N-acetylmuramoyl-L-alanine amidase AmiB	SYMBAF_RS02150, ,psos,N-acetylmuramoyl-L-alanine amidase AmiB	GPZ83_003850, ,psos,N-acetylmuramoyl-L-alanine amidase AmiB
GPZ85_002180, ,psos,DNA mismatch repair endonuclease MutL	SYMBAF_RS02155, ,psos,DNA mismatch repair endonuclease MutL	GPZ83_003855, ,psos,DNA mismatch repair endonuclease MutL
GPZ85_002185, ,psos,tRNA (adenosine(37)-N6)-dimethylallyltransferase MiaA	SYMBAF_RS02160, ,psos,tRNA (adenosine(37)-N6)-dimethylallyltransferase MiaA	GPZ83_003860, ,psos,tRNA (adenosine(37)-N6)-dimethylallyltransferase MiaA
GPZ85_002190, ,psos,RNA chaperone Hfq	SYMBAF_RS02165, ,psos,RNA chaperone Hfq	GPZ83_003865, ,psos,RNA chaperone Hfq
GPZ85_002195, ,psos,GTPase HflX	SYMBAF_RS02170, ,psos,GTPase HflX	GPZ83_003870, ,psos,GTPase HflX
GPZ85_002200, ,psos,FtsH protease activity modulator HflK	SYMBAF_RS02175, ,psos,FtsH protease activity modulator HflK	GPZ83_003875, ,psos,FtsH protease activity modulator HflK
GPZ85_002205, ,psos,protease modulator HflC	SYMBAF_RS02180, ,psos,protease modulator HflC	GPZ83_003880, ,psos,protease modulator HflC
GPZ85_002210, ,psos,DUF2065 family protein	SYMBAF_RS02185, ,psos,DUF2065 domain-containing protein	GPZ83_003885, ,psos,DUF2065 family protein
GPZ85_002215, ,psos,adenylosuccinate synthase	SYMBAF_RS02190, ,psos,adenylosuccinate synthase	GPZ83_003890, ,psos,adenylosuccinate synthase
GPZ85_002220, ,psos,nitric oxide-sensing transcriptional repressor NsrR	SYMBAF_RS02195, ,psos,nitric oxide-sensing transcriptional repressor NsrR	GPZ83_003895, ,psos,nitric oxide-sensing transcriptional repressor NsrR
GPZ85_002225, ,psos,ribonuclease R	SYMBAF_RS02200, ,psos,ribonuclease R	GPZ83_003900, ,psos,ribonuclease R
GPZ85_002230, ,psos,23S rRNA (guanosine(2251)-2-O)-methyltransferase RlmB	SYMBAF_RS02205, ,psos,23S rRNA (guanosine(2251)-2-O)-methyltransferase RlmB	GPZ83_003905, ,psos,23S rRNA (guanosine(2251)-2-O)-methyltransferase RlmB
GPZ85_002235, ,psos,30S ribosomal protein S6	SYMBAF_RS02210, ,psos,30S ribosomal protein S6	GPZ83_003910, ,psos,30S ribosomal protein S6
GPZ85_002240, ,psos,primosomal replication protein N	SYMBAF_RS02215, ,psos,primosomal replication protein N	GPZ83_003915, ,psos,primosomal replication protein N
GPZ85_002245, ,psos,30S ribosomal protein S18	SYMBAF_RS02220, ,psos,30S ribosomal protein S18	GPZ83_003920, ,psos,30S ribosomal protein S18
GPZ85_002250, ,psos,50S ribosomal protein L9	SYMBAF_RS02225, ,psos,50S ribosomal protein L9	GPZ83_003925, ,psos,50S ribosomal protein L9
GPZ85_002260, ,psos,peptidylprolyl isomerase	SYMBAF_RS02235, ,psos,FKBP-type peptidyl-prolyl cis-trans isomerase	GPZ83_003935, ,psos,peptidylprolyl isomerase
GPZ85_002265, ,psos,3(2),5-bisphosphate nucleotidase CysQ	SYMBAF_RS02240, ,psos,3(2),5-bisphosphate nucleotidase CysQ	GPZ83_003940, ,psos,3(2),5-bisphosphate nucleotidase CysQ
GPZ85_000610, ,psos,hypothetical protein	SYMBAF_RS02255, ,psos,hypothetical protein	GPZ83_006530, ,psos,hypothetical protein
GPZ85_000605, ,psos,transcriptional regulator	SYMBAF_RS02260, ,psos,helix-turn-helix domain-containing protein	GPZ83_006525, ,psos,transcriptional regulator
GPZ85_000600, ,psos,DDE-type integrase/transposase/recombinase	SYMBAF_RS02265, ,psos,Mu transposase C-terminal domain-containing protein	GPZ83_006095, ,psos,DDE-type integrase/transposase/recombinase,IDENTICAL PARALOGS:,GPZ83_006520,DDE-type integrase/transposase/recombinase
GPZ85_000595, ,psos,AAA family ATPase,IDENTICAL PARALOGS:,GPZ85_004675,AAA family ATPase,IDENTICAL PARALOGS:,GPZ85_006350,AAA family ATPase	SYMBAF_RS02270, ,psos,AAA family ATPase,IDENTICAL PARALOGS:,SYMBAF_RS09210,AAA family ATPase	GPZ83_006100, ,psos,AAA family ATPase,IDENTICAL PARALOGS:,GPZ83_006515,AAA family ATPase
GPZ85_000590, ,psos,hypothetical protein,IDENTICAL PARALOGS:,GPZ85_004670,hypothetical protein,IDENTICAL PARALOGS:,GPZ85_006355,hypothetical protein	SYMBAF_RS02275, ,psos,hypothetical protein	GPZ83_006105, ,psos,hypothetical protein,IDENTICAL PARALOGS:,GPZ83_006510,hypothetical protein
GPZ85_000585, ,psos,hypothetical protein,IDENTICAL PARALOGS:,GPZ85_004665,hypothetical protein,IDENTICAL PARALOGS:,GPZ85_006360,hypothetical protein	SYMBAF_RS02280, ,psos,hypothetical protein,IDENTICAL PARALOGS:,SYMBAF_RS09200,hypothetical protein	GPZ83_006110, ,psos,hypothetical protein,IDENTICAL PARALOGS:,GPZ83_006505,hypothetical protein
GPZ85_000580, ,psos,DUF3164 family protein,IDENTICAL PARALOGS:,GPZ85_004660,DUF3164 family protein,IDENTICAL PARALOGS:,GPZ85_006365,DUF3164 family protein	SYMBAF_RS02285, ,psos,DUF3164 family protein	GPZ83_006500, ,psos,DUF3164 family protein
GPZ85_000575, ,psos,ANR family transcriptional regulator,IDENTICAL PARALOGS:,GPZ85_004655,ANR family transcriptional regulator,IDENTICAL PARALOGS:,GPZ85_006370,ANR family transcriptional regulator	SYMBAF_RS02290, ,psos,ANR family transcriptional regulator	GPZ83_006495, ,psos,ANR family transcriptional regulator
GPZ85_000570, ,psos,hypothetical protein,IDENTICAL PARALOGS:,GPZ85_004650,hypothetical protein,IDENTICAL PARALOGS:,GPZ85_006375,hypothetical protein	SYMBAF_RS02295, ,psos,hypothetical protein	GPZ83_006490, ,psos,hypothetical protein
GPZ85_000565, ,psos,DUF2786 domain-containing protein,IDENTICAL PARALOGS:,GPZ85_004645,DUF2786 domain-containing protein,IDENTICAL PARALOGS:,GPZ85_006380,DUF2786 domain-containing protein	SYMBAF_RS02300, ,psos,DUF2786 domain-containing protein	GPZ83_006130, ,psos,DUF2786 domain-containing protein
GPZ85_000560, ,psos,hypothetical protein,IDENTICAL PARALOGS:,GPZ85_004640,hypothetical protein,IDENTICAL PARALOGS:,GPZ85_006385,hypothetical protein	SYMBAF_RS02305, ,psos,hypothetical protein	GPZ83_006480, ,psos,hypothetical protein
GPZ85_000555, ,psos,DUF4406 domain-containing protein,IDENTICAL PARALOGS:,GPZ85_004635,DUF4406 domain-containing protein,IDENTICAL PARALOGS:,GPZ85_006390,DUF4406 domain-containing protein	SYMBAF_RS02310, ,psos,DUF4406 domain-containing protein	GPZ83_006475, ,psos,DUF4406 domain-containing protein
GPZ85_000550, ,psos,hypothetical protein,IDENTICAL PARALOGS:,GPZ85_006395,hypothetical protein	SYMBAF_RS02315, ,psos,hypothetical protein	GPZ83_006470, ,psos,hypothetical protein
GPZ85_000545, ,psos,regulatory protein GemA,IDENTICAL PARALOGS:,GPZ85_006400,regulatory protein GemA	SYMBAF_RS02320, ,psos,regulatory protein GemA	GPZ83_006465, ,psos,regulatory protein GemA
GPZ85_000540, ,psos,hypothetical protein,IDENTICAL PARALOGS:,GPZ85_006405,hypothetical protein	SYMBAF_RS02325, ,psos,hypothetical protein	GPZ83_006165, ,psos,hypothetical protein,IDENTICAL PARALOGS:,GPZ83_006460,hypothetical protein
GPZ85_000535, ,psos,N-acetylmuramoyl-L-alanine amidase,IDENTICAL PARALOGS:,GPZ85_006410,N-acetylmuramoyl-L-alanine amidase	SYMBAF_RS02330, ,psos,N-acetylmuramoyl-L-alanine amidase	GPZ83_006170, ,psos,N-acetylmuramoyl-L-alanine amidase,IDENTICAL PARALOGS:,GPZ83_006455,N-acetylmuramoyl-L-alanine amidase
GPZ85_000530, ,psos,hypothetical protein,IDENTICAL PARALOGS:,GPZ85_006415,hypothetical protein	SYMBAF_RS02335, ,psos,hypothetical protein,IDENTICAL PARALOGS:,SYMBAF_RS09135,hypothetical protein	GPZ83_006175, ,psos,hypothetical protein,IDENTICAL PARALOGS:,GPZ83_006450,hypothetical protein
GPZ85_000525, ,psos,hypothetical protein,IDENTICAL PARALOGS:,GPZ85_006420,hypothetical protein	SYMBAF_RS02340, ,psos,hypothetical protein,IDENTICAL PARALOGS:,SYMBAF_RS09130,hypothetical protein	GPZ83_006180, ,psos,hypothetical protein,IDENTICAL PARALOGS:,GPZ83_006445,hypothetical protein
GPZ85_000520, ,psos,hypothetical protein,IDENTICAL PARALOGS:,GPZ85_006425,hypothetical protein	SYMBAF_RS02345, ,psos,hypothetical protein,IDENTICAL PARALOGS:,SYMBAF_RS09125,hypothetical protein	GPZ83_006185, ,psos,hypothetical protein,IDENTICAL PARALOGS:,GPZ83_006440,hypothetical protein
GPZ85_000515, ,psos,hypothetical protein,IDENTICAL PARALOGS:,GPZ85_006430,hypothetical protein	SYMBAF_RS02350, ,psos,hypothetical protein,IDENTICAL PARALOGS:,SYMBAF_RS09120,hypothetical protein	GPZ83_006190, ,psos,hypothetical protein,IDENTICAL PARALOGS:,GPZ83_006435,hypothetical protein
GPZ85_000510, ,psos,DUF1804 family protein,IDENTICAL PARALOGS:,GPZ85_006435,DUF1804 family protein	SYMBAF_RS02355, ,psos,DUF1804 family protein,IDENTICAL PARALOGS:,SYMBAF_RS09115,DUF1804 family protein	GPZ83_006195, ,psos,DUF1804 family protein,IDENTICAL PARALOGS:,GPZ83_006430,DUF1804 family protein
GPZ85_000505, ,psos,hypothetical protein,IDENTICAL PARALOGS:,GPZ85_006440,hypothetical protein	SYMBAF_RS02360, ,psos,hypothetical protein,IDENTICAL PARALOGS:,SYMBAF_RS09110,hypothetical protein	GPZ83_006200, ,psos,hypothetical protein,IDENTICAL PARALOGS:,GPZ83_006425,hypothetical protein
GPZ85_000500, ,psos,hypothetical protein,IDENTICAL PARALOGS:,GPZ85_006445,hypothetical protein	SYMBAF_RS02365, ,psos,hypothetical protein,IDENTICAL PARALOGS:,SYMBAF_RS09105,hypothetical protein	GPZ83_006205, ,psos,hypothetical protein
GPZ85_000495, ,psos,phage terminase large subunit,IDENTICAL PARALOGS:,GPZ85_006450,phage terminase large subunit	SYMBAF_RS02370, ,psos,phage terminase large subunit,IDENTICAL PARALOGS:,SYMBAF_RS09100,phage terminase large subunit	GPZ83_006210, ,psos,phage terminase large subunit
GPZ85_000490, ,psos,DUF935 domain-containing protein,IDENTICAL PARALOGS:,GPZ85_006455,DUF935 domain-containing protein	SYMBAF_RS02375, ,psos,DUF935 domain-containing protein,IDENTICAL PARALOGS:,SYMBAF_RS09095,DUF935 domain-containing protein	GPZ83_006215, ,psos,DUF935 domain-containing protein,IDENTICAL PARALOGS:,GPZ83_006410,DUF935 domain-containing protein
GPZ85_000485, ,psos,minor capsid protein,IDENTICAL PARALOGS:,GPZ85_006460,minor capsid protein	SYMBAF_RS02380, ,psos,minor capsid protein,IDENTICAL PARALOGS:,SYMBAF_RS09090,minor capsid protein	GPZ83_006220, ,psos,minor capsid protein,IDENTICAL PARALOGS:,GPZ83_006405,minor capsid protein
GPZ85_000480, ,psos,phage virion morphogenesis protein,IDENTICAL PARALOGS:,GPZ85_006465,phage virion morphogenesis protein	SYMBAF_RS02385, ,psos,phage virion morphogenesis protein	GPZ83_006225, ,psos,phage virion morphogenesis protein,IDENTICAL PARALOGS:,GPZ83_006400,phage virion morphogenesis protein
GPZ85_000475, ,psos,hypothetical protein,IDENTICAL PARALOGS:,GPZ85_006470,hypothetical protein	SYMBAF_RS02390, ,psos,phage protease,IDENTICAL PARALOGS:,SYMBAF_RS09080,phage protease	GPZ83_006230, ,psos,hypothetical protein,IDENTICAL PARALOGS:,GPZ83_006395,hypothetical protein
GPZ85_000470, ,psos,hypothetical protein,IDENTICAL PARALOGS:,GPZ85_006475,hypothetical protein	SYMBAF_RS02395, ,psos,hypothetical protein,IDENTICAL PARALOGS:,SYMBAF_RS09075,hypothetical protein	GPZ83_006235, ,psos,hypothetical protein,IDENTICAL PARALOGS:,GPZ83_006390,hypothetical protein
GPZ85_000465, ,psos,head protein,IDENTICAL PARALOGS:,GPZ85_006480,head protein	SYMBAF_RS02400, ,psos,Mu-like prophage major head subunit gpT family protein,IDENTICAL PARALOGS:,SYMBAF_RS09070,Mu-like prophage major head subunit gpT family protein	GPZ83_006240, ,psos,head protein,IDENTICAL PARALOGS:,GPZ83_006385,head protein
GPZ85_000460, ,psos,DUF1320 domain-containing protein,IDENTICAL PARALOGS:,GPZ85_006485,DUF1320 domain-containing protein	SYMBAF_RS02405, ,psos,DUF1320 domain-containing protein,IDENTICAL PARALOGS:,SYMBAF_RS09065,DUF1320 domain-containing protein	GPZ83_006245, ,psos,DUF1320 domain-containing protein,IDENTICAL PARALOGS:,GPZ83_006380,DUF1320 domain-containing protein
GPZ85_000455, ,psos,DUF1834 family protein,IDENTICAL PARALOGS:,GPZ85_006490,DUF1834 family protein	SYMBAF_RS02410, ,psos,DUF1834 family protein,IDENTICAL PARALOGS:,SYMBAF_RS09060,DUF1834 family protein	GPZ83_006250, ,psos,DUF1834 family protein,IDENTICAL PARALOGS:,GPZ83_006375,DUF1834 family protein
GPZ85_000450, ,psos,DUF2635 domain-containing protein,IDENTICAL PARALOGS:,GPZ85_006495,DUF2635 domain-containing protein	SYMBAF_RS02415, ,psos,DUF2635 domain-containing protein,IDENTICAL PARALOGS:,SYMBAF_RS09055,DUF2635 domain-containing protein	GPZ83_006255, ,psos,DUF2635 domain-containing protein,IDENTICAL PARALOGS:,GPZ83_006370,DUF2635 domain-containing protein
GPZ85_000445, ,psos,phage tail protein,IDENTICAL PARALOGS:,GPZ85_006500,phage tail protein	SYMBAF_RS02420, ,psos,tail sheath protein	- , -
GPZ85_000440, ,psos,phage tail protein,IDENTICAL PARALOGS:,GPZ85_006505,phage tail protein	SYMBAF_RS02425, ,psos,hypothetical protein,IDENTICAL PARALOGS:,SYMBAF_RS09045,hypothetical protein	GPZ83_006265, ,psos,phage tail protein,IDENTICAL PARALOGS:,GPZ83_006360,phage tail protein
- , -	SYMBAF_RS02435, ,psos,phage tail tape measure protein	- , -
GPZ85_000425, ,psos,DNA circulation protein,IDENTICAL PARALOGS:,GPZ85_006520,DNA circulation protein	SYMBAF_RS02440, ,psos,DNA circularization N-terminal domain-containing protein	- , -
GPZ85_000420, ,psos,phage tail protein,IDENTICAL PARALOGS:,GPZ85_006525,phage tail protein	SYMBAF_RS02445, ,psos,tail protein	- , -
GPZ85_000415, ,psos,phage baseplate assembly protein,IDENTICAL PARALOGS:,GPZ85_006530,phage baseplate assembly protein	SYMBAF_RS02450, ,psos,phage baseplate assembly protein V,IDENTICAL PARALOGS:,SYMBAF_RS09020,phage baseplate assembly protein V	GPZ83_006290, ,psos,phage baseplate assembly protein,IDENTICAL PARALOGS:,GPZ83_006335,phage baseplate assembly protein
GPZ85_000410, ,psos,hypothetical protein,IDENTICAL PARALOGS:,GPZ85_006535,hypothetical protein	SYMBAF_RS02455, ,psos,phage GP46 family protein	GPZ83_006295, ,psos,hypothetical protein,IDENTICAL PARALOGS:,GPZ83_006330,hypothetical protein
GPZ85_000405, ,psos,baseplate J/gp47 family protein,IDENTICAL PARALOGS:,GPZ85_006540,baseplate J/gp47 family protein	SYMBAF_RS02460, ,psos,baseplate J/gp47 family protein	- , -
GPZ85_000400, ,psos,DUF2313 domain-containing protein,IDENTICAL PARALOGS:,GPZ85_006545,DUF2313 domain-containing protein	SYMBAF_RS02465, ,psos,DUF2313 domain-containing protein,IDENTICAL PARALOGS:,SYMBAF_RS09005,DUF2313 domain-containing protein	GPZ83_006305, ,psos,DUF2313 domain-containing protein,IDENTICAL PARALOGS:,GPZ83_006320,DUF2313 domain-containing protein
- , -	SYMBAF_RS02470, ,psos,hypothetical protein	GPZ83_005655, ,psos,hypothetical protein
- , -	SYMBAF_RS02475, ,psos,tail assembly chaperone	GPZ83_005650, ,psos,tail assembly chaperone
- , -	SYMBAF_RS02480, ,psos,acyltransferase family protein	GPZ83_005645, ,psos,acyltransferase
- , -	SYMBAF_RS02485, ,psos,DNA adenine methylase	GPZ83_005640, ,psos,DNA adenine methylase
- , -	SYMBAF_RS02495, ,psos,hypothetical protein	GPZ83_003955, ,psos,hypothetical protein
- , -	SYMBAF_RS02500, ,psos,fimbria/pilus outer membrane usher protein	GPZ83_003960, ,psos,fimbria/pilus outer membrane usher protein
- , -	SYMBAF_RS02520, ,psos,TniB family NTP-binding protein	GPZ83_003980, ,psos,transposase
- , -	SYMBAF_RS02530, ,psos,2OG-Fe(II) oxygenase	GPZ83_003990, ,psos,hypothetical protein
- , -	SYMBAF_RS02535, ,psos,hypothetical protein	GPZ83_003995, ,psos,hypothetical protein
- , -	SYMBAF_RS02540, ,psos,hypothetical protein	GPZ83_004000, ,psos,MFS transporter
GPZ85_011615, ,psos,hypothetical protein	SYMBAF_RS02550, ,psos,YadA family autotransporter adhesin	GPZ83_010625, ,psos,hypothetical protein
GPZ85_011620, ,psos,hypothetical protein	SYMBAF_RS02555, ,psos,hypothetical protein	GPZ83_010630, ,psos,hypothetical protein
- , -	SYMBAF_RS02560, ,psos,site-specific tyrosine recombinase XerC	- , -
- , -	SYMBAF_RS02565, ,psos,hypothetical protein	GPZ83_004010, ,psos,hypothetical protein
- , -	SYMBAF_RS02570, ,psos,hypothetical protein	GPZ83_004015, ,psos,hypothetical protein
- , -	SYMBAF_RS02580, ,psos,site-specific integrase	- , -
- , -	SYMBAF_RS02585, ,psos,hypothetical protein	- , -
- , -	SYMBAF_RS02590, ,psos,helix-turn-helix domain-containing protein	- , -
- , -	SYMBAF_RS02595, ,psos,host cell division inhibitor Icd-like protein	- , -
- , -	SYMBAF_RS02600, ,psos,hypothetical protein	- , -
- , -	SYMBAF_RS02605, ,psos,hypothetical protein	- , -
- , -	SYMBAF_RS02610, ,psos,hypothetical protein	- , -
GPZ85_006570, ,psos,DUF927 domain-containing protein	SYMBAF_RS02615, ,psos,DUF927 domain-containing protein	- , -
- , -	SYMBAF_RS02620, ,psos,tyrosine-type recombinase/integrase	- , -
GPZ85_002275, ,psos,ogr/Delta-like zinc finger family protein	SYMBAF_RS02625, ,psos,ogr/Delta-like zinc finger family protein	- , -
GPZ85_002280, ,psos,hypothetical protein	SYMBAF_RS02630, ,psos,hypothetical protein	- , -
GPZ85_002285, ,psos,hypothetical protein	SYMBAF_RS02635, ,psos,hypothetical protein	- , -
GPZ85_002290, ,psos,P2 family phage major capsid protein	SYMBAF_RS02640, ,psos,P2 family phage major capsid protein	- , -
GPZ85_002525, ,psos,RNA polymerase sigma factor RpoD	SYMBAF_RS02650, ,psos,RNA polymerase sigma factor RpoD	GPZ83_004255, ,psos,RNA polymerase sigma factor RpoD
GPZ85_002530, ,psos,DNA primase	SYMBAF_RS02655, ,psos,DNA primase	GPZ83_004260, ,psos,DNA primase
GPZ85_002535, ,psos,30S ribosomal protein S21	SYMBAF_RS02660, ,psos,30S ribosomal protein S21	GPZ83_004265, ,psos,30S ribosomal protein S21
GPZ85_002540, ,psos,tRNA (adenosine(37)-N6)-threonylcarbamoyltransferase complex transferase subunit TsaD	SYMBAF_RS02665, ,psos,tRNA (adenosine(37)-N6)-threonylcarbamoyltransferase complex transferase subunit TsaD	GPZ83_004270, ,psos,tRNA (adenosine(37)-N6)-threonylcarbamoyltransferase complex transferase subunit TsaD
GPZ85_002545, ,psos,glycerol-3-phosphate 1-O-acyltransferase PlsY	SYMBAF_RS02670, ,psos,glycerol-3-phosphate 1-O-acyltransferase PlsY	GPZ83_004275, ,psos,glycerol-3-phosphate 1-O-acyltransferase PlsY
GPZ85_002550, ,psos,bifunctional dihydroneopterin aldolase/7,8-dihydroneopterin epimerase	SYMBAF_RS02675, ,psos,bifunctional dihydroneopterin aldolase/7,8-dihydroneopterin epimerase	GPZ83_004280, ,psos,bifunctional dihydroneopterin aldolase/7,8-dihydroneopterin epimerase
GPZ85_002555, ,psos,multifunctional CCA addition/repair protein	SYMBAF_RS02680, ,psos,multifunctional CCA addition/repair protein	GPZ83_004285, ,psos,multifunctional CCA addition/repair protein
GPZ85_002560, ,psos,SH3 domain-containing protein	SYMBAF_RS02685, ,psos,SH3 domain-containing protein	GPZ83_004290, ,psos,SH3 domain-containing protein
GPZ85_002565, ,psos,inorganic triphosphatase	SYMBAF_RS02690, ,psos,inorganic triphosphatase	GPZ83_004295, ,psos,inorganic triphosphatase
GPZ85_002570, ,psos,bifunctional [glutamate--ammonia ligase]-adenylyl-L-tyrosine phosphorylase/[glutamate--ammonia-ligase] adenylyltransferase	SYMBAF_RS02695, ,psos,bifunctional [glutamate--ammonia ligase]-adenylyl-L-tyrosine phosphorylase/[glutamate--ammonia-ligase] adenylyltransferase	GPZ83_004300, ,psos,bifunctional [glutamate--ammonia ligase]-adenylyl-L-tyrosine phosphorylase/[glutamate--ammonia-ligase] adenylyltransferase
GPZ85_002575, ,psos,bifunctional D-glycero-beta-D-manno-heptose-7-phosphate kinase/D-glycero-beta-D-manno-heptose 1-phosphate adenylyltransferase HldE	SYMBAF_RS02700, ,psos,bifunctional D-glycero-beta-D-manno-heptose-7-phosphate kinase/D-glycero-beta-D-manno-heptose 1-phosphate adenylyltransferase HldE	GPZ83_004305, ,psos,bifunctional D-glycero-beta-D-manno-heptose-7-phosphate kinase/D-glycero-beta-D-manno-heptose 1-phosphate adenylyltransferase HldE
GPZ85_002580, ,psos,accessory factor UbiK family protein	SYMBAF_RS02705, ,psos,accessory factor UbiK family protein	GPZ83_004310, ,psos,accessory factor UbiK family protein
GPZ85_002585, ,psos,3,4-dihydroxy-2-butanone-4-phosphate synthase	SYMBAF_RS02710, ,psos,3,4-dihydroxy-2-butanone-4-phosphate synthase	GPZ83_004315, ,psos,3,4-dihydroxy-2-butanone-4-phosphate synthase
GPZ85_002590, ,psos,glutathionylspermidine synthase family protein	SYMBAF_RS02715, ,psos,glutathionylspermidine synthase family protein	GPZ83_004320, ,psos,glutathionylspermidine synthase family protein
GPZ85_002595, ,psos,DUF1190 family protein	SYMBAF_RS02720, ,psos,DUF1190 family protein	GPZ83_004325, ,psos,DUF1190 family protein
GPZ85_002600, ,psos,outer membrane channel protein TolC	SYMBAF_RS02725, ,psos,outer membrane channel protein TolC	GPZ83_004330, ,psos,outer membrane channel protein TolC
GPZ85_002605, ,psos,ADP-ribose diphosphatase	SYMBAF_RS02730, ,psos,ADP-ribose diphosphatase	GPZ83_004335, ,psos,ADP-ribose diphosphatase
GPZ85_002610, ,psos,DUF1249 family protein	SYMBAF_RS02735, ,psos,DUF1249 family protein	GPZ83_004340, ,psos,DUF1249 family protein
GPZ85_002615, ,psos,3,5-cyclic-AMP phosphodiesterase	SYMBAF_RS02740, ,psos,3,5-cyclic-AMP phosphodiesterase	GPZ83_004345, ,psos,3,5-cyclic-AMP phosphodiesterase
GPZ85_002620, ,psos,esterase YqiA	SYMBAF_RS02745, ,psos,esterase YqiA	GPZ83_004350, ,psos,esterase YqiA
GPZ85_002625, ,psos,DNA topoisomerase IV subunit B	SYMBAF_RS02750, ,psos,DNA topoisomerase IV subunit B	GPZ83_004355, ,psos,DNA topoisomerase IV subunit B
GPZ85_002630, ,psos,DNA topoisomerase IV subunit A	SYMBAF_RS02755, ,psos,DNA topoisomerase IV subunit A	GPZ83_004360, ,psos,DNA topoisomerase IV subunit A
GPZ85_002635, ,psos,UDP-N-acetylglucosamine 1-carboxyvinyltransferase	SYMBAF_RS02760, ,psos,UDP-N-acetylglucosamine 1-carboxyvinyltransferase	GPZ83_004365, ,psos,UDP-N-acetylglucosamine 1-carboxyvinyltransferase
GPZ85_002640, ,psos,BolA family iron metabolism protein IbaG	SYMBAF_RS02765, ,psos,BolA family iron metabolism protein IbaG	GPZ83_004370, ,psos,BolA family iron metabolism protein IbaG
GPZ85_002645, ,psos,lipid asymmetry maintenance protein MlaB	SYMBAF_RS02770, ,psos,lipid asymmetry maintenance protein MlaB	GPZ83_004375, ,psos,lipid asymmetry maintenance protein MlaB
GPZ85_002650, ,psos,phospholipid-binding protein MlaC	SYMBAF_RS02775, ,psos,phospholipid-binding protein MlaC	GPZ83_004380, ,psos,phospholipid-binding protein MlaC
GPZ85_002655, ,psos,outer membrane lipid asymmetry maintenance protein MlaD	SYMBAF_RS02780, ,psos,outer membrane lipid asymmetry maintenance protein MlaD	GPZ83_004385, ,psos,outer membrane lipid asymmetry maintenance protein MlaD
GPZ85_002660, ,psos,lipid asymmetry maintenance ABC transporter permease subunit MlaE	SYMBAF_RS02785, ,psos,lipid asymmetry maintenance ABC transporter permease subunit MlaE	GPZ83_004390, ,psos,lipid asymmetry maintenance ABC transporter permease subunit MlaE
GPZ85_002665, ,psos,phospholipid ABC transporter ATP-binding protein MlaF	SYMBAF_RS02790, ,psos,phospholipid ABC transporter ATP-binding protein MlaF	GPZ83_004395, ,psos,phospholipid ABC transporter ATP-binding protein MlaF
GPZ85_002670, ,psos,hypothetical protein	SYMBAF_RS02795, ,psos,hypothetical protein	GPZ83_004400, ,psos,hypothetical protein
GPZ85_002675, ,psos,calcium/sodium antiporter	SYMBAF_RS02800, ,psos,calcium/sodium antiporter	GPZ83_004405, ,psos,calcium/sodium antiporter
GPZ85_002680, ,psos,arabinose-5-phosphate isomerase KdsD	SYMBAF_RS02805, ,psos,arabinose-5-phosphate isomerase KdsD	GPZ83_004410, ,psos,arabinose-5-phosphate isomerase KdsD
GPZ85_002685, ,psos,3-deoxy-manno-octulosonate-8-phosphatase KdsC	SYMBAF_RS02810, ,psos,3-deoxy-manno-octulosonate-8-phosphatase KdsC	GPZ83_004415, ,psos,3-deoxy-manno-octulosonate-8-phosphatase KdsC
GPZ85_002690, ,psos,LPS export ABC transporter periplasmic protein LptC	SYMBAF_RS02815, ,psos,LPS export ABC transporter periplasmic protein LptC	GPZ83_004420, ,psos,LPS export ABC transporter periplasmic protein LptC
GPZ85_002695, ,psos,lipopolysaccharide ABC transporter substrate-binding protein LptA	SYMBAF_RS02820, ,psos,lipopolysaccharide ABC transporter substrate-binding protein LptA	GPZ83_004425, ,psos,lipopolysaccharide ABC transporter substrate-binding protein LptA
GPZ85_002700, ,psos,LPS export ABC transporter ATP-binding protein	SYMBAF_RS02825, ,psos,LPS export ABC transporter ATP-binding protein	GPZ83_004430, ,psos,LPS export ABC transporter ATP-binding protein
GPZ85_002705, ,psos,RNA polymerase factor sigma-54	SYMBAF_RS02830, ,psos,RNA polymerase factor sigma-54	GPZ83_004435, ,psos,RNA polymerase factor sigma-54
GPZ85_002710, ,psos,ribosome hibernation promoting factor	SYMBAF_RS02835, ,psos,ribosome hibernation promoting factor	GPZ83_004440, ,psos,ribosome hibernation promoting factor
GPZ85_002715, ,psos,PTS IIA-like nitrogen regulatory protein PtsN	SYMBAF_RS02840, ,psos,PTS IIA-like nitrogen regulatory protein PtsN	GPZ83_004445, ,psos,PTS IIA-like nitrogen regulatory protein PtsN
GPZ85_002720, ,psos,RNase adapter RapZ	SYMBAF_RS02845, ,psos,RNase adapter RapZ	GPZ83_004450, ,psos,RNase adapter RapZ
GPZ85_002725, ,psos,PTS phosphocarrier protein NPr	SYMBAF_RS02850, ,psos,PTS phosphocarrier protein NPr	GPZ83_004455, ,psos,PTS phosphocarrier protein NPr
GPZ85_002855, ,psos,DNA-binding transcriptional regulator Fis	SYMBAF_RS02865, ,psos,DNA-binding transcriptional regulator Fis	GPZ83_004470, ,psos,DNA-binding transcriptional regulator Fis
GPZ85_002860, ,psos,tRNA dihydrouridine synthase DusB	SYMBAF_RS02870, ,psos,tRNA dihydrouridine synthase DusB	GPZ83_004475, ,psos,tRNA dihydrouridine synthase DusB
GPZ85_002865, ,psos,50S ribosomal protein L11 methyltransferase	SYMBAF_RS02875, ,psos,50S ribosomal protein L11 methyltransferase	GPZ83_004480, ,psos,50S ribosomal protein L11 methyltransferase
GPZ85_002870, ,psos,sodium/pantothenate symporter	SYMBAF_RS02880, ,psos,sodium/pantothenate symporter	GPZ83_004485, ,psos,sodium/pantothenate symporter
GPZ85_002875, ,psos,YhdT family protein	SYMBAF_RS02885, ,psos,YhdT family protein	GPZ83_004490, ,psos,YhdT family protein
GPZ85_002880, ,psos,NADPH-dependent 7-cyano-7-deazaguanine reductase QueF	SYMBAF_RS02890, ,psos,NADPH-dependent 7-cyano-7-deazaguanine reductase QueF	GPZ83_004495, ,psos,NADPH-dependent 7-cyano-7-deazaguanine reductase QueF
GPZ85_002890, ,psos,hypothetical protein	SYMBAF_RS02900, ,psos,hypothetical protein	GPZ83_004505, ,psos,hypothetical protein
GPZ85_002895, ,psos,TonB system transport protein ExbD	SYMBAF_RS02905, ,psos,TonB system transport protein ExbD	GPZ83_004510, ,psos,TonB system transport protein ExbD
GPZ85_002900, ,psos,tol-pal system-associated acyl-CoA thioesterase	SYMBAF_RS02910, ,psos,tol-pal system-associated acyl-CoA thioesterase	GPZ83_004515, ,psos,tol-pal system-associated acyl-CoA thioesterase
GPZ85_002905, ,psos,cystathionine beta-lyase	SYMBAF_RS02915, ,psos,cystathionine beta-lyase	GPZ83_004520, ,psos,cystathionine beta-lyase
GPZ85_002910, ,psos,DedA family protein	SYMBAF_RS02920, ,psos,DedA family protein	GPZ83_004525, ,psos,DedA family protein
GPZ85_002915, ,psos,cell division protein FtsP	SYMBAF_RS02925, ,psos,cell division protein FtsP	GPZ83_004530, ,psos,cell division protein FtsP
GPZ85_002920, ,psos,1-acylglycerol-3-phosphate O-acyltransferase	SYMBAF_RS02930, ,psos,1-acylglycerol-3-phosphate O-acyltransferase	GPZ83_004535, ,psos,1-acylglycerol-3-phosphate O-acyltransferase
GPZ85_002925, ,psos,outer membrane-stress sensor serine endopeptidase DegS	SYMBAF_RS02935, ,psos,outer membrane-stress sensor serine endopeptidase DegS	GPZ83_004540, ,psos,outer membrane-stress sensor serine endopeptidase DegS
GPZ85_002930, ,psos,Do family serine endopeptidase	SYMBAF_RS02940, ,psos,Do family serine endopeptidase	GPZ83_004545, ,psos,Do family serine endopeptidase
GPZ85_002935, ,psos,DUF1043 family protein	SYMBAF_RS02945, ,psos,DUF1043 family protein	GPZ83_004550, ,psos,DUF1043 family protein
GPZ85_002940, ,psos,cell division protein ZapE	SYMBAF_RS02950, ,psos,cell division protein ZapE	GPZ83_004555, ,psos,cell division protein ZapE
GPZ85_002945, ,psos,50S ribosomal protein L13	SYMBAF_RS02955, ,psos,50S ribosomal protein L13	GPZ83_004560, ,psos,50S ribosomal protein L13
GPZ85_002950, ,psos,30S ribosomal protein S9	SYMBAF_RS02960, ,psos,30S ribosomal protein S9	GPZ83_004565, ,psos,30S ribosomal protein S9
GPZ85_002955, ,psos,stringent starvation protein A	SYMBAF_RS02965, ,psos,stringent starvation protein A	GPZ83_004570, ,psos,stringent starvation protein A
GPZ85_002960, ,psos,ClpXP protease specificity-enhancing factor	SYMBAF_RS02970, ,psos,ClpXP protease specificity-enhancing factor	GPZ83_004575, ,psos,ClpXP protease specificity-enhancing factor
GPZ85_002965, ,psos,FAD-dependent oxidoreductase	SYMBAF_RS02975, ,psos,FAD-dependent oxidoreductase	GPZ83_004580, ,psos,FAD-dependent oxidoreductase
GPZ85_002970, ,psos,glutamate synthase large subunit	SYMBAF_RS02980, ,psos,glutamate synthase large subunit	GPZ83_004585, ,psos,glutamate synthase large subunit
GPZ85_002975, ,psos,aerobic respiration two-component sensor histidine kinase ArcB	SYMBAF_RS02985, ,psos,aerobic respiration two-component sensor histidine kinase ArcB	GPZ83_004590, ,psos,aerobic respiration two-component sensor histidine kinase ArcB
GPZ85_002985, ,psos,hypothetical protein	SYMBAF_RS02995, ,psos,hypothetical protein	GPZ83_004600, ,psos,hypothetical protein
GPZ85_002990, ,psos,DedA family protein	SYMBAF_RS03000, ,psos,DedA family protein	GPZ83_004605, ,psos,DedA family protein
GPZ85_003000, ,psos,DUF1090 domain-containing protein	SYMBAF_RS03010, ,psos,DUF1090 domain-containing protein	GPZ83_004615, ,psos,DUF1090 domain-containing protein
GPZ85_003005, ,psos,DUF883 domain-containing protein	SYMBAF_RS03015, ,psos,DUF883 domain-containing protein	GPZ83_004620, ,psos,DUF883 domain-containing protein
GPZ85_003010, ,psos,hypothetical protein	SYMBAF_RS03020, ,psos,phage holin family protein	GPZ83_004625, ,psos,hypothetical protein
GPZ85_003015, ,psos,cell division protein FtsH	SYMBAF_RS03025, ,psos,YqjK-like family protein	GPZ83_004630, ,psos,cell division protein FtsH
GPZ85_003025, ,psos,16S rRNA (cytidine(1402)-2-O)-methyltransferase	SYMBAF_RS03035, ,psos,16S rRNA (cytidine(1402)-2-O)-methyltransferase	GPZ83_004640, ,psos,16S rRNA (cytidine(1402)-2-O)-methyltransferase
GPZ85_003030, ,psos,penicillin-binding protein activator	SYMBAF_RS03040, ,psos,penicillin-binding protein activator	GPZ83_004645, ,psos,penicillin-binding protein activator
GPZ85_003035, ,psos,YraN family protein	SYMBAF_RS03045, ,psos,YraN family protein	GPZ83_004650, ,psos,YraN family protein
GPZ85_003040, ,psos,DnaA initiator-associating protein DiaA	SYMBAF_RS03050, ,psos,DnaA initiator-associating protein DiaA	GPZ83_004655, ,psos,DnaA initiator-associating protein DiaA
GPZ85_003045, ,psos,divisome-associated lipoprotein YraP	SYMBAF_RS03055, ,psos,divisome-associated lipoprotein YraP	GPZ83_004660, ,psos,divisome-associated lipoprotein YraP
GPZ85_003050, ,psos,DUF469 domain-containing protein	SYMBAF_RS03060, ,psos,YggL family protein	GPZ83_004665, ,psos,DUF469 domain-containing protein
GPZ85_003055, ,psos,tRNA (guanosine(46)-N7)-methyltransferase TrmB	SYMBAF_RS03065, ,psos,tRNA (guanosine(46)-N7)-methyltransferase TrmB	GPZ83_004670, ,psos,tRNA (guanosine(46)-N7)-methyltransferase TrmB
GPZ85_003060, ,psos,A/G-specific adenine glycosylase	SYMBAF_RS03070, ,psos,A/G-specific adenine glycosylase	GPZ83_004675, ,psos,A/G-specific adenine glycosylase
GPZ85_003065, ,psos,oxidative damage protection protein	SYMBAF_RS03075, ,psos,oxidative damage protection protein	GPZ83_004680, ,psos,oxidative damage protection protein
GPZ85_003070, ,psos,membrane-bound lytic murein transglycosylase MltC	SYMBAF_RS03080, ,psos,membrane-bound lytic murein transglycosylase MltC	GPZ83_004685, ,psos,membrane-bound lytic murein transglycosylase MltC
GPZ85_003075, ,psos,NCS2 family permease	SYMBAF_RS03085, ,psos,NCS2 family permease	GPZ83_004690, ,psos,NCS2 family permease
GPZ85_003080, ,psos,Na+/H+ antiporter	SYMBAF_RS03090, ,psos,Na+/H+ antiporter	GPZ83_004695, ,psos,Na+/H+ antiporter
GPZ85_003090, ,psos,type II toxin-antitoxin system Phd/YefM family antitoxin	SYMBAF_RS03100, ,psos,type II toxin-antitoxin system Phd/YefM family antitoxin	GPZ83_004705, ,psos,type II toxin-antitoxin system Phd/YefM family antitoxin
GPZ85_003095, ,psos,type II toxin-antitoxin system RelE/ParE family toxin	SYMBAF_RS03105, ,psos,type II toxin-antitoxin system RelE/ParE family toxin	GPZ83_004710, ,psos,type II toxin-antitoxin system RelE/ParE family toxin
GPZ85_003110, ,psos,SprT family zinc-dependent metalloprotease	SYMBAF_RS03115, ,psos,SprT family zinc-dependent metalloprotease	GPZ83_004725, ,psos,SprT family zinc-dependent metalloprotease
GPZ85_003115, ,psos,fumarate hydratase	SYMBAF_RS03120, ,psos,fumarate hydratase	GPZ83_004730, ,psos,fumarate hydratase
GPZ85_003120, ,psos,amino acid permease	SYMBAF_RS03125, ,psos,amino acid permease	GPZ83_004735, ,psos,amino acid permease
GPZ85_003125, ,psos,pyruvate dehydrogenase complex transcriptional repressor PdhR	SYMBAF_RS03130, ,psos,pyruvate dehydrogenase complex transcriptional repressor PdhR	GPZ83_004740, ,psos,pyruvate dehydrogenase complex transcriptional repressor PdhR
GPZ85_003130, ,psos,pyruvate dehydrogenase (acetyl-transferring), homodimeric type	SYMBAF_RS03135, ,psos,pyruvate dehydrogenase (acetyl-transferring), homodimeric type	GPZ83_004745, ,psos,pyruvate dehydrogenase (acetyl-transferring), homodimeric type
GPZ85_003135, ,psos,pyruvate dehydrogenase complex dihydrolipoyllysine-residue acetyltransferase	SYMBAF_RS03140, ,psos,pyruvate dehydrogenase complex dihydrolipoyllysine-residue acetyltransferase	GPZ83_004750, ,psos,pyruvate dehydrogenase complex dihydrolipoyllysine-residue acetyltransferase
GPZ85_003140, ,psos,dihydrolipoyl dehydrogenase	SYMBAF_RS03145, ,psos,dihydrolipoyl dehydrogenase	GPZ83_004755, ,psos,dihydrolipoyl dehydrogenase
GPZ85_003145, ,psos,bifunctional aconitate hydratase 2/2-methylisocitrate dehydratase	SYMBAF_RS03150, ,psos,bifunctional aconitate hydratase 2/2-methylisocitrate dehydratase	GPZ83_004760, ,psos,bifunctional aconitate hydratase 2/2-methylisocitrate dehydratase
GPZ85_003155, ,psos,APC family permease	SYMBAF_RS03160, ,psos,APC family permease	GPZ83_004770, ,psos,APC family permease
GPZ85_003165, ,psos,hypothetical protein	SYMBAF_RS03170, ,psos,transposase domain-containing protein	GPZ83_004780, ,psos,hypothetical protein
- , -	SYMBAF_RS03175, ,psos,type 1 fimbrial protein	- , -
GPZ85_003175, ,psos,outer membrane usher protein	SYMBAF_RS03180, ,psos,outer membrane usher protein	GPZ83_004790, ,psos,outer membrane usher protein
GPZ85_003180, ,psos,fimbria/pilus periplasmic chaperone	SYMBAF_RS03185, ,psos,fimbria/pilus periplasmic chaperone	GPZ83_004795, ,psos,fimbria/pilus periplasmic chaperone
GPZ85_003185, ,psos,hypothetical protein	SYMBAF_RS03190, ,psos,hypothetical protein	GPZ83_004800, ,psos,hypothetical protein
GPZ85_003190, ,psos,fimbrial protein	SYMBAF_RS03195, ,psos,fimbrial protein	GPZ83_004805, ,psos,fimbrial protein
GPZ85_003195, ,psos,YacL family protein	SYMBAF_RS03200, ,psos,YacL family protein	GPZ83_004815, ,psos,YacL family protein
GPZ85_003200, ,psos,YacC family pilotin-like protein	SYMBAF_RS03205, ,psos,YacC family pilotin-like protein	GPZ83_004820, ,psos,YacC family pilotin-like protein
GPZ85_003215, ,psos,hypoxanthine phosphoribosyltransferase	SYMBAF_RS03220, ,psos,hypoxanthine phosphoribosyltransferase	GPZ83_004835, ,psos,hypoxanthine phosphoribosyltransferase
GPZ85_003220, ,psos,carbonate dehydratase	SYMBAF_RS03225, ,psos,carbonate dehydratase	GPZ83_004840, ,psos,carbonate dehydratase
GPZ85_003225, ,psos,ABC transporter ATP-binding protein	SYMBAF_RS03230, ,psos,ABC transporter ATP-binding protein	GPZ83_004845, ,psos,ABC transporter ATP-binding protein
GPZ85_003230, ,psos,ABC transporter permease	SYMBAF_RS03235, ,psos,ABC transporter permease	GPZ83_004850, ,psos,ABC transporter permease
GPZ85_003235, ,psos,polysaccharide deacetylase family protein	SYMBAF_RS03240, ,psos,polysaccharide deacetylase family protein	GPZ83_004855, ,psos,polysaccharide deacetylase family protein
GPZ85_003240, ,psos,aspartate 1-decarboxylase	SYMBAF_RS03245, ,psos,aspartate 1-decarboxylase	GPZ83_004860, ,psos,aspartate 1-decarboxylase
GPZ85_003245, ,psos,pantoate--beta-alanine ligase	SYMBAF_RS03250, ,psos,pantoate--beta-alanine ligase	GPZ83_004865, ,psos,pantoate--beta-alanine ligase
GPZ85_003250, ,psos,3-methyl-2-oxobutanoate hydroxymethyltransferase	SYMBAF_RS03255, ,psos,3-methyl-2-oxobutanoate hydroxymethyltransferase	GPZ83_004870, ,psos,3-methyl-2-oxobutanoate hydroxymethyltransferase
GPZ85_003255, ,psos,2-amino-4-hydroxy-6- hydroxymethyldihydropteridine diphosphokinase	SYMBAF_RS03260, ,psos,2-amino-4-hydroxy-6- hydroxymethyldihydropteridine diphosphokinase	GPZ83_004875, ,psos,2-amino-4-hydroxy-6- hydroxymethyldihydropteridine diphosphokinase
GPZ85_003260, ,psos,polynucleotide adenylyltransferase PcnB	SYMBAF_RS03265, ,psos,polynucleotide adenylyltransferase PcnB	GPZ83_004880, ,psos,polynucleotide adenylyltransferase PcnB
GPZ85_003265, ,psos,tRNA glutamyl-Q(34) synthetase GluQRS	SYMBAF_RS03270, ,psos,tRNA glutamyl-Q(34) synthetase GluQRS	GPZ83_004885, ,psos,tRNA glutamyl-Q(34) synthetase GluQRS
GPZ85_003270, ,psos,RNA polymerase-binding protein DksA	SYMBAF_RS03275, ,psos,RNA polymerase-binding protein DksA	GPZ83_004890, ,psos,RNA polymerase-binding protein DksA
GPZ85_003275, ,psos,DNA/RNA nuclease SfsA	SYMBAF_RS03280, ,psos,DNA/RNA nuclease SfsA	GPZ83_004895, ,psos,DNA/RNA nuclease SfsA
- , -	SYMBAF_RS03285, ,psos,hypothetical protein	GPZ83_004900, ,psos,hypothetical protein
GPZ85_003280, ,psos,ATP-dependent helicase HrpB	SYMBAF_RS03290, ,psos,ATP-dependent helicase HrpB	GPZ83_004905, ,psos,ATP-dependent helicase HrpB
GPZ85_003285, ,psos,bifunctional glycosyl transferase/transpeptidase	SYMBAF_RS03295, ,psos,bifunctional glycosyl transferase/transpeptidase	GPZ83_004910, ,psos,bifunctional glycosyl transferase/transpeptidase
GPZ85_003290, ,psos,methionine adenosyltransferase	SYMBAF_RS03300, ,psos,methionine adenosyltransferase	GPZ83_004915, ,psos,methionine adenosyltransferase
GPZ85_003295, ,psos,biosynthetic arginine decarboxylase	SYMBAF_RS03305, ,psos,biosynthetic arginine decarboxylase	- , -
GPZ85_003300, ,psos,L,D-transpeptidase family protein	SYMBAF_RS03310, ,psos,L,D-transpeptidase family protein	GPZ83_004925, ,psos,L,D-transpeptidase family protein
GPZ85_003305, ,psos,hypothetical protein	SYMBAF_RS03315, ,psos,hypothetical protein	GPZ83_004930, ,psos,hypothetical protein
GPZ85_003310, ,psos,D-alanyl-D-alanine- carboxypeptidase/endopeptidase AmpH	SYMBAF_RS03320, ,psos,D-alanyl-D-alanine- carboxypeptidase/endopeptidase AmpH	GPZ83_004935, ,psos,D-alanyl-D-alanine- carboxypeptidase/endopeptidase AmpH
GPZ85_003315, ,psos,DUF1435 domain-containing protein	SYMBAF_RS03325, ,psos,DUF1435 domain-containing protein	GPZ83_004940, ,psos,DUF1435 domain-containing protein
GPZ85_003355, ,psos,16S rRNA (guanine(1207)-N(2))-methyltransferase RsmC	SYMBAF_RS03365, ,psos,16S rRNA (guanine(1207)-N(2))-methyltransferase RsmC	GPZ83_004975, ,psos,16S rRNA (guanine(1207)-N(2))-methyltransferase RsmC
GPZ85_003360, ,psos,DNA polymerase III subunit psi	SYMBAF_RS03370, ,psos,DNA polymerase III subunit psi	GPZ83_004980, ,psos,DNA polymerase III subunit psi
GPZ85_003365, ,psos,ribosomal protein S18-alanine N-acetyltransferase	SYMBAF_RS03375, ,psos,ribosomal protein S18-alanine N-acetyltransferase	GPZ83_004985, ,psos,ribosomal protein S18-alanine N-acetyltransferase
GPZ85_003370, ,psos,hypothetical protein	SYMBAF_RS03380, ,psos,Ig-like domain-containing protein	GPZ83_004990, ,psos,hypothetical protein
GPZ85_003375, ,psos,hypothetical protein	SYMBAF_RS03385, ,psos,hypothetical protein	GPZ83_004995, ,psos,hypothetical protein
GPZ85_003380, ,psos,type II toxin-antitoxin system HicB family antitoxin	SYMBAF_RS03390, ,psos,type II toxin-antitoxin system HicB family antitoxin	GPZ83_005000, ,psos,type II toxin-antitoxin system HicB family antitoxin
GPZ85_011310, ,psos,type II toxin-antitoxin system HicA family toxin	SYMBAF_RS03395, ,psos,type II toxin-antitoxin system HicA family toxin	GPZ83_005005, ,psos,type II toxin-antitoxin system HicA family toxin
GPZ85_003390, ,psos,peptide chain release factor 3	SYMBAF_RS03400, ,psos,peptide chain release factor 3	GPZ83_005010, ,psos,peptide chain release factor 3
GPZ85_003395, ,psos,metal-dependent hydrolase	SYMBAF_RS03405, ,psos,TatD family hydrolase	GPZ83_005015, ,psos,metal-dependent hydrolase
GPZ85_003400, ,psos,deoxyribose-phosphate aldolase	SYMBAF_RS03410, ,psos,deoxyribose-phosphate aldolase	GPZ83_005020, ,psos,deoxyribose-phosphate aldolase
GPZ85_003405, ,psos,thymidine phosphorylase	SYMBAF_RS03415, ,psos,thymidine phosphorylase	GPZ83_005025, ,psos,thymidine phosphorylase
GPZ85_003410, ,psos,phosphopentomutase	SYMBAF_RS03420, ,psos,phosphopentomutase	GPZ83_005030, ,psos,phosphopentomutase
GPZ85_003415, ,psos,purine-nucleoside phosphorylase	SYMBAF_RS03425, ,psos,purine-nucleoside phosphorylase	GPZ83_005035, ,psos,purine-nucleoside phosphorylase
GPZ85_003420, ,psos,hypothetical protein	SYMBAF_RS03430, ,psos,hypothetical protein	GPZ83_005040, ,psos,hypothetical protein
GPZ85_003430, ,psos,YtjB family periplasmic protein	SYMBAF_RS03440, ,psos,YtjB family periplasmic protein	GPZ83_005050, ,psos,YtjB family periplasmic protein
GPZ85_003435, ,psos,phosphoserine phosphatase	SYMBAF_RS03445, ,psos,phosphoserine phosphatase	GPZ83_005055, ,psos,phosphoserine phosphatase
GPZ85_003440, ,psos,DNA repair protein RadA	SYMBAF_RS03450, ,psos,DNA repair protein RadA	GPZ83_005060, ,psos,DNA repair protein RadA
GPZ85_003445, ,psos,multifunctional transcriptional regulator/nicotinamide-nucleotide adenylyltransferase/ribosylnicotinamide kinase NadR	SYMBAF_RS03455, ,psos,multifunctional transcriptional regulator/nicotinamide-nucleotide adenylyltransferase/ribosylnicotinamide kinase NadR	GPZ83_005065, ,psos,multifunctional transcriptional regulator/nicotinamide-nucleotide adenylyltransferase/ribosylnicotinamide kinase NadR
GPZ85_003450, ,psos,glycosyltransferase family 39 protein	SYMBAF_RS03460, ,psos,glycosyltransferase family 39 protein	GPZ83_005070, ,psos,glycosyltransferase family 39 protein
GPZ85_003455, ,psos,hypothetical protein	SYMBAF_RS03465, ,psos,hypothetical protein	GPZ83_005075, ,psos,hypothetical protein
GPZ85_003470, ,psos,lipid IV(A) palmitoyltransferase PagP	SYMBAF_RS03475, ,psos,lipid IV(A) palmitoyltransferase PagP	GPZ83_005090, ,psos,lipid IV(A) palmitoyltransferase PagP
GPZ85_003475, ,psos,shikimate kinase AroL	SYMBAF_RS03480, ,psos,shikimate kinase AroL	GPZ83_005095, ,psos,shikimate kinase AroL
GPZ85_003570, ,psos,pyrimidine/purine nucleoside phosphorylase	SYMBAF_RS03490, ,psos,pyrimidine/purine nucleoside phosphorylase	GPZ83_005110, ,psos,pyrimidine/purine nucleoside phosphorylase
GPZ85_003565, ,psos,recombination-associated protein RdgC	SYMBAF_RS03495, ,psos,recombination-associated protein RdgC	GPZ83_005115, ,psos,recombination-associated protein RdgC
GPZ85_003560, ,psos,PRD domain-containing protein	SYMBAF_RS03500, ,psos,PRD domain-containing protein	GPZ83_005120, ,psos,PRD domain-containing protein
GPZ85_003555, ,psos,exonuclease subunit SbcC	SYMBAF_RS03505, ,psos,exonuclease subunit SbcC	GPZ83_005125, ,psos,exonuclease subunit SbcC
GPZ85_003550, ,psos,exonuclease subunit SbcD	SYMBAF_RS03510, ,psos,exonuclease subunit SbcD	GPZ83_005130, ,psos,exonuclease subunit SbcD
GPZ85_003545, ,psos,IS3 family transposase	SYMBAF_RS03515, ,psos,IS3 family transposase	GPZ83_005135, ,psos,IS3 family transposase
GPZ85_003540, ,psos,hypothetical protein	SYMBAF_RS03520, ,psos,hypothetical protein	GPZ83_005140, ,psos,hypothetical protein
GPZ85_003535, ,psos,phosphate response regulator transcription factor PhoB	SYMBAF_RS03525, ,psos,phosphate response regulator transcription factor PhoB	GPZ83_005145, ,psos,phosphate response regulator transcription factor PhoB
GPZ85_003530, ,psos,phosphate regulon sensor histidine kinase PhoR	SYMBAF_RS03530, ,psos,phosphate regulon sensor histidine kinase PhoR	GPZ83_005150, ,psos,phosphate regulon sensor histidine kinase PhoR
GPZ85_003525, ,psos,branched-chain amino acid transport system II carrier protein	SYMBAF_RS03535, ,psos,branched-chain amino acid transport system II carrier protein	GPZ83_005155, ,psos,branched-chain amino acid transport system II carrier protein
GPZ85_003520, ,psos,proline-specific permease ProY	SYMBAF_RS03540, ,psos,proline-specific permease ProY	GPZ83_005160, ,psos,proline-specific permease ProY
GPZ85_003510, ,psos,peroxiredoxin C	SYMBAF_RS03550, ,psos,peroxiredoxin C	GPZ83_005170, ,psos,peroxiredoxin C
GPZ85_003500, ,psos,tRNA preQ1(34) S-adenosylmethionine ribosyltransferase-isomerase QueA	SYMBAF_RS03560, ,psos,tRNA preQ1(34) S-adenosylmethionine ribosyltransferase-isomerase QueA	GPZ83_005180, ,psos,tRNA preQ1(34) S-adenosylmethionine ribosyltransferase-isomerase QueA
GPZ85_003495, ,psos,transposase	SYMBAF_RS03565, ,psos,transposase	GPZ83_005185, ,psos,transposase
- , -	SYMBAF_RS03575, ,psos,CRISPR-associated endonuclease Cas2	GPZ83_005195, ,psos,CRISPR-associated endonuclease Cas2
- , -	SYMBAF_RS03580, ,psos,CRISPR-associated endonuclease Cas1	- , -
- , -	SYMBAF_RS03595, ,psos,arabinose-5-phosphate isomerase GutQ	- , -
- , -	SYMBAF_RS03600, ,psos,DNA-binding transcriptional repressor	- , -
- , -	SYMBAF_RS03605, ,psos,transcriptional regulator GutM	- , -
- , -	SYMBAF_RS03610, ,psos,sorbitol-6-phosphate dehydrogenase	- , -
- , -	SYMBAF_RS03615, ,psos,PTS glucitol/sorbitol transporter subunit IIA	- , -
- , -	SYMBAF_RS03620, ,psos,PTS glucitol/sorbitol transporter subunit IIB	- , -
- , -	SYMBAF_RS03625, ,psos,PTS glucitol/sorbitol transporter subunit IIC	- , -
- , -	SYMBAF_RS03630, ,psos,hypothetical protein	- , -
GPZ85_003595, ,psos,EamA family transporter	SYMBAF_RS03645, ,psos,EamA family transporter	- , -
GPZ85_003600, ,psos,hypothetical protein	SYMBAF_RS03650, ,psos,hypothetical protein	- , -
GPZ85_003605, ,psos,hypothetical protein	SYMBAF_RS03655, ,psos,hypothetical protein	- , -
GPZ85_003615, ,psos,type II toxin-antitoxin system HipA family toxin YjjJ	SYMBAF_RS03665, ,psos,type II toxin-antitoxin system HipA family toxin YjjJ	GPZ83_005245, ,psos,type II toxin-antitoxin system HipA family toxin YjjJ
GPZ85_003620, ,psos,integrase arm-type DNA-binding domain-containing protein	SYMBAF_RS03670, ,psos,integrase arm-type DNA-binding domain-containing protein	GPZ83_005250, ,psos,integrase arm-type DNA-binding domain-containing protein
GPZ85_003630, ,psos,DNA polymerase III subunit epsilon	SYMBAF_RS03680, ,psos,DNA polymerase III subunit epsilon	GPZ83_005260, ,psos,DNA polymerase III subunit epsilon
GPZ85_003635, ,psos,ribonuclease HI	SYMBAF_RS03685, ,psos,ribonuclease HI	GPZ83_005265, ,psos,ribonuclease HI
GPZ85_003640, ,psos,class I SAM-dependent methyltransferase	SYMBAF_RS03690, ,psos,methyltransferase domain-containing protein	GPZ83_005270, ,psos,class I SAM-dependent methyltransferase
GPZ85_003645, ,psos,hydroxyacylglutathione hydrolase	SYMBAF_RS03695, ,psos,hydroxyacylglutathione hydrolase	GPZ83_005275, ,psos,hydroxyacylglutathione hydrolase
GPZ85_003650, ,psos,murein transglycosylase D	SYMBAF_RS03700, ,psos,murein transglycosylase D	GPZ83_005280, ,psos,murein transglycosylase D
GPZ85_003655, ,psos,endonuclease/exonuclease/phosphatase family protein	SYMBAF_RS03705, ,psos,endonuclease/exonuclease/phosphatase family protein	GPZ83_005285, ,psos,endonuclease/exonuclease/phosphatase family protein
GPZ85_003665, ,psos,hypothetical protein	SYMBAF_RS03715, ,psos,hypothetical protein	GPZ83_005295, ,psos,hypothetical protein
GPZ85_003670, ,psos,hypothetical protein	SYMBAF_RS03720, ,psos,hypothetical protein	GPZ83_005300, ,psos,hypothetical protein
GPZ85_003685, ,psos,DMT family transporter	SYMBAF_RS03735, ,psos,DMT family transporter	GPZ83_005315, ,psos,DMT family transporter
GPZ85_003690, ,psos,D-sedoheptulose 7-phosphate isomerase	SYMBAF_RS03740, ,psos,D-sedoheptulose 7-phosphate isomerase	GPZ83_005320, ,psos,D-sedoheptulose 7-phosphate isomerase
GPZ85_003695, ,psos,class II glutamine amidotransferase	SYMBAF_RS03745, ,psos,class II glutamine amidotransferase	GPZ83_005325, ,psos,class II glutamine amidotransferase
GPZ85_003700, ,psos,murein L,D-transpeptidase	SYMBAF_RS03750, ,psos,murein L,D-transpeptidase	GPZ83_005330, ,psos,murein L,D-transpeptidase
GPZ85_003705, ,psos,Na(+)-translocating NADH-quinone reductase subunit A	SYMBAF_RS03755, ,psos,Na(+)-translocating NADH-quinone reductase subunit A	GPZ83_005335, ,psos,Na(+)-translocating NADH-quinone reductase subunit A
GPZ85_003710, ,psos,NADH:ubiquinone reductase (Na(+)-transporting) subunit B	SYMBAF_RS03760, ,psos,NADH:ubiquinone reductase (Na(+)-transporting) subunit B	GPZ83_005340, ,psos,NADH:ubiquinone reductase (Na(+)-transporting) subunit B
GPZ85_003715, ,psos,Na(+)-translocating NADH-quinone reductase subunit C	SYMBAF_RS03765, ,psos,Na(+)-translocating NADH-quinone reductase subunit C	GPZ83_005345, ,psos,Na(+)-translocating NADH-quinone reductase subunit C
GPZ85_003720, ,psos,NADH:ubiquinone reductase (Na(+)-transporting) subunit D	SYMBAF_RS03770, ,psos,NADH:ubiquinone reductase (Na(+)-transporting) subunit D	GPZ83_005350, ,psos,NADH:ubiquinone reductase (Na(+)-transporting) subunit D
GPZ85_003725, ,psos,NADH:ubiquinone reductase (Na(+)-transporting) subunit E	SYMBAF_RS03775, ,psos,NADH:ubiquinone reductase (Na(+)-transporting) subunit E	GPZ83_005355, ,psos,NADH:ubiquinone reductase (Na(+)-transporting) subunit E
GPZ85_003735, ,psos,FAD:protein FMN transferase	SYMBAF_RS03785, ,psos,FAD:protein FMN transferase	GPZ83_005365, ,psos,FAD:protein FMN transferase
GPZ85_003740, ,psos,(Na+)-NQR maturation NqrM	SYMBAF_RS03790, ,psos,(Na+)-NQR maturation NqrM	GPZ83_005370, ,psos,(Na+)-NQR maturation NqrM
- , -	SYMBAF_RS03810, ,psos,SDR family oxidoreductase	GPZ83_005390, ,psos,SDR family oxidoreductase
GPZ85_003765, ,psos,beta-Ala-His dipeptidase	SYMBAF_RS03815, ,psos,beta-Ala-His dipeptidase	GPZ83_005395, ,psos,beta-Ala-His dipeptidase
GPZ85_003770, ,psos,xanthine phosphoribosyltransferase	SYMBAF_RS03820, ,psos,xanthine phosphoribosyltransferase	GPZ83_005400, ,psos,xanthine phosphoribosyltransferase
GPZ85_003775, ,psos,esterase FrsA	SYMBAF_RS03825, ,psos,esterase FrsA	GPZ83_005405, ,psos,esterase FrsA
GPZ85_003780, ,psos,sigma factor-binding protein Crl	SYMBAF_RS03830, ,psos,sigma factor-binding protein Crl	GPZ83_005410, ,psos,sigma factor-binding protein Crl
GPZ85_003785, ,psos,glutamate 5-kinase	SYMBAF_RS03835, ,psos,glutamate 5-kinase	GPZ83_005415, ,psos,glutamate 5-kinase
GPZ85_003790, ,psos,glutamate-5-semialdehyde dehydrogenase	SYMBAF_RS03840, ,psos,glutamate-5-semialdehyde dehydrogenase	GPZ83_005420, ,psos,glutamate-5-semialdehyde dehydrogenase
GPZ85_003795, ,psos,hypothetical protein	SYMBAF_RS03845, ,psos,hypothetical protein	GPZ83_005425, ,psos,hypothetical protein
GPZ85_003800, ,psos,TIGR00645 family protein	SYMBAF_RS03850, ,psos,TIGR00645 family protein	GPZ83_005430, ,psos,TIGR00645 family protein
GPZ85_003805, ,psos,hypothetical protein	SYMBAF_RS03855, ,psos,hypothetical protein	GPZ83_005435, ,psos,hypothetical protein
GPZ85_003810, ,psos,cold shock domain-containing protein	SYMBAF_RS03860, ,psos,cold shock domain-containing protein	GPZ83_005440, ,psos,cold shock domain-containing protein
GPZ85_003815, ,psos,transcription antiterminator/RNA stability regulator CspE	SYMBAF_RS03865, ,psos,transcription antiterminator/RNA stability regulator CspE	GPZ83_005445, ,psos,transcription antiterminator/RNA stability regulator CspE
GPZ85_003820, ,psos,fluoride efflux transporter CrcB	SYMBAF_RS03870, ,psos,fluoride efflux transporter CrcB	GPZ83_005450, ,psos,fluoride efflux transporter CrcB
GPZ85_003825, ,psos,twin-arginine translocase subunit TatA	SYMBAF_RS03875, ,psos,Sec-independent protein translocase subunit TatA	GPZ83_005455, ,psos,twin-arginine translocase subunit TatA
GPZ85_003830, ,psos,lipoyl synthase	SYMBAF_RS03880, ,psos,lipoyl synthase	GPZ83_005460, ,psos,lipoyl synthase
GPZ85_003835, ,psos,lipoyl(octanoyl) transferase LipB	SYMBAF_RS03885, ,psos,lipoyl(octanoyl) transferase LipB	GPZ83_005465, ,psos,lipoyl(octanoyl) transferase LipB
GPZ85_003840, ,psos,YbeD family protein	SYMBAF_RS03890, ,psos,YbeD family protein	GPZ83_005470, ,psos,YbeD family protein
GPZ85_003860, ,psos,D-alanyl-D-alanine carboxypeptidase DacA	SYMBAF_RS03900, ,psos,D-alanyl-D-alanine carboxypeptidase DacA	GPZ83_005480, ,psos,D-alanyl-D-alanine carboxypeptidase DacA
GPZ85_003865, ,psos,GNAT family N-acetyltransferase	SYMBAF_RS03905, ,psos,GNAT family N-acetyltransferase	GPZ83_005485, ,psos,GNAT family N-acetyltransferase
GPZ85_003870, ,psos,DUF1778 domain-containing protein	SYMBAF_RS03910, ,psos,DUF1778 domain-containing protein	GPZ83_005490, ,psos,DUF1778 domain-containing protein
GPZ85_003880, ,psos,peptidoglycan glycosyltransferase MrdB	SYMBAF_RS03925, ,psos,peptidoglycan glycosyltransferase MrdB	GPZ83_005500, ,psos,peptidoglycan glycosyltransferase MrdB
GPZ85_003885, ,psos,peptidoglycan DD-transpeptidase MrdA	SYMBAF_RS03930, ,psos,peptidoglycan DD-transpeptidase MrdA	GPZ83_005505, ,psos,peptidoglycan DD-transpeptidase MrdA
GPZ85_003890, ,psos,23S rRNA (pseudouridine(1915)-N(3))-methyltransferase RlmH	SYMBAF_RS03935, ,psos,23S rRNA (pseudouridine(1915)-N(3))-methyltransferase RlmH	GPZ83_005510, ,psos,23S rRNA (pseudouridine(1915)-N(3))-methyltransferase RlmH
GPZ85_003895, ,psos,ribosome silencing factor	SYMBAF_RS03940, ,psos,ribosome silencing factor	GPZ83_005515, ,psos,ribosome silencing factor
GPZ85_003900, ,psos,tyrosine-type recombinase/integrase	SYMBAF_RS03945, ,psos,phage integrase Arm DNA-binding domain-containing protein	- , -
GPZ85_003905, ,psos,excisionase	SYMBAF_RS03950, ,psos,hypothetical protein	- , -
- , -	SYMBAF_RS03960, ,psos,hypothetical protein	- , -
- , -	SYMBAF_RS03965, ,psos,hypothetical protein	- , -
GPZ85_003920, ,psos,hypothetical protein	SYMBAF_RS03970, ,psos,hypothetical protein	- , -
GPZ85_013210, ,psos,hypothetical protein	SYMBAF_RS03975, ,psos,YadA-like family protein	- , -
GPZ85_013215, ,psos,siphovirus Gp157 family protein	SYMBAF_RS03980, ,psos,siphovirus Gp157 family protein	- , -
GPZ85_013220, ,psos,DNA recombinase	SYMBAF_RS03985, ,psos,recombinase RecT	- , -
GPZ85_013225, ,psos,hypothetical protein	SYMBAF_RS03990, ,psos,hypothetical protein	- , -
GPZ85_003945, ,psos,cell envelope biogenesis protein TolA	SYMBAF_RS03995, ,psos,hypothetical protein	- , -
GPZ85_013230, ,psos,phage antirepressor protein	SYMBAF_RS04000, ,psos,Rha family transcriptional regulator	- , -
GPZ85_013235, ,psos,hypothetical protein	SYMBAF_RS04005, ,psos,antA/AntB antirepressor family protein	- , -
- , -	SYMBAF_RS04010, ,psos,hypothetical protein	- , -
- , -	SYMBAF_RS04015, ,psos,hypothetical protein	- , -
GPZ85_013245, ,psos,hypothetical protein	SYMBAF_RS04020, ,psos,hypothetical protein	- , -
GPZ85_013250, ,psos,hypothetical protein	SYMBAF_RS04025, ,psos,hypothetical protein,IDENTICAL PARALOGS:,SYMBAF_RS09975,hypothetical protein	- , -
GPZ85_003960, ,psos,hypothetical protein,IDENTICAL PARALOGS:,GPZ85_013255,hypothetical protein	SYMBAF_RS04030, ,psos,hypothetical protein	- , -
- , -	SYMBAF_RS04035, ,psos,hypothetical protein	- , -
- , -	SYMBAF_RS04040, ,psos,hypothetical protein	- , -
- , -	SYMBAF_RS04045, ,psos,hypothetical protein	- , -
GPZ85_013260, ,psos,helix-turn-helix transcriptional regulator	SYMBAF_RS04050, ,psos,helix-turn-helix transcriptional regulator	- , -
GPZ85_013265, ,psos,helix-turn-helix transcriptional regulator	SYMBAF_RS04055, ,psos,helix-turn-helix transcriptional regulator	- , -
GPZ85_004010, ,psos,hypothetical protein,IDENTICAL PARALOGS:,GPZ85_013270,hypothetical protein	SYMBAF_RS04060, ,psos,hypothetical protein	- , -
GPZ85_013275, ,psos,hypothetical protein	SYMBAF_RS04065, ,psos,hypothetical protein	- , -
GPZ85_013280, ,psos,hypothetical protein	SYMBAF_RS04070, ,psos,hypothetical protein	- , -
GPZ85_013285, ,psos,DEAD/DEAH box helicase	SYMBAF_RS04075, ,psos,DEAD/DEAH box helicase	- , -
GPZ85_013290, ,psos,DNA primase	SYMBAF_RS04080, ,psos,toprim domain-containing protein	- , -
- , -	SYMBAF_RS04085, ,psos,hypothetical protein	- , -
GPZ85_013300, ,psos,hypothetical protein	SYMBAF_RS04090, ,psos,hypothetical protein	- , -
GPZ85_013305, ,psos,hypothetical protein	SYMBAF_RS04095, ,psos,hypothetical protein	- , -
GPZ85_004035, ,psos,phage N-6-adenine-methyltransferase	SYMBAF_RS04100, ,psos,phage N-6-adenine-methyltransferase	- , -
GPZ85_004040, ,psos,recombination protein NinG,IDENTICAL PARALOGS:,GPZ85_013315,recombination protein NinG	SYMBAF_RS04105, ,psos,recombination protein NinG	- , -
- , -	SYMBAF_RS04110, ,psos,antiterminator	- , -
GPZ85_004065, ,psos,hypothetical protein	SYMBAF_RS04115, ,psos,hypothetical protein	- , -
GPZ85_004070, ,psos,hypothetical protein	SYMBAF_RS04120, ,psos,hypothetical protein	- , -
GPZ85_012890, ,psos,holin	SYMBAF_RS04125, ,psos,phage holin family protein	- , -
GPZ85_004085, ,psos,lysozyme	SYMBAF_RS04130, ,psos,lysozyme	- , -
GPZ85_004090, ,psos,lysis protein	SYMBAF_RS04135, ,psos,lysis protein	- , -
- , -	SYMBAF_RS04140, ,psos,hypothetical protein	- , -
GPZ85_004105, ,psos,RNA polymerase subunit sigma-70	SYMBAF_RS04145, ,psos,hypothetical protein	- , -
GPZ85_004110, ,psos,phage terminase large subunit family protein,IDENTICAL PARALOGS:,GPZ85_013360,phage terminase large subunit family protein	SYMBAF_RS04150, ,psos,phage terminase large subunit family protein,IDENTICAL PARALOGS:,SYMBAF_RS09840,phage terminase large subunit family protein	- , -
GPZ85_004115, ,psos,phage head-tail adapter protein,IDENTICAL PARALOGS:,GPZ85_013365,phage head-tail adapter protein	SYMBAF_RS04155, ,psos,phage head-tail adapter protein,IDENTICAL PARALOGS:,SYMBAF_RS09835,phage head-tail adapter protein	- , -
GPZ85_004120, ,psos,phage portal protein,IDENTICAL PARALOGS:,GPZ85_013370,phage portal protein	SYMBAF_RS04160, ,psos,phage portal protein,IDENTICAL PARALOGS:,SYMBAF_RS09830,phage portal protein	- , -
GPZ85_013375, ,psos,S49 family peptidase	SYMBAF_RS04165, ,psos,S49 family peptidase,IDENTICAL PARALOGS:,SYMBAF_RS09825,S49 family peptidase	- , -
GPZ85_004130, ,psos,hypothetical protein	SYMBAF_RS04170, ,psos,hypothetical protein	- , -
GPZ85_004135, ,psos,head decoration protein,IDENTICAL PARALOGS:,GPZ85_013385,head decoration protein	SYMBAF_RS04175, ,psos,head decoration protein	- , -
GPZ85_004140, ,psos,major capsid protein,IDENTICAL PARALOGS:,GPZ85_013390,major capsid protein	SYMBAF_RS04180, ,psos,major capsid protein,IDENTICAL PARALOGS:,SYMBAF_RS09810,major capsid protein	- , -
GPZ85_004145, ,psos,hypothetical protein,IDENTICAL PARALOGS:,GPZ85_013395,hypothetical protein	SYMBAF_RS04185, ,psos,hypothetical protein	- , -
- , -	SYMBAF_RS04190, ,psos,hypothetical protein	- , -
GPZ85_004155, ,psos,ATP-binding protein,IDENTICAL PARALOGS:,GPZ85_013405,ATP-binding protein	SYMBAF_RS04195, ,psos,hypothetical protein,IDENTICAL PARALOGS:,SYMBAF_RS09795,hypothetical protein	- , -
GPZ85_004160, ,psos,DUF2635 domain-containing protein,IDENTICAL PARALOGS:,GPZ85_013410,DUF2635 domain-containing protein	SYMBAF_RS04200, ,psos,DUF2635 domain-containing protein,IDENTICAL PARALOGS:,SYMBAF_RS09790,DUF2635 domain-containing protein	- , -
GPZ85_004165, ,psos,phage tail protein,IDENTICAL PARALOGS:,GPZ85_013415,phage tail protein	SYMBAF_RS04205, ,psos,phage tail sheath subtilisin-like domain-containing protein	- , -
GPZ85_004170, ,psos,phage tail protein,IDENTICAL PARALOGS:,GPZ85_013420,phage tail protein	SYMBAF_RS04210, ,psos,phage tail tube protein,IDENTICAL PARALOGS:,SYMBAF_RS09780,phage tail tube protein	- , -
- , -	SYMBAF_RS04215, ,psos,phage tail assembly protein	- , -
- , -	SYMBAF_RS04220, ,psos,hypothetical protein	- , -
GPZ85_004190, ,psos,phage tail protein,IDENTICAL PARALOGS:,GPZ85_013440,phage tail protein	SYMBAF_RS04230, ,psos,phage tail protein	- , -
GPZ85_013445, ,psos,phage baseplate assembly protein	SYMBAF_RS04235, ,psos,phage baseplate assembly protein,IDENTICAL PARALOGS:,SYMBAF_RS09755,phage baseplate assembly protein	- , -
GPZ85_004200, ,psos,hypothetical protein,IDENTICAL PARALOGS:,GPZ85_013450,hypothetical protein	SYMBAF_RS04240, ,psos,phage GP46 family protein	- , -
- , -	SYMBAF_RS04245, ,psos,baseplate J/gp47 family protein	- , -
GPZ85_004210, ,psos,YmfQ family protein,IDENTICAL PARALOGS:,GPZ85_013460,YmfQ family protein	SYMBAF_RS04250, ,psos,YmfQ family protein	- , -
GPZ85_011295, ,psos,phage tail protein	SYMBAF_RS04255, ,psos,hypothetical protein	- , -
- , -	SYMBAF_RS04260, ,psos,glycosyltransferase family 9 protein	- , -
GPZ85_013480, ,psos,helix-turn-helix transcriptional regulator	SYMBAF_RS04265, ,psos,helix-turn-helix transcriptional regulator	GPZ83_010025, ,psos,helix-turn-helix transcriptional regulator
GPZ85_013485, ,psos,N-acetylmuramoyl-L-alanine amidase	SYMBAF_RS04270, ,psos,N-acetylmuramoyl-L-alanine amidase	GPZ83_010030, ,psos,N-acetylmuramoyl-L-alanine amidase
GPZ85_013490, ,psos,DUF496 family protein	SYMBAF_RS04275, ,psos,DUF496 family protein	GPZ83_010035, ,psos,DUF496 family protein
GPZ85_013495, ,psos,transposase	SYMBAF_RS04280, ,psos,hypothetical protein	GPZ83_010040, ,psos,transposase
GPZ85_013505, ,psos,ribosome modulation factor	SYMBAF_RS04290, ,psos,ribosome modulation factor	GPZ83_010050, ,psos,ribosome modulation factor
GPZ85_013510, ,psos,bifunctional 3-hydroxydecanoyl-ACP dehydratase/trans-2-decenoyl-ACP isomerase	SYMBAF_RS04295, ,psos,bifunctional 3-hydroxydecanoyl-ACP dehydratase/trans-2-decenoyl-ACP isomerase	GPZ83_010055, ,psos,bifunctional 3-hydroxydecanoyl-ACP dehydratase/trans-2-decenoyl-ACP isomerase
GPZ85_013515, ,psos,Lon protease family protein	SYMBAF_RS04300, ,psos,Lon protease family protein	GPZ83_010060, ,psos,Lon protease family protein
GPZ85_013520, ,psos,macrodomain Ter protein MatP	SYMBAF_RS04305, ,psos,macrodomain Ter protein MatP	GPZ83_010065, ,psos,macrodomain Ter protein MatP
GPZ85_013530, ,psos,porin OmpA	SYMBAF_RS04315, ,psos,porin OmpA	GPZ83_010075, ,psos,porin OmpA
GPZ85_013535, ,psos,cell division inhibitor SulA	SYMBAF_RS04320, ,psos,cell division inhibitor SulA	GPZ83_010080, ,psos,cell division inhibitor SulA
GPZ85_013540, ,psos,TfoX/Sxy family DNA transformation protein	SYMBAF_RS04325, ,psos,TfoX/Sxy family DNA transformation protein	GPZ83_010085, ,psos,TfoX/Sxy family DNA transformation protein
GPZ85_013545, ,psos,hypothetical protein	SYMBAF_RS04330, ,psos,hypothetical protein	- , -
GPZ85_013550, ,psos,YccF domain-containing protein	SYMBAF_RS04335, ,psos,YccF domain-containing protein	GPZ83_010090, ,psos,YccF domain-containing protein
GPZ85_013555, ,psos,DNA helicase IV	SYMBAF_RS04340, ,psos,DNA helicase IV	GPZ83_010095, ,psos,DNA helicase IV
GPZ85_013560, ,psos,methylglyoxal synthase	SYMBAF_RS04345, ,psos,methylglyoxal synthase	GPZ83_010100, ,psos,methylglyoxal synthase
GPZ85_013565, ,psos,DUF2057 family protein	SYMBAF_RS04350, ,psos,DUF2057 family protein	GPZ83_010105, ,psos,DUF2057 family protein
GPZ85_013585, ,psos,heat shock protein HspQ	SYMBAF_RS04370, ,psos,heat shock protein HspQ	GPZ83_010130, ,psos,heat shock protein HspQ
GPZ85_013590, ,psos,23S rRNA (cytosine(1962)-C(5))-methyltransferase RlmI	SYMBAF_RS04375, ,psos,23S rRNA (cytosine(1962)-C(5))-methyltransferase RlmI	GPZ83_010135, ,psos,23S rRNA (cytosine(1962)-C(5))-methyltransferase RlmI
GPZ85_013600, ,psos,sulfurtransferase TusE	SYMBAF_RS04380, ,psos,sulfurtransferase TusE	GPZ83_010140, ,psos,sulfurtransferase TusE
GPZ85_013620, ,psos,pyridoxal phosphate-dependent aminotransferase	SYMBAF_RS04400, ,psos,pyridoxal phosphate-dependent aminotransferase	GPZ83_010165, ,psos,pyridoxal phosphate-dependent aminotransferase
GPZ85_013625, ,psos,GNAT family N-acetyltransferase	SYMBAF_RS04405, ,psos,GNAT family N-acetyltransferase	GPZ83_010170, ,psos,GNAT family N-acetyltransferase
- , -	SYMBAF_RS04420, ,psos,IS110 family transposase	- , -
- , -	SYMBAF_RS04430, ,psos,reverse transcriptase	- , -
GPZ85_013645, ,psos,type II toxin-antitoxin system CcdA family antitoxin	SYMBAF_RS04440, ,psos,type II toxin-antitoxin system CcdA family antitoxin	GPZ83_010190, ,psos,type II toxin-antitoxin system CcdA family antitoxin
GPZ85_013660, ,psos,mobilization protein	SYMBAF_RS04455, ,psos,mobilization protein	GPZ83_010205, ,psos,mobilization protein
GPZ85_013665, ,psos,relaxase/mobilization nuclease domain-containing protein	SYMBAF_RS04460, ,psos,relaxase/mobilization nuclease domain-containing protein	GPZ83_010210, ,psos,relaxase/mobilization nuclease domain-containing protein
GPZ85_013670, ,psos,translesion error-prone DNA polymerase V subunit UmuC,IDENTICAL PARALOGS:,GPZ85_016490,translesion error-prone DNA polymerase V subunit UmuC	SYMBAF_RS04465, ,psos,translesion error-prone DNA polymerase V subunit UmuC	- , -
- , -	SYMBAF_RS04470, ,psos,translesion error-prone DNA polymerase V autoproteolytic subunit,IDENTICAL PARALOGS:,SYMBAF_RS04625,translesion error-prone DNA polymerase V autoproteolytic subunit	- , -
- , -	SYMBAF_RS04475, ,psos,hypothetical protein,IDENTICAL PARALOGS:,SYMBAF_RS04505,hypothetical protein,IDENTICAL PARALOGS:,SYMBAF_RS04630,hypothetical protein	- , -
GPZ85_013685, ,psos,Rpn family recombination-promoting nuclease/putative transposase	SYMBAF_RS04480, ,psos,Rpn family recombination-promoting nuclease/putative transposase	- , -
- , -	SYMBAF_RS04485, ,psos,recombinase family protein	- , -
- , -	SYMBAF_RS04490, ,psos,hypothetical protein	- , -
- , -	SYMBAF_RS04495, ,psos,translesion error-prone DNA polymerase V subunit UmuC	GPZ83_010215, ,psos,translesion error-prone DNA polymerase V subunit UmuC
- , -	SYMBAF_RS04500, ,psos,translesion error-prone DNA polymerase V autoproteolytic subunit	- , -
- , -	SYMBAF_RS04510, ,psos,Rpn family recombination-promoting nuclease/putative transposase	GPZ83_010230, ,psos,Rpn family recombination-promoting nuclease/putative transposase
- , -	SYMBAF_RS04515, ,psos,response regulator	- , -
- , -	SYMBAF_RS04520, ,psos,hypothetical protein	- , -
- , -	SYMBAF_RS04525, ,psos,hypothetical protein	- , -
- , -	SYMBAF_RS04530, ,psos,hypothetical protein	- , -
- , -	SYMBAF_RS04535, ,psos,response regulator	- , -
GPZ85_000380, ,psos,DNA adenine methylase	SYMBAF_RS04540, ,psos,DNA adenine methylase,IDENTICAL PARALOGS:,SYMBAF_RS04580,DNA adenine methylase	GPZ83_014265, ,psos,DNA adenine methylase
- , -	SYMBAF_RS04545, ,psos,acyltransferase,IDENTICAL PARALOGS:,SYMBAF_RS04585,acyltransferase	- , -
- , -	SYMBAF_RS04555, ,psos,hypothetical protein	- , -
- , -	SYMBAF_RS04565, ,psos,fimbrial protein	- , -
GPZ85_009850, ,psos,7-carboxy-7-deazaguanine synthase QueE	SYMBAF_RS04570, ,psos,7-carboxy-7-deazaguanine synthase QueE	GPZ83_006960, ,psos,7-carboxy-7-deazaguanine synthase QueE
GPZ85_000385, ,psos,acyltransferase	SYMBAF_RS04590, ,psos,acyltransferase	GPZ83_014260, ,psos,acyltransferase
GPZ85_000390, ,psos,tail fiber assembly protein	SYMBAF_RS04595, ,psos,tail fiber assembly protein	GPZ83_014255, ,psos,tail fiber assembly protein
GPZ85_000395, ,psos,tail fiber protein	SYMBAF_RS04600, ,psos,tail fiber protein	GPZ83_014250, ,psos,tail fiber protein
- , -	SYMBAF_RS04605, ,psos,IS1 family transposase	- , -
- , -	SYMBAF_RS04610, ,psos,transcriptional regulator	- , -
- , -	SYMBAF_RS04615, ,psos,Mu transposase C-terminal domain-containing protein	- , -
- , -	SYMBAF_RS04635, ,psos,Rpn family recombination-promoting nuclease/putative transposase	- , -
- , -	SYMBAF_RS04640, ,psos,VOC family protein	- , -
- , -	SYMBAF_RS04645, ,psos,hypothetical protein	- , -
- , -	SYMBAF_RS04650, ,psos,hypothetical protein	- , -
- , -	SYMBAF_RS04655, ,psos,helix-turn-helix transcriptional regulator	- , -
- , -	SYMBAF_RS04660, ,psos,hypothetical protein	- , -
GPZ85_015185, ,psos,hypothetical protein	SYMBAF_RS04665, ,psos,TcpQ domain-containing protein	GPZ83_010265, ,psos,hypothetical protein
- , -	SYMBAF_RS04670, ,psos,hypothetical protein	- , -
GPZ85_015195, ,psos,PilN family type IVB pilus formation outer membrane protein	SYMBAF_RS04675, ,psos,PilN family type IVB pilus formation outer membrane protein	GPZ83_010275, ,psos,PilN family type IVB pilus formation outer membrane protein
GPZ85_015200, ,psos,type 4b pilus protein PilO2	SYMBAF_RS04680, ,psos,type 4b pilus protein PilO2	GPZ83_010280, ,psos,type 4b pilus protein PilO2
GPZ85_015205, ,psos,type IV pilus biogenesis protein PilP	SYMBAF_RS04685, ,psos,type IV pilus biogenesis protein PilP	GPZ83_010285, ,psos,type IV pilus biogenesis protein PilP
GPZ85_015210, ,psos,Flp pilus assembly complex ATPase component TadA	SYMBAF_RS04690, ,psos,Flp pilus assembly complex ATPase component TadA	GPZ83_010290, ,psos,Flp pilus assembly complex ATPase component TadA
- , -	SYMBAF_RS04695, ,psos,type II secretion system F family protein	- , -
- , -	SYMBAF_RS04700, ,psos,conjugal transfer protein	- , -
- , -	SYMBAF_RS04705, ,psos,Flp pilus assembly complex ATPase component TadA	- , -
- , -	SYMBAF_RS04710, ,psos,shufflon system plasmid conjugative transfer pilus tip adhesin PilV	- , -
GPZ85_015235, ,psos,type IV pilus biogenesis protein PilM	SYMBAF_RS04715, ,psos,type IV pilus biogenesis protein PilM	GPZ83_010315, ,psos,type IV pilus biogenesis protein PilM
- , -	SYMBAF_RS04720, ,psos,prepilin peptidase	- , -
- , -	SYMBAF_RS04725, ,psos,lytic transglycosylase domain-containing protein	- , -
GPZ85_015280, ,psos,citrate lyase holo-[acyl-carrier protein] synthase	SYMBAF_RS04760, ,psos,citrate lyase holo-[acyl-carrier protein] synthase	GPZ83_010360, ,psos,citrate lyase holo-[acyl-carrier protein] synthase
GPZ85_015285, ,psos,triphosphoribosyl-dephospho-CoA synthase CitG	SYMBAF_RS04765, ,psos,triphosphoribosyl-dephospho-CoA synthase CitG	GPZ83_010365, ,psos,triphosphoribosyl-dephospho-CoA synthase CitG
GPZ85_015290, ,psos,anion permease	SYMBAF_RS04770, ,psos,anion permease	GPZ83_010370, ,psos,anion permease
GPZ85_015305, ,psos,4-phosphopantetheinyl transferase superfamily protein	SYMBAF_RS04785, ,psos,4-phosphopantetheinyl transferase superfamily protein	GPZ83_010385, ,psos,4-phosphopantetheinyl transferase superfamily protein
GPZ85_015310, ,psos,NAD(P)H:quinone oxidoreductase	SYMBAF_RS04790, ,psos,NAD(P)H:quinone oxidoreductase	GPZ83_010390, ,psos,NAD(P)H:quinone oxidoreductase
GPZ85_015315, ,psos,D-serine/D-alanine/glycine transporter	SYMBAF_RS04795, ,psos,D-serine/D-alanine/glycine transporter	GPZ83_010395, ,psos,D-serine/D-alanine/glycine transporter
GPZ85_015330, ,psos,hypothetical protein	SYMBAF_RS04810, ,psos,hypothetical protein	GPZ83_010410, ,psos,hypothetical protein
GPZ85_015335, ,psos,transposase	SYMBAF_RS04815, ,psos,transposase	GPZ83_010415, ,psos,transposase
- , -	SYMBAF_RS04820, ,psos,hypothetical protein	GPZ83_010420, ,psos,hypothetical protein
GPZ85_015340, ,psos,hypothetical protein	SYMBAF_RS04825, ,psos,hypothetical protein	GPZ83_010425, ,psos,hypothetical protein
GPZ85_015345, ,psos,NADP-dependent succinate-semialdehyde dehydrogenase	SYMBAF_RS04830, ,psos,NAD-dependent succinate-semialdehyde dehydrogenase	GPZ83_010430, ,psos,NADP-dependent succinate-semialdehyde dehydrogenase
GPZ85_015350, ,psos,diguanylate cyclase	SYMBAF_RS04835, ,psos,GGDEF domain-containing protein	GPZ83_010435, ,psos,diguanylate cyclase
GPZ85_015355, ,psos,DUF937 domain-containing protein	SYMBAF_RS04840, ,psos,DUF937 domain-containing protein	GPZ83_010440, ,psos,DUF937 domain-containing protein
GPZ85_015360, ,psos,transcription antiterminator/RNA stability regulator CspE	SYMBAF_RS04845, ,psos,transcription antiterminator/RNA stability regulator CspE	GPZ83_010445, ,psos,transcription antiterminator/RNA stability regulator CspE
GPZ85_015365, ,psos,MgtC family protein	SYMBAF_RS04850, ,psos,MgtC family protein	GPZ83_010450, ,psos,MgtC family protein
GPZ85_015370, ,psos,magnesium-translocating P-type ATPase	SYMBAF_RS04855, ,psos,magnesium-translocating P-type ATPase	GPZ83_010455, ,psos,magnesium-translocating P-type ATPase
GPZ85_015375, ,psos,FdhF/YdeP family oxidoreductase	SYMBAF_RS04860, ,psos,FdhF/YdeP family oxidoreductase	GPZ83_010460, ,psos,FdhF/YdeP family oxidoreductase
GPZ85_015380, ,psos,Dyp-type peroxidase	SYMBAF_RS04865, ,psos,Dyp-type peroxidase	GPZ83_010465, ,psos,Dyp-type peroxidase
GPZ85_015385, ,psos,formate dehydrogenase accessory sulfurtransferase FdhD	SYMBAF_RS04870, ,psos,formate dehydrogenase accessory sulfurtransferase FdhD	GPZ83_010470, ,psos,formate dehydrogenase accessory sulfurtransferase FdhD
GPZ85_015390, ,psos,translesion error-prone DNA polymerase V autoproteolytic subunit	SYMBAF_RS04875, ,psos,translesion error-prone DNA polymerase V autoproteolytic subunit	GPZ83_010475, ,psos,translesion error-prone DNA polymerase V autoproteolytic subunit
GPZ85_015395, ,psos,translesion error-prone DNA polymerase V subunit UmuC	SYMBAF_RS04880, ,psos,translesion error-prone DNA polymerase V subunit UmuC	GPZ83_010480, ,psos,translesion error-prone DNA polymerase V subunit UmuC
- , -	SYMBAF_RS04885, ,psos,flagellar transcriptional regulator FlhD	GPZ83_010485, ,psos,flagellar transcriptional regulator FlhD
GPZ85_015405, ,psos,flagellar transcriptional regulator FlhC	SYMBAF_RS04890, ,psos,flagellar transcriptional regulator FlhC	GPZ83_010490, ,psos,flagellar transcriptional regulator FlhC
GPZ85_015410, ,psos,flagellar motor stator protein MotA	SYMBAF_RS04895, ,psos,flagellar motor stator protein MotA	GPZ83_010495, ,psos,flagellar motor stator protein MotA
GPZ85_015415, ,psos,flagellar motor protein MotB	SYMBAF_RS04900, ,psos,flagellar motor protein MotB	GPZ83_010500, ,psos,flagellar motor protein MotB
GPZ85_015420, ,psos,flagellar type III secretion system protein FlhB	SYMBAF_RS04905, ,psos,flagellar type III secretion system protein FlhB	GPZ83_010505, ,psos,flagellar type III secretion system protein FlhB
GPZ85_015425, ,psos,flagellar biosynthesis protein FlhA	SYMBAF_RS04910, ,psos,flagellar biosynthesis protein FlhA	GPZ83_010510, ,psos,flagellar biosynthesis protein FlhA
GPZ85_015430, ,psos,flagellar protein FlhE	SYMBAF_RS04915, ,psos,flagellar protein FlhE	GPZ83_010515, ,psos,flagellar protein FlhE
GPZ85_015435, ,psos,hypothetical protein	SYMBAF_RS04920, ,psos,hypothetical protein	GPZ83_010520, ,psos,hypothetical protein
GPZ85_015440, ,psos,flagellar biosynthesis protein FlgN	SYMBAF_RS04925, ,psos,flagellar export chaperone FlgN	GPZ83_010525, ,psos,flagellar biosynthesis protein FlgN
GPZ85_015445, ,psos,anti-sigma-28 factor FlgM	SYMBAF_RS04930, ,psos,anti-sigma-28 factor FlgM	GPZ83_010530, ,psos,anti-sigma-28 factor FlgM
GPZ85_015450, ,psos,flagellar basal body P-ring formation protein FlgA	SYMBAF_RS04935, ,psos,flagellar basal body P-ring formation protein FlgA	GPZ83_010535, ,psos,flagellar basal body P-ring formation protein FlgA
GPZ85_015455, ,psos,flagellar basal body rod protein FlgB	SYMBAF_RS04940, ,psos,flagellar basal body rod protein FlgB	GPZ83_010540, ,psos,flagellar basal body rod protein FlgB
GPZ85_015460, ,psos,flagellar basal body rod protein FlgC	SYMBAF_RS04945, ,psos,flagellar basal body rod protein FlgC	GPZ83_010545, ,psos,flagellar basal body rod protein FlgC
GPZ85_015465, ,psos,flagellar hook assembly protein FlgD	SYMBAF_RS04950, ,psos,flagellar hook assembly protein FlgD	GPZ83_010550, ,psos,flagellar hook assembly protein FlgD
GPZ85_015470, ,psos,flagellar hook protein FlgE	SYMBAF_RS04955, ,psos,flagellar hook protein FlgE	GPZ83_010555, ,psos,flagellar hook protein FlgE
GPZ85_015475, ,psos,flagellar basal body rod protein FlgF	SYMBAF_RS04960, ,psos,flagellar basal body rod protein FlgF	GPZ83_010560, ,psos,flagellar basal body rod protein FlgF
GPZ85_015480, ,psos,flagellar basal-body rod protein FlgG	SYMBAF_RS04965, ,psos,flagellar basal-body rod protein FlgG	GPZ83_010565, ,psos,flagellar basal-body rod protein FlgG
GPZ85_015485, ,psos,flagellar basal body L-ring protein FlgH	SYMBAF_RS04970, ,psos,flagellar basal body L-ring protein FlgH	GPZ83_010570, ,psos,flagellar basal body L-ring protein FlgH
GPZ85_015490, ,psos,flagellar basal body P-ring protein FlgI	SYMBAF_RS04975, ,psos,flagellar basal body P-ring protein FlgI	GPZ83_010575, ,psos,flagellar basal body P-ring protein FlgI
GPZ85_015495, ,psos,flagellar assembly peptidoglycan hydrolase FlgJ	SYMBAF_RS04980, ,psos,flagellar assembly peptidoglycan hydrolase FlgJ	GPZ83_010580, ,psos,flagellar assembly peptidoglycan hydrolase FlgJ
GPZ85_015500, ,psos,flagellar hook-associated protein FlgK	SYMBAF_RS04985, ,psos,flagellar hook-associated protein FlgK	GPZ83_010585, ,psos,flagellar hook-associated protein FlgK
GPZ85_015505, ,psos,flagellar hook-associated protein FlgL	SYMBAF_RS04990, ,psos,flagellar hook-associated protein FlgL	GPZ83_010590, ,psos,flagellar hook-associated protein FlgL
GPZ85_012040, ,psos,RNA-directed DNA polymerase	SYMBAF_RS05005, ,psos,RNA-directed DNA polymerase	- , -
- , -	SYMBAF_RS05015, ,psos,hypothetical protein	- , -
- , -	SYMBAF_RS05020, ,psos,amino acid adenylation domain-containing protein	- , -
- , -	SYMBAF_RS05025, ,psos,amino acid adenylation domain-containing protein	- , -
- , -	SYMBAF_RS05035, ,psos,sel1 repeat family protein	- , -
- , -	SYMBAF_RS05040, ,psos,ISAs1 family transposase	- , -
- , -	SYMBAF_RS05045, ,psos,hypothetical protein	- , -
GPZ85_011755, ,psos,ATP-dependent RNA helicase DbpA	SYMBAF_RS05050, ,psos,ATP-dependent RNA helicase DbpA	GPZ83_010765, ,psos,ATP-dependent RNA helicase DbpA
GPZ85_011760, ,psos,lipoprotein	SYMBAF_RS05055, ,psos,lipoprotein	GPZ83_010770, ,psos,lipoprotein
GPZ85_011765, ,psos,hypothetical protein	SYMBAF_RS05060, ,psos,hypothetical protein	GPZ83_010775, ,psos,hypothetical protein
GPZ85_011770, ,psos,ribosomal protein S5-alanine N-acetyltransferase	SYMBAF_RS05065, ,psos,ribosomal protein S5-alanine N-acetyltransferase	GPZ83_010780, ,psos,ribosomal protein S5-alanine N-acetyltransferase
GPZ85_011775, ,psos,murein biosynthesis integral membrane protein MurJ	SYMBAF_RS05070, ,psos,murein biosynthesis integral membrane protein MurJ	GPZ83_010785, ,psos,murein biosynthesis integral membrane protein MurJ
GPZ85_011780, ,psos,DUF1120 domain-containing protein	SYMBAF_RS05075, ,psos,DUF1120 domain-containing protein	GPZ83_010790, ,psos,DUF1120 domain-containing protein
GPZ85_011785, ,psos,fimbria/pilus periplasmic chaperone	SYMBAF_RS05080, ,psos,fimbria/pilus periplasmic chaperone	GPZ83_010795, ,psos,fimbria/pilus periplasmic chaperone
GPZ85_011790, ,psos,fimbria/pilus outer membrane usher protein	SYMBAF_RS05085, ,psos,fimbria/pilus outer membrane usher protein	GPZ83_010800, ,psos,fimbria/pilus outer membrane usher protein
GPZ85_011800, ,psos,arginine--tRNA ligase	SYMBAF_RS05095, ,psos,arginine--tRNA ligase	GPZ83_010810, ,psos,arginine--tRNA ligase
GPZ85_011805, ,psos,VOC family protein	SYMBAF_RS05100, ,psos,VOC family protein	GPZ83_010815, ,psos,VOC family protein
GPZ85_011810, ,psos,copper homeostasis protein CutC	SYMBAF_RS05105, ,psos,copper homeostasis protein CutC	GPZ83_010820, ,psos,copper homeostasis protein CutC
GPZ85_011815, ,psos,tRNA 5-methoxyuridine(34)/uridine 5-oxyacetic acid(34) synthase CmoB	SYMBAF_RS05110, ,psos,tRNA 5-methoxyuridine(34)/uridine 5-oxyacetic acid(34) synthase CmoB	GPZ83_010825, ,psos,tRNA 5-methoxyuridine(34)/uridine 5-oxyacetic acid(34) synthase CmoB
GPZ85_011820, ,psos,carboxy-S-adenosyl-L-methionine synthase CmoA	SYMBAF_RS05115, ,psos,carboxy-S-adenosyl-L-methionine synthase CmoA	GPZ83_010830, ,psos,carboxy-S-adenosyl-L-methionine synthase CmoA
GPZ85_011825, ,psos,DUF72 domain-containing protein	SYMBAF_RS05120, ,psos,DUF72 domain-containing protein	GPZ83_010835, ,psos,DUF72 domain-containing protein
GPZ85_011830, ,psos,aspartate--tRNA ligase	SYMBAF_RS05125, ,psos,aspartate--tRNA ligase	GPZ83_010840, ,psos,aspartate--tRNA ligase
GPZ85_011835, ,psos,dihydroneopterin triphosphate diphosphatase	SYMBAF_RS05130, ,psos,dihydroneopterin triphosphate diphosphatase	GPZ83_010845, ,psos,dihydroneopterin triphosphate diphosphatase
GPZ85_011840, ,psos,YebC/PmpR family DNA-binding transcriptional regulator	SYMBAF_RS05135, ,psos,YebC/PmpR family DNA-binding transcriptional regulator	GPZ83_010850, ,psos,YebC/PmpR family DNA-binding transcriptional regulator
GPZ85_011845, ,psos,crossover junction endodeoxyribonuclease RuvC	SYMBAF_RS05140, ,psos,crossover junction endodeoxyribonuclease RuvC	GPZ83_010855, ,psos,crossover junction endodeoxyribonuclease RuvC
GPZ85_011850, ,psos,Holliday junction branch migration protein RuvA	SYMBAF_RS05145, ,psos,Holliday junction branch migration protein RuvA	GPZ83_010860, ,psos,Holliday junction branch migration protein RuvA
GPZ85_011855, ,psos,Holliday junction branch migration DNA helicase RuvB	SYMBAF_RS05150, ,psos,Holliday junction branch migration DNA helicase RuvB	GPZ83_010865, ,psos,Holliday junction branch migration DNA helicase RuvB
GPZ85_011860, ,psos,murein DD-endopeptidase MepM	SYMBAF_RS05155, ,psos,murein DD-endopeptidase MepM	GPZ83_010870, ,psos,murein DD-endopeptidase MepM
GPZ85_011865, ,psos,lauroyl-Kdo(2)-lipid IV(A) myristoyltransferase	SYMBAF_RS05160, ,psos,lauroyl-Kdo(2)-lipid IV(A) myristoyltransferase	GPZ83_010875, ,psos,lauroyl-Kdo(2)-lipid IV(A) myristoyltransferase
GPZ85_011870, ,psos,pyruvate kinase	SYMBAF_RS05165, ,psos,pyruvate kinase	GPZ83_010880, ,psos,pyruvate kinase
GPZ85_011880, ,psos,glucose-6-phosphate dehydrogenase	SYMBAF_RS05175, ,psos,glucose-6-phosphate dehydrogenase	GPZ83_010890, ,psos,glucose-6-phosphate dehydrogenase
GPZ85_011890, ,psos,ATP-dependent DNA helicase	SYMBAF_RS05185, ,psos,ATP-dependent DNA helicase	GPZ83_010900, ,psos,ATP-dependent DNA helicase
GPZ85_011895, ,psos,tRNA (adenosine(37)-N6)-threonylcarbamoyltransferase complex dimerization subunit type 1 TsaB	SYMBAF_RS05190, ,psos,tRNA (adenosine(37)-N6)-threonylcarbamoyltransferase complex dimerization subunit type 1 TsaB	GPZ83_010905, ,psos,tRNA (adenosine(37)-N6)-threonylcarbamoyltransferase complex dimerization subunit type 1 TsaB
GPZ85_011900, ,psos,Slp family lipoprotein	SYMBAF_RS05195, ,psos,Slp family lipoprotein	GPZ83_010910, ,psos,Slp family lipoprotein
GPZ85_011905, ,psos,hypothetical protein	SYMBAF_RS05200, ,psos,hypothetical protein	GPZ83_010915, ,psos,hypothetical protein
GPZ85_011910, ,psos,ribonuclease D	SYMBAF_RS05205, ,psos,ribonuclease D	GPZ83_010920, ,psos,ribonuclease D
GPZ85_011915, ,psos,cell division topological specificity factor MinE	SYMBAF_RS05210, ,psos,cell division topological specificity factor MinE	GPZ83_010925, ,psos,cell division topological specificity factor MinE
GPZ85_011920, ,psos,septum site-determining protein MinD	SYMBAF_RS05215, ,psos,septum site-determining protein MinD	GPZ83_010930, ,psos,septum site-determining protein MinD
GPZ85_011925, ,psos,septum site-determining protein MinC	SYMBAF_RS05220, ,psos,septum site-determining protein MinC	GPZ83_010935, ,psos,septum site-determining protein MinC
GPZ85_011930, ,psos,hypothetical protein	SYMBAF_RS05225, ,psos,YcgL domain-containing protein	GPZ83_010940, ,psos,hypothetical protein
GPZ85_011935, ,psos,fumarylacetoacetate hydrolase family protein	SYMBAF_RS05230, ,psos,fumarylacetoacetate hydrolase family protein	GPZ83_010945, ,psos,fumarylacetoacetate hydrolase family protein
GPZ85_011940, ,psos,type 1 fimbrial protein	SYMBAF_RS05235, ,psos,type 1 fimbrial protein	GPZ83_010950, ,psos,type 1 fimbrial protein
GPZ85_011945, ,psos,fimbria/pilus outer membrane usher protein	SYMBAF_RS05240, ,psos,fimbria/pilus outer membrane usher protein	GPZ83_010955, ,psos,fimbria/pilus outer membrane usher protein
GPZ85_011950, ,psos,fimbria/pilus periplasmic chaperone	SYMBAF_RS05245, ,psos,fimbria/pilus periplasmic chaperone	GPZ83_010960, ,psos,fimbria/pilus periplasmic chaperone
GPZ85_011955, ,psos,hypothetical protein	SYMBAF_RS05250, ,psos,hypothetical protein	GPZ83_010965, ,psos,hypothetical protein
GPZ85_011960, ,psos,fimbrial protein	SYMBAF_RS05255, ,psos,fimbrial protein	GPZ83_010970, ,psos,fimbrial protein
GPZ85_011965, ,psos,type 1 fimbrial protein	SYMBAF_RS05260, ,psos,type 1 fimbrial protein	GPZ83_010975, ,psos,type 1 fimbrial protein
GPZ85_011970, ,psos,fimbrial protein	SYMBAF_RS05265, ,psos,fimbrial protein	GPZ83_010980, ,psos,fimbrial protein
GPZ85_011975, ,psos,hypothetical protein	SYMBAF_RS05270, ,psos,hypothetical protein	GPZ83_010985, ,psos,hypothetical protein
GPZ85_011980, ,psos,YcgN family cysteine cluster protein	SYMBAF_RS05275, ,psos,YcgN family cysteine cluster protein	GPZ83_010990, ,psos,YcgN family cysteine cluster protein
GPZ85_011985, ,psos,disulfide bond formation protein DsbB	SYMBAF_RS05280, ,psos,disulfide bond formation protein DsbB	GPZ83_010995, ,psos,disulfide bond formation protein DsbB
GPZ85_011990, ,psos,sodium/proton antiporter NhaB	SYMBAF_RS05285, ,psos,sodium/proton antiporter NhaB	GPZ83_011000, ,psos,sodium/proton antiporter NhaB
GPZ85_011995, ,psos,fatty acid metabolism transcriptional regulator FadR	SYMBAF_RS05290, ,psos,fatty acid metabolism transcriptional regulator FadR	GPZ83_011005, ,psos,fatty acid metabolism transcriptional regulator FadR
GPZ85_012015, ,psos,hypothetical protein	SYMBAF_RS05300, ,psos,DNA-binding protein	GPZ83_011020, ,psos,hypothetical protein
GPZ85_012020, ,psos,type II toxin-antitoxin system RelE/ParE family toxin	SYMBAF_RS05305, ,psos,type II toxin-antitoxin system RelE/ParE family toxin	GPZ83_011025, ,psos,type II toxin-antitoxin system RelE/ParE family toxin
GPZ85_012025, ,psos,helix-turn-helix transcriptional regulator	SYMBAF_RS05310, ,psos,helix-turn-helix transcriptional regulator	GPZ83_011030, ,psos,helix-turn-helix transcriptional regulator
- , -	SYMBAF_RS05330, ,psos,RNA-directed DNA polymerase	- , -
GPZ85_012055, ,psos,D-hexose-6-phosphate mutarotase	SYMBAF_RS05345, ,psos,D-hexose-6-phosphate mutarotase	GPZ83_011060, ,psos,D-hexose-6-phosphate mutarotase
GPZ85_012060, ,psos,glyceraldehyde-3-phosphate dehydrogenase	SYMBAF_RS05350, ,psos,glyceraldehyde-3-phosphate dehydrogenase	GPZ83_011065, ,psos,glyceraldehyde-3-phosphate dehydrogenase
GPZ85_012065, ,psos,peptide-methionine (R)-S-oxide reductase MsrB	SYMBAF_RS05355, ,psos,peptide-methionine (R)-S-oxide reductase MsrB	GPZ83_011070, ,psos,peptide-methionine (R)-S-oxide reductase MsrB
GPZ85_012070, ,psos,DUF1315 family protein	SYMBAF_RS05360, ,psos,DUF1315 family protein	GPZ83_011075, ,psos,DUF1315 family protein
GPZ85_012075, ,psos,asparaginase	SYMBAF_RS05365, ,psos,asparaginase	GPZ83_011080, ,psos,asparaginase
GPZ85_012080, ,psos,signal peptide peptidase SppA	SYMBAF_RS05370, ,psos,signal peptide peptidase SppA	GPZ83_011085, ,psos,signal peptide peptidase SppA
GPZ85_012085, ,psos,NAD(P)H nitroreductase	SYMBAF_RS05375, ,psos,NAD(P)H nitroreductase	GPZ83_011090, ,psos,NAD(P)H nitroreductase
GPZ85_012090, ,psos,selenide, water dikinase SelD	SYMBAF_RS05380, ,psos,selenide, water dikinase SelD	GPZ83_011095, ,psos,selenide, water dikinase SelD
GPZ85_012095, ,psos,DNA topoisomerase III	SYMBAF_RS05385, ,psos,DNA topoisomerase III	GPZ83_011100, ,psos,DNA topoisomerase III
GPZ85_012100, ,psos,YnjH family protein	SYMBAF_RS05390, ,psos,DUF1496 domain-containing protein	GPZ83_011105, ,psos,YnjH family protein
GPZ85_012105, ,psos,exodeoxyribonuclease III	SYMBAF_RS05395, ,psos,exodeoxyribonuclease III	GPZ83_011110, ,psos,exodeoxyribonuclease III
GPZ85_012110, ,psos,TIGR00730 family Rossman fold protein	SYMBAF_RS05400, ,psos,TIGR00730 family Rossman fold protein	GPZ83_011115, ,psos,TIGR00730 family Rossman fold protein
GPZ85_012120, ,psos,formyltetrahydrofolate deformylase	SYMBAF_RS05410, ,psos,formyltetrahydrofolate deformylase	GPZ83_011125, ,psos,formyltetrahydrofolate deformylase
GPZ85_012125, ,psos,YchJ family protein	SYMBAF_RS05415, ,psos,YchJ family protein	GPZ83_011130, ,psos,YchJ family protein
GPZ85_012130, ,psos,two-component system response regulator RssB	SYMBAF_RS05420, ,psos,two-component system response regulator RssB	GPZ83_011135, ,psos,two-component system response regulator RssB
GPZ85_012135, ,psos,UTP--glucose-1-phosphate uridylyltransferase GalU	SYMBAF_RS05425, ,psos,UTP--glucose-1-phosphate uridylyltransferase GalU	GPZ83_011140, ,psos,UTP--glucose-1-phosphate uridylyltransferase GalU
GPZ85_012140, ,psos,UDP-glucose/GDP-mannose dehydrogenase family protein	SYMBAF_RS05430, ,psos,UDP-glucose/GDP-mannose dehydrogenase family protein	GPZ83_011145, ,psos,UDP-glucose/GDP-mannose dehydrogenase family protein
GPZ85_012145, ,psos,NAD-dependent epimerase	SYMBAF_RS05435, ,psos,NAD-dependent epimerase	GPZ83_011150, ,psos,NAD-dependent epimerase
- , -	SYMBAF_RS05440, ,psos,IS4 family transposase,IDENTICAL PARALOGS:,SYMBAF_RS07380,IS4 family transposase,IDENTICAL PARALOGS:,SYMBAF_RS07515,IS4 family transposase,IDENTICAL PARALOGS:,SYMBAF_RS08350,IS4 family transposase,IDENTICAL PARALOGS:,SYMBAF_RS12265,IS4 family transposase,IDENTICAL PARALOGS:,SYMBAF_RS14745,IS4 family transposase,IDENTICAL PARALOGS:,SYMBAF_RS16050,IS4 family transposase	- , -
GPZ85_012150, ,psos,DNA-binding transcriptional regulator H-NS	SYMBAF_RS05445, ,psos,DNA-binding transcriptional regulator H-NS	GPZ83_011155, ,psos,DNA-binding transcriptional regulator H-NS
GPZ85_012155, ,psos,thymidine kinase	SYMBAF_RS05450, ,psos,thymidine kinase	GPZ83_011160, ,psos,thymidine kinase
GPZ85_012160, ,psos,oligopeptide ABC transporter substrate-binding protein OppA	SYMBAF_RS05460, ,psos,oligopeptide ABC transporter substrate-binding protein OppA	- , -
GPZ85_012165, ,psos,oligopeptide ABC transporter permease OppB	SYMBAF_RS05465, ,psos,oligopeptide ABC transporter permease OppB	GPZ83_011170, ,psos,oligopeptide ABC transporter permease OppB
GPZ85_012170, ,psos,oligopeptide ABC transporter permease OppC	SYMBAF_RS05470, ,psos,oligopeptide ABC transporter permease OppC	GPZ83_011175, ,psos,oligopeptide ABC transporter permease OppC
GPZ85_012175, ,psos,ABC transporter ATP-binding protein	SYMBAF_RS05475, ,psos,ABC transporter ATP-binding protein	GPZ83_011180, ,psos,ABC transporter ATP-binding protein
GPZ85_012180, ,psos,murein tripeptide/oligopeptide ABC transporter ATP binding protein OppF	SYMBAF_RS05480, ,psos,murein tripeptide/oligopeptide ABC transporter ATP binding protein OppF	GPZ83_011185, ,psos,murein tripeptide/oligopeptide ABC transporter ATP binding protein OppF
GPZ85_012185, ,psos,YciU family protein	SYMBAF_RS05485, ,psos,YciU family protein	GPZ83_011190, ,psos,YciU family protein
GPZ85_012190, ,psos,cardiolipin synthase	SYMBAF_RS05490, ,psos,cardiolipin synthase	GPZ83_011195, ,psos,cardiolipin synthase
GPZ85_012195, ,psos,YciI family protein	SYMBAF_RS05495, ,psos,YciI family protein	GPZ83_011200, ,psos,YciI family protein
GPZ85_012200, ,psos,epoxyqueuosine reductase QueH	SYMBAF_RS05500, ,psos,epoxyqueuosine reductase QueH	GPZ83_011205, ,psos,epoxyqueuosine reductase QueH
GPZ85_012205, ,psos,energy transducer TonB	SYMBAF_RS05505, ,psos,energy transducer TonB	GPZ83_011210, ,psos,energy transducer TonB
GPZ85_012210, ,psos,septation protein A	SYMBAF_RS05510, ,psos,septation protein A	GPZ83_011215, ,psos,septation protein A
GPZ85_012215, ,psos,UPF0259 family protein	SYMBAF_RS05515, ,psos,UPF0259 family protein	GPZ83_011220, ,psos,UPF0259 family protein
GPZ85_012225, ,psos,BON domain-containing protein	SYMBAF_RS05525, ,psos,BON domain-containing protein	GPZ83_011230, ,psos,BON domain-containing protein
GPZ85_012230, ,psos,tryptophan synthase subunit alpha	SYMBAF_RS05530, ,psos,tryptophan synthase subunit alpha	GPZ83_011235, ,psos,tryptophan synthase subunit alpha
GPZ85_012235, ,psos,tryptophan synthase subunit beta	SYMBAF_RS05535, ,psos,tryptophan synthase subunit beta	GPZ83_011240, ,psos,tryptophan synthase subunit beta
GPZ85_012240, ,psos,bifunctional indole-3-glycerol-phosphate synthase TrpC/phosphoribosylanthranilate isomerase TrpF	SYMBAF_RS05540, ,psos,bifunctional indole-3-glycerol-phosphate synthase TrpC/phosphoribosylanthranilate isomerase TrpF	GPZ83_011245, ,psos,bifunctional indole-3-glycerol-phosphate synthase TrpC/phosphoribosylanthranilate isomerase TrpF
GPZ85_012245, ,psos,anthranilate phosphoribosyltransferase	SYMBAF_RS05545, ,psos,anthranilate phosphoribosyltransferase	GPZ83_011250, ,psos,anthranilate phosphoribosyltransferase
GPZ85_012250, ,psos,glutamine amidotransferase	SYMBAF_RS05550, ,psos,glutamine amidotransferase	GPZ83_011255, ,psos,glutamine amidotransferase
GPZ85_012255, ,psos,anthranilate synthase component 1	SYMBAF_RS05555, ,psos,anthranilate synthase component 1	GPZ83_011260, ,psos,anthranilate synthase component 1
GPZ85_012260, ,psos,PHP domain-containing protein	SYMBAF_RS05560, ,psos,PHP domain-containing protein	GPZ83_011265, ,psos,PHP domain-containing protein
GPZ85_012265, ,psos,threonylcarbamoyl-AMP synthase	SYMBAF_RS05565, ,psos,threonylcarbamoyl-AMP synthase	GPZ83_011270, ,psos,threonylcarbamoyl-AMP synthase
GPZ85_012270, ,psos,23S rRNA pseudouridine(2605) synthase RluB	SYMBAF_RS05570, ,psos,23S rRNA pseudouridine(2605) synthase RluB	GPZ83_011275, ,psos,23S rRNA pseudouridine(2605) synthase RluB
GPZ85_012275, ,psos,YciK family oxidoreductase	SYMBAF_RS05575, ,psos,YciK family oxidoreductase	GPZ83_011280, ,psos,YciK family oxidoreductase
GPZ85_012280, ,psos,protease SohB	SYMBAF_RS05580, ,psos,protease SohB	GPZ83_011285, ,psos,protease SohB
GPZ85_012285, ,psos,type I DNA topoisomerase	SYMBAF_RS05585, ,psos,type I DNA topoisomerase	GPZ83_011290, ,psos,type I DNA topoisomerase
GPZ85_012300, ,psos,HTH-type transcriptional regulator CysB	SYMBAF_RS05600, ,psos,HTH-type transcriptional regulator CysB	GPZ83_011305, ,psos,HTH-type transcriptional regulator CysB
GPZ85_012305, ,psos,GTP cyclohydrolase II	SYMBAF_RS05605, ,psos,GTP cyclohydrolase II	GPZ83_011310, ,psos,GTP cyclohydrolase II
GPZ85_012310, ,psos,phosphatidylglycerophosphatase B	SYMBAF_RS05610, ,psos,phosphatidylglycerophosphatase B	GPZ83_011315, ,psos,phosphatidylglycerophosphatase B
GPZ85_012315, ,psos,LapA family protein	SYMBAF_RS05615, ,psos,LapA family protein	GPZ83_011320, ,psos,LapA family protein
GPZ85_012320, ,psos,lipopolysaccharide assembly protein LapB	SYMBAF_RS05620, ,psos,lipopolysaccharide assembly protein LapB	GPZ83_011325, ,psos,lipopolysaccharide assembly protein LapB
GPZ85_012325, ,psos,hypothetical protein	SYMBAF_RS05625, ,psos,hypothetical protein	GPZ83_011330, ,psos,hypothetical protein
GPZ85_012330, ,psos,hypothetical protein	SYMBAF_RS05630, ,psos,hypothetical protein	GPZ83_011340, ,psos,hypothetical protein
GPZ85_012340, ,psos,orotidine-5-phosphate decarboxylase	SYMBAF_RS05635, ,psos,orotidine-5-phosphate decarboxylase	GPZ83_011350, ,psos,orotidine-5-phosphate decarboxylase
GPZ85_012345, ,psos,stress response translation initiation inhibitor YciH	SYMBAF_RS05640, ,psos,stress response translation initiation inhibitor YciH	GPZ83_011355, ,psos,stress response translation initiation inhibitor YciH
GPZ85_012360, ,psos,exoribonuclease II	SYMBAF_RS05655, ,psos,exoribonuclease II	GPZ83_011365, ,psos,exoribonuclease II
GPZ85_012365, ,psos,peroxidase-related enzyme	SYMBAF_RS05660, ,psos,peroxidase-related enzyme	GPZ83_011370, ,psos,peroxidase-related enzyme
GPZ85_012370, ,psos,peptide ABC transporter ATP-binding protein SapF	SYMBAF_RS05665, ,psos,peptide ABC transporter ATP-binding protein SapF	GPZ83_011375, ,psos,peptide ABC transporter ATP-binding protein SapF
GPZ85_012375, ,psos,peptide ABC transporter ATP-binding protein SapD	SYMBAF_RS05670, ,psos,peptide ABC transporter ATP-binding protein SapD	GPZ83_011380, ,psos,peptide ABC transporter ATP-binding protein SapD
GPZ85_012380, ,psos,peptide ABC transporter permease SapC	SYMBAF_RS05675, ,psos,peptide ABC transporter permease SapC	GPZ83_011385, ,psos,peptide ABC transporter permease SapC
GPZ85_012385, ,psos,peptide ABC transporter permease SapB	SYMBAF_RS05680, ,psos,peptide ABC transporter permease SapB	GPZ83_011390, ,psos,peptide ABC transporter permease SapB
GPZ85_012390, ,psos,peptide ABC transporter substrate-binding protein SapA	SYMBAF_RS05685, ,psos,peptide ABC transporter substrate-binding protein SapA	GPZ83_011395, ,psos,peptide ABC transporter substrate-binding protein SapA
GPZ85_012395, ,psos,MFS transporter	SYMBAF_RS05690, ,psos,MFS transporter	GPZ83_011400, ,psos,MFS transporter
GPZ85_012400, ,psos,ROK family transcriptional regulator	SYMBAF_RS05695, ,psos,ROK family transcriptional regulator	GPZ83_011405, ,psos,ROK family transcriptional regulator
GPZ85_012410, ,psos,DUF1161 domain-containing protein	SYMBAF_RS05705, ,psos,DUF1161 domain-containing protein	GPZ83_011415, ,psos,DUF1161 domain-containing protein
GPZ85_012415, ,psos,DUF1283 family protein	SYMBAF_RS05710, ,psos,DUF1283 family protein	GPZ83_011420, ,psos,DUF1283 family protein
GPZ85_012420, ,psos,guanine deaminase	SYMBAF_RS05715, ,psos,guanine deaminase	GPZ83_011425, ,psos,guanine deaminase
GPZ85_012425, ,psos,hypothetical protein	SYMBAF_RS05720, ,psos,hypothetical protein	GPZ83_011430, ,psos,hypothetical protein
GPZ85_012430, ,psos,hypothetical protein	SYMBAF_RS05725, ,psos,hypothetical protein	GPZ83_011435, ,psos,hypothetical protein
GPZ85_012435, ,psos,FAD-binding oxidoreductase	SYMBAF_RS05730, ,psos,hypothetical protein	GPZ83_011440, ,psos,FAD-binding oxidoreductase
GPZ85_012440, ,psos,aspartate aminotransferase family protein	SYMBAF_RS05735, ,psos,aspartate aminotransferase family protein	GPZ83_011445, ,psos,aspartate aminotransferase family protein
GPZ85_012445, ,psos,diaminobutyrate--2-oxoglutarate transaminase	SYMBAF_RS05740, ,psos,diaminobutyrate--2-oxoglutarate transaminase	GPZ83_011450, ,psos,diaminobutyrate--2-oxoglutarate transaminase
GPZ85_012450, ,psos,3-methyl-2-oxobutanoate hydroxymethyltransferase	SYMBAF_RS05745, ,psos,3-methyl-2-oxobutanoate hydroxymethyltransferase	GPZ83_011455, ,psos,3-methyl-2-oxobutanoate hydroxymethyltransferase
GPZ85_012460, ,psos,YdgA family protein	SYMBAF_RS05755, ,psos,YdgA family protein	GPZ83_011465, ,psos,YdgA family protein
GPZ85_012465, ,psos,mannose-6-phosphate isomerase	SYMBAF_RS05760, ,psos,mannose-6-phosphate isomerase	GPZ83_011470, ,psos,mannose-6-phosphate isomerase
GPZ85_012470, ,psos,phage shock protein operon transcriptional activator	SYMBAF_RS05765, ,psos,phage shock protein operon transcriptional activator	GPZ83_011475, ,psos,phage shock protein operon transcriptional activator
GPZ85_012475, ,psos,phage shock protein PspA	SYMBAF_RS05770, ,psos,phage shock protein PspA	GPZ83_011480, ,psos,phage shock protein PspA
GPZ85_012480, ,psos,envelope stress response membrane protein PspB	SYMBAF_RS05775, ,psos,envelope stress response membrane protein PspB	GPZ83_011485, ,psos,envelope stress response membrane protein PspB
GPZ85_012485, ,psos,envelope stress response membrane protein PspC	SYMBAF_RS05780, ,psos,envelope stress response membrane protein PspC	GPZ83_011490, ,psos,envelope stress response membrane protein PspC
GPZ85_012490, ,psos,phage shock protein D	SYMBAF_RS05785, ,psos,phage shock protein D	GPZ83_011495, ,psos,phage shock protein D
GPZ85_012495, ,psos,YcjX family protein	SYMBAF_RS05790, ,psos,YcjX family protein	GPZ83_011500, ,psos,YcjX family protein
GPZ85_012500, ,psos,TIGR01620 family protein	SYMBAF_RS05795, ,psos,TIGR01620 family protein	GPZ83_011505, ,psos,TIGR01620 family protein
GPZ85_012505, ,psos,transcriptional regulator TyrR	SYMBAF_RS05800, ,psos,transcriptional regulator TyrR	GPZ83_011510, ,psos,transcriptional regulator TyrR
GPZ85_012510, ,psos,thiol peroxidase	SYMBAF_RS05805, ,psos,thiol peroxidase	GPZ83_011515, ,psos,thiol peroxidase
GPZ85_012515, ,psos,hypothetical protein	SYMBAF_RS05810, ,psos,hypothetical protein	GPZ83_011520, ,psos,hypothetical protein
GPZ85_012520, ,psos,hypothetical protein	SYMBAF_RS05815, ,psos,hypothetical protein	GPZ83_011525, ,psos,hypothetical protein
GPZ85_012530, ,psos,hypothetical protein	SYMBAF_RS05825, ,psos,hypothetical protein	GPZ83_011535, ,psos,hypothetical protein
GPZ85_012535, ,psos,hypothetical protein	SYMBAF_RS05830, ,psos,hypothetical protein	GPZ83_011540, ,psos,hypothetical protein
GPZ85_012540, ,psos,hypothetical protein	SYMBAF_RS05835, ,psos,hypothetical protein	GPZ83_011545, ,psos,hypothetical protein
GPZ85_012545, ,psos,hypothetical protein	SYMBAF_RS05840, ,psos,hypothetical protein	GPZ83_011550, ,psos,hypothetical protein
- , -	SYMBAF_RS05845, ,psos,autotransporter outer membrane beta-barrel domain-containing protein	- , -
GPZ85_013715, ,psos,hypothetical protein	SYMBAF_RS05855, ,psos,hypothetical protein	GPZ83_011565, ,psos,hypothetical protein
GPZ85_013730, ,psos,hypothetical protein	SYMBAF_RS05870, ,psos,hypothetical protein	GPZ83_011580, ,psos,hypothetical protein
GPZ85_013740, ,psos,tRNA 2-thiocytidine(32) synthetase TtcA	SYMBAF_RS05880, ,psos,tRNA 2-thiocytidine(32) synthetase TtcA	GPZ83_011590, ,psos,tRNA 2-thiocytidine(32) synthetase TtcA
GPZ85_013745, ,psos,QacE family quaternary ammonium compound efflux SMR transporter	SYMBAF_RS05885, ,psos,multidrug DMT transporter	GPZ83_011595, ,psos,QacE family quaternary ammonium compound efflux SMR transporter
GPZ85_013755, ,psos,ABC transporter ATP-binding protein/permease	SYMBAF_RS05895, ,psos,ABC transporter ATP-binding protein/permease	GPZ83_011605, ,psos,ABC transporter ATP-binding protein/permease
GPZ85_013760, ,psos,TonB-dependent siderophore receptor	SYMBAF_RS05900, ,psos,TonB-dependent siderophore receptor	GPZ83_011610, ,psos,TonB-dependent siderophore receptor
GPZ85_013765, ,psos,FecR family protein	SYMBAF_RS05905, ,psos,FecR domain-containing protein	GPZ83_011615, ,psos,FecR family protein
GPZ85_013770, ,psos,sigma-70 family RNA polymerase sigma factor	SYMBAF_RS05910, ,psos,sigma-70 family RNA polymerase sigma factor	GPZ83_011620, ,psos,sigma-70 family RNA polymerase sigma factor
GPZ85_013775, ,psos,ATP-dependent RNA helicase HrpA	SYMBAF_RS05915, ,psos,ATP-dependent RNA helicase HrpA	GPZ83_011625, ,psos,ATP-dependent RNA helicase HrpA
GPZ85_013780, ,psos,serine protease	SYMBAF_RS05920, ,psos,serine protease	GPZ83_011630, ,psos,serine protease
GPZ85_013785, ,psos,two-component system sensor histidine kinase RstB	SYMBAF_RS05925, ,psos,two-component system sensor histidine kinase RstB	GPZ83_011635, ,psos,two-component system sensor histidine kinase RstB
GPZ85_013790, ,psos,two-component system response regulator RstA	SYMBAF_RS05930, ,psos,two-component system response regulator RstA	GPZ83_011640, ,psos,two-component system response regulator RstA
GPZ85_013795, ,psos,dihydromonapterin reductase	SYMBAF_RS05935, ,psos,dihydromonapterin reductase	GPZ83_011645, ,psos,dihydromonapterin reductase
GPZ85_013800, ,psos,hypothetical protein	SYMBAF_RS05940, ,psos,hypothetical protein	GPZ83_011650, ,psos,hypothetical protein
GPZ85_013805, ,psos,DUF1471 domain-containing protein	SYMBAF_RS05945, ,psos,DUF1471 domain-containing protein	GPZ83_011655, ,psos,DUF1471 domain-containing protein
GPZ85_013815, ,psos,Re/Si-specific NAD(P)(+) transhydrogenase subunit alpha	SYMBAF_RS05955, ,psos,Re/Si-specific NAD(P)(+) transhydrogenase subunit alpha	GPZ83_011670, ,psos,Re/Si-specific NAD(P)(+) transhydrogenase subunit alpha
GPZ85_013820, ,psos,Re/Si-specific NAD(P)(+) transhydrogenase subunit beta	SYMBAF_RS05960, ,psos,Re/Si-specific NAD(P)(+) transhydrogenase subunit beta	GPZ83_011675, ,psos,Re/Si-specific NAD(P)(+) transhydrogenase subunit beta
GPZ85_013825, ,psos,universal stress protein UspE	SYMBAF_RS05965, ,psos,universal stress protein UspE	GPZ83_011680, ,psos,universal stress protein UspE
GPZ85_013830, ,psos,FNR family transcription factor	SYMBAF_RS05970, ,psos,FNR family transcription factor	GPZ83_011685, ,psos,FNR family transcription factor
GPZ85_013835, ,psos,methylated-DNA--[protein]-cysteine S-methyltransferase	SYMBAF_RS05975, ,psos,methylated-DNA--[protein]-cysteine S-methyltransferase	GPZ83_011690, ,psos,methylated-DNA--[protein]-cysteine S-methyltransferase
GPZ85_013840, ,psos,hypothetical protein	SYMBAF_RS05980, ,psos,hypothetical protein	GPZ83_011695, ,psos,hypothetical protein
GPZ85_013845, ,psos,flagellar brake protein	SYMBAF_RS05985, ,psos,flagellar brake protein	GPZ83_011700, ,psos,flagellar brake protein
GPZ85_013855, ,psos,DUF883 family protein	SYMBAF_RS05990, ,psos,DUF883 family protein	GPZ83_011705, ,psos,DUF883 family protein
GPZ85_013860, ,psos,alpha/beta hydrolase	SYMBAF_RS05995, ,psos,alpha/beta hydrolase	GPZ83_011710, ,psos,alpha/beta hydrolase
GPZ85_013865, ,psos,YopJ family type III secretion system effector serine/threonine acetyltransferase	SYMBAF_RS06000, ,psos,YopJ family type III secretion system effector serine/threonine acetyltransferase	GPZ83_011715, ,psos,YopJ family type III secretion system effector serine/threonine acetyltransferase
GPZ85_013870, ,psos,TonB-dependent copper receptor	SYMBAF_RS06005, ,psos,TonB-dependent copper receptor	GPZ83_011720, ,psos,TonB-dependent copper receptor
GPZ85_013875, ,psos,DUF2946 domain-containing protein	SYMBAF_RS06010, ,psos,DUF2946 domain-containing protein	GPZ83_011725, ,psos,DUF2946 domain-containing protein
GPZ85_013880, ,psos,hypothetical protein	SYMBAF_RS06015, ,psos,hypothetical protein	- , -
GPZ85_013885, ,psos,alpha-glucosidase	SYMBAF_RS06020, ,psos,alpha-glucosidase	GPZ83_011730, ,psos,alpha-glucosidase
GPZ85_013890, ,psos,hypothetical protein	SYMBAF_RS06025, ,psos,hypothetical protein	GPZ83_011735, ,psos,hypothetical protein
GPZ85_013895, ,psos,hypothetical protein	SYMBAF_RS06030, ,psos,hypothetical protein	GPZ83_011740, ,psos,hypothetical protein
GPZ85_013900, ,psos,heat-labile enterotoxin subunit alpha	SYMBAF_RS06035, ,psos,heat-labile enterotoxin subunit alpha	GPZ83_011745, ,psos,heat-labile enterotoxin subunit alpha
GPZ85_013905, ,psos,ABC transporter ATP-binding protein	SYMBAF_RS06040, ,psos,ABC transporter ATP-binding protein	- , -
GPZ85_013910, ,psos,ABC transporter ATP-binding protein	SYMBAF_RS06045, ,psos,ABC transporter ATP-binding protein	GPZ83_011755, ,psos,ABC transporter ATP-binding protein
GPZ85_013915, ,psos,ABC transporter ATP-binding protein	SYMBAF_RS06050, ,psos,ABC transporter ATP-binding protein	GPZ83_011760, ,psos,ABC transporter ATP-binding protein
GPZ85_013920, ,psos,ABC transporter permease	SYMBAF_RS06055, ,psos,ABC transporter permease	GPZ83_011765, ,psos,ABC transporter permease
GPZ85_013925, ,psos,ABC transporter permease	SYMBAF_RS06060, ,psos,ABC transporter permease	GPZ83_011770, ,psos,ABC transporter permease
GPZ85_013930, ,psos,ABC transporter substrate-binding protein	SYMBAF_RS06065, ,psos,hypothetical protein	GPZ83_011775, ,psos,ABC transporter substrate-binding protein
GPZ85_013935, ,psos,TonB-dependent receptor	SYMBAF_RS06070, ,psos,TonB-dependent receptor	- , -
GPZ85_013940, ,psos,helix-turn-helix transcriptional regulator	SYMBAF_RS06075, ,psos,helix-turn-helix transcriptional regulator	- , -
GPZ85_013945, ,psos,salicylate synthase	SYMBAF_RS06080, ,psos,salicylate synthase	- , -
GPZ85_013950, ,psos,(2,3-dihydroxybenzoyl)adenylate synthase	SYMBAF_RS06085, ,psos,hypothetical protein	- , -
GPZ85_013955, ,psos,hypothetical protein	SYMBAF_RS06090, ,psos,hypothetical protein	- , -
GPZ85_013960, ,psos,class I SAM-dependent methyltransferase	SYMBAF_RS06095, ,psos,class I SAM-dependent methyltransferase	- , -
GPZ85_013965, ,psos,thioesterase	SYMBAF_RS06100, ,psos,thioesterase	- , -
GPZ85_013970, ,psos,Gfo/Idh/MocA family oxidoreductase	SYMBAF_RS06105, ,psos,Gfo/Idh/MocA family oxidoreductase	- , -
GPZ85_013975, ,psos,NAD(P)H-binding protein	SYMBAF_RS06110, ,psos,saccharopine dehydrogenase NADP-binding domain-containing protein	- , -
GPZ85_013980, ,psos,amino acid adenylation domain-containing protein	SYMBAF_RS06115, ,psos,non-ribosomal peptide synthetase	- , -
GPZ85_013985, ,psos,amino acid adenylation domain-containing protein	SYMBAF_RS06120, ,psos,non-ribosomal peptide synthetase	GPZ83_011795, ,psos,amino acid adenylation domain-containing protein
GPZ85_013990, ,psos,hypothetical protein	SYMBAF_RS06125, ,psos,hypothetical protein	GPZ83_011800, ,psos,hypothetical protein
GPZ85_014000, ,psos,disulfide bond formation protein B	SYMBAF_RS06130, ,psos,disulfide bond formation protein B	GPZ83_011810, ,psos,disulfide bond formation protein B
GPZ85_014005, ,psos,adenosine deaminase	SYMBAF_RS06135, ,psos,adenosine deaminase	GPZ83_011815, ,psos,adenosine deaminase
GPZ85_014010, ,psos,bile acid:sodium symporter	SYMBAF_RS06140, ,psos,bile acid:sodium symporter	GPZ83_011820, ,psos,bile acid:sodium symporter
GPZ85_014015, ,psos,electron transport complex subunit RsxA	SYMBAF_RS06145, ,psos,electron transport complex subunit RsxA	GPZ83_011825, ,psos,electron transport complex subunit RsxA
GPZ85_014020, ,psos,electron transport complex subunit RsxB	SYMBAF_RS06150, ,psos,electron transport complex subunit RsxB	GPZ83_011830, ,psos,electron transport complex subunit RsxB
GPZ85_014025, ,psos,electron transport complex subunit RsxC	SYMBAF_RS06155, ,psos,electron transport complex subunit RsxC	GPZ83_011835, ,psos,electron transport complex subunit RsxC
GPZ85_014030, ,psos,electron transport complex subunit RsxD	SYMBAF_RS06160, ,psos,electron transport complex subunit RsxD	GPZ83_011840, ,psos,electron transport complex subunit RsxD
GPZ85_014035, ,psos,electron transport complex subunit RsxG	SYMBAF_RS06165, ,psos,electron transport complex subunit RsxG	GPZ83_011845, ,psos,electron transport complex subunit RsxG
GPZ85_014040, ,psos,electron transport complex subunit E	SYMBAF_RS06170, ,psos,electron transport complex subunit E	GPZ83_011850, ,psos,electron transport complex subunit E
GPZ85_014045, ,psos,endonuclease III	SYMBAF_RS06175, ,psos,endonuclease III	GPZ83_011855, ,psos,endonuclease III
GPZ85_014050, ,psos,dipeptide/tripeptide permease DtpA	SYMBAF_RS06180, ,psos,dipeptide/tripeptide permease DtpA	GPZ83_011860, ,psos,dipeptide/tripeptide permease DtpA
GPZ85_014055, ,psos,glutathione transferase GstA	SYMBAF_RS06185, ,psos,glutathione transferase GstA	GPZ83_011865, ,psos,glutathione transferase GstA
GPZ85_014060, ,psos,pyridoxal kinase PdxY	SYMBAF_RS06190, ,psos,pyridoxal kinase PdxY	GPZ83_011870, ,psos,pyridoxal kinase PdxY
GPZ85_014065, ,psos,tyrosine--tRNA ligase	SYMBAF_RS06195, ,psos,tyrosine--tRNA ligase	GPZ83_011875, ,psos,tyrosine--tRNA ligase
GPZ85_014070, ,psos,pyridoxamine 5-phosphate oxidase	SYMBAF_RS06200, ,psos,pyridoxamine 5-phosphate oxidase	GPZ83_011880, ,psos,pyridoxamine 5-phosphate oxidase
- , -	SYMBAF_RS06210, ,psos,anhydro-N-acetylmuramic acid kinase	GPZ83_011890, ,psos,anhydro-N-acetylmuramic acid kinase
GPZ85_014085, ,psos,glycine zipper 2TM domain-containing protein	SYMBAF_RS06215, ,psos,glycine zipper 2TM domain-containing protein	GPZ83_011895, ,psos,glycine zipper 2TM domain-containing protein
GPZ85_014090, ,psos,transcriptional regulator SlyA	SYMBAF_RS06220, ,psos,transcriptional regulator SlyA	GPZ83_011900, ,psos,transcriptional regulator SlyA
GPZ85_014095, ,psos,lactoylglutathione lyase	SYMBAF_RS06225, ,psos,lactoylglutathione lyase	GPZ83_011905, ,psos,lactoylglutathione lyase
GPZ85_014100, ,psos,ribonuclease T	SYMBAF_RS06230, ,psos,ribonuclease T	GPZ83_011910, ,psos,ribonuclease T
GPZ85_014105, ,psos,Grx4 family monothiol glutaredoxin	SYMBAF_RS06235, ,psos,Grx4 family monothiol glutaredoxin	GPZ83_011915, ,psos,Grx4 family monothiol glutaredoxin
GPZ85_014110, ,psos,C40 family peptidase	SYMBAF_RS06240, ,psos,C40 family peptidase	GPZ83_011920, ,psos,C40 family peptidase
GPZ85_014115, ,psos,YnhF family membrane protein	SYMBAF_RS06245, ,psos,YnhF family membrane protein	GPZ83_011925, ,psos,YnhF family membrane protein
GPZ85_014120, ,psos,HTH-type transcriptional repressor PurR	SYMBAF_RS06250, ,psos,HTH-type transcriptional repressor PurR	GPZ83_011930, ,psos,HTH-type transcriptional repressor PurR
GPZ85_014125, ,psos,Bcr/CflA family multidrug efflux MFS transporter	SYMBAF_RS06255, ,psos,Bcr/CflA family multidrug efflux MFS transporter	GPZ83_011935, ,psos,Bcr/CflA family multidrug efflux MFS transporter
GPZ85_014130, ,psos,riboflavin synthase	SYMBAF_RS06260, ,psos,riboflavin synthase	GPZ83_011940, ,psos,riboflavin synthase
GPZ85_014150, ,psos,pyruvate kinase PykF	SYMBAF_RS06280, ,psos,pyruvate kinase PykF	GPZ83_011960, ,psos,pyruvate kinase PykF
- , -	SYMBAF_RS06285, ,psos,IS4 family transposase,IDENTICAL PARALOGS:,SYMBAF_RS16005,IS4 family transposase	- , -
- , -	SYMBAF_RS06290, ,psos,major outer membrane lipoprotein	- , -
- , -	SYMBAF_RS06295, ,psos,IS4 family transposase	- , -
GPZ85_011605, ,psos,cysteine desulfuration protein SufE	SYMBAF_RS06300, ,psos,cysteine desulfuration protein SufE	GPZ83_011980, ,psos,cysteine desulfuration protein SufE
GPZ85_011600, ,psos,cysteine desulfurase SufS	SYMBAF_RS06305, ,psos,cysteine desulfurase SufS	GPZ83_011985, ,psos,cysteine desulfurase SufS
GPZ85_011595, ,psos,Fe-S cluster assembly protein SufD	SYMBAF_RS06310, ,psos,Fe-S cluster assembly protein SufD	GPZ83_011990, ,psos,Fe-S cluster assembly protein SufD
GPZ85_011590, ,psos,Fe-S cluster assembly ATPase SufC	SYMBAF_RS06315, ,psos,Fe-S cluster assembly ATPase SufC	GPZ83_011995, ,psos,Fe-S cluster assembly ATPase SufC
GPZ85_011585, ,psos,Fe-S cluster assembly protein SufB	SYMBAF_RS06320, ,psos,Fe-S cluster assembly protein SufB	GPZ83_012000, ,psos,Fe-S cluster assembly protein SufB
GPZ85_011580, ,psos,Fe-S cluster assembly scaffold SufA	SYMBAF_RS06325, ,psos,Fe-S cluster assembly scaffold SufA	GPZ83_012005, ,psos,Fe-S cluster assembly scaffold SufA
GPZ85_011575, ,psos,hotdog fold thioesterase	SYMBAF_RS06330, ,psos,hotdog fold thioesterase	GPZ83_012010, ,psos,hotdog fold thioesterase
GPZ85_011570, ,psos,FAD-binding oxidoreductase	SYMBAF_RS06335, ,psos,FAD-binding oxidoreductase	GPZ83_012015, ,psos,FAD-binding oxidoreductase
GPZ85_011565, ,psos,AI-2E family transporter YdiK	SYMBAF_RS06340, ,psos,AI-2E family transporter YdiK	GPZ83_012020, ,psos,AI-2E family transporter YdiK
- , -	SYMBAF_RS06345, ,psos,hypothetical protein	GPZ83_012025, ,psos,hypothetical protein
- , -	SYMBAF_RS06350, ,psos,hypothetical protein	GPZ83_012030, ,psos,hypothetical protein
GPZ85_011560, ,psos,TonB-dependent hemoglobin/transferrin/lactoferrin family receptor	SYMBAF_RS06355, ,psos,TonB-dependent hemoglobin/transferrin/lactoferrin family receptor	GPZ83_012035, ,psos,TonB-dependent hemoglobin/transferrin/lactoferrin family receptor
GPZ85_011555, ,psos,hemin-degrading factor	SYMBAF_RS06360, ,psos,hemin-degrading factor	GPZ83_012040, ,psos,hemin-degrading factor
GPZ85_011550, ,psos,ABC transporter substrate-binding protein	SYMBAF_RS06365, ,psos,ABC transporter substrate-binding protein	GPZ83_012045, ,psos,ABC transporter substrate-binding protein
GPZ85_011545, ,psos,iron ABC transporter permease	SYMBAF_RS06370, ,psos,iron ABC transporter permease	GPZ83_012050, ,psos,iron ABC transporter permease
GPZ85_011540, ,psos,heme ABC transporter ATP-binding protein	SYMBAF_RS06375, ,psos,heme ABC transporter ATP-binding protein	GPZ83_012055, ,psos,heme ABC transporter ATP-binding protein
GPZ85_011535, ,psos,EAL domain-containing protein	SYMBAF_RS06380, ,psos,EAL domain-containing protein	GPZ83_012060, ,psos,EAL domain-containing protein
GPZ85_011530, ,psos,endopeptidase	SYMBAF_RS06385, ,psos,C40 family peptidase	GPZ83_012065, ,psos,endopeptidase
GPZ85_011525, ,psos,4-amino-4-deoxy-L-arabinose-phosphoundecaprenol flippase subunit ArnF	SYMBAF_RS06390, ,psos,4-amino-4-deoxy-L-arabinose-phosphoundecaprenol flippase subunit ArnF	GPZ83_012070, ,psos,4-amino-4-deoxy-L-arabinose-phosphoundecaprenol flippase subunit ArnF
GPZ85_011520, ,psos,EamA family transporter	SYMBAF_RS06395, ,psos,EamA family transporter	GPZ83_012075, ,psos,EamA family transporter
GPZ85_011515, ,psos,lipid IV(A) 4-amino-4-deoxy-L-arabinosyltransferase	SYMBAF_RS06400, ,psos,lipid IV(A) 4-amino-4-deoxy-L-arabinosyltransferase	GPZ83_012080, ,psos,lipid IV(A) 4-amino-4-deoxy-L-arabinosyltransferase
GPZ85_011510, ,psos,4-deoxy-4-formamido-L-arabinose- phosphoundecaprenol deformylase	SYMBAF_RS06405, ,psos,4-deoxy-4-formamido-L-arabinose- phosphoundecaprenol deformylase	GPZ83_012085, ,psos,4-deoxy-4-formamido-L-arabinose- phosphoundecaprenol deformylase
GPZ85_011505, ,psos,bifunctional UDP-4-amino-4-deoxy-L-arabinose formyltransferase/UDP-glucuronic acid oxidase ArnA	SYMBAF_RS06410, ,psos,bifunctional UDP-4-amino-4-deoxy-L-arabinose formyltransferase/UDP-glucuronic acid oxidase ArnA	GPZ83_012090, ,psos,bifunctional UDP-4-amino-4-deoxy-L-arabinose formyltransferase/UDP-glucuronic acid oxidase ArnA
GPZ85_011500, ,psos,undecaprenyl-phosphate 4-deoxy-4-formamido-L-arabinose transferase	SYMBAF_RS06415, ,psos,undecaprenyl-phosphate 4-deoxy-4-formamido-L-arabinose transferase	GPZ83_012095, ,psos,undecaprenyl-phosphate 4-deoxy-4-formamido-L-arabinose transferase
GPZ85_011495, ,psos,UDP-4-amino-4-deoxy-L-arabinose aminotransferase	SYMBAF_RS06420, ,psos,UDP-4-amino-4-deoxy-L-arabinose aminotransferase	GPZ83_012100, ,psos,UDP-4-amino-4-deoxy-L-arabinose aminotransferase
GPZ85_011490, ,psos,integration host factor subunit alpha	SYMBAF_RS06425, ,psos,integration host factor subunit alpha	GPZ83_012105, ,psos,integration host factor subunit alpha
GPZ85_011485, ,psos,phenylalanine--tRNA ligase subunit beta	SYMBAF_RS06430, ,psos,phenylalanine--tRNA ligase subunit beta	GPZ83_012110, ,psos,phenylalanine--tRNA ligase subunit beta
GPZ85_011480, ,psos,phenylalanine--tRNA ligase subunit alpha	SYMBAF_RS06435, ,psos,phenylalanine--tRNA ligase subunit alpha	GPZ83_012115, ,psos,phenylalanine--tRNA ligase subunit alpha
- , -	SYMBAF_RS06440, ,psos,pheST operon leader peptide PheM	- , -
GPZ85_011470, ,psos,50S ribosomal protein L20	SYMBAF_RS06445, ,psos,50S ribosomal protein L20	GPZ83_012125, ,psos,50S ribosomal protein L20
GPZ85_011465, ,psos,50S ribosomal protein L35	SYMBAF_RS06450, ,psos,50S ribosomal protein L35	GPZ83_012130, ,psos,50S ribosomal protein L35
GPZ85_011460, ,psos,translation initiation factor IF-3	SYMBAF_RS06455, ,psos,translation initiation factor IF-3	GPZ83_012135, ,psos,translation initiation factor IF-3
GPZ85_011455, ,psos,threonine--tRNA ligase	SYMBAF_RS06460, ,psos,threonine--tRNA ligase	GPZ83_012140, ,psos,threonine--tRNA ligase
GPZ85_011450, ,psos,CAP-Gly protein	SYMBAF_RS06465, ,psos,hypothetical protein	GPZ83_012145, ,psos,CAP-Gly protein
GPZ85_011440, ,psos,transglycosylase SLT domain-containing protein	SYMBAF_RS06470, ,psos,transglycosylase SLT domain-containing protein	GPZ83_012150, ,psos,transglycosylase SLT domain-containing protein
GPZ85_011435, ,psos,metal ABC transporter substrate-binding protein	SYMBAF_RS06475, ,psos,zinc ABC transporter substrate-binding protein	GPZ83_012155, ,psos,metal ABC transporter substrate-binding protein
GPZ85_011430, ,psos,manganese/iron ABC transporter ATP-binding protein	SYMBAF_RS06480, ,psos,manganese/iron ABC transporter ATP-binding protein	GPZ83_012160, ,psos,manganese/iron ABC transporter ATP-binding protein
GPZ85_011425, ,psos,metal ABC transporter permease	SYMBAF_RS06485, ,psos,metal ABC transporter permease	GPZ83_012165, ,psos,metal ABC transporter permease
GPZ85_011420, ,psos,metal ABC transporter permease	SYMBAF_RS06490, ,psos,metal ABC transporter permease	GPZ83_012170, ,psos,metal ABC transporter permease
GPZ85_011415, ,psos,metal-dependent hydrolase	SYMBAF_RS06495, ,psos,metal-dependent hydrolase	GPZ83_012175, ,psos,metal-dependent hydrolase
GPZ85_011410, ,psos,L-cystine transporter	SYMBAF_RS06500, ,psos,L-cystine transporter	GPZ83_012180, ,psos,L-cystine transporter
GPZ85_011400, ,psos,protease HtpX	SYMBAF_RS06510, ,psos,protease HtpX	GPZ83_012190, ,psos,protease HtpX
GPZ85_011395, ,psos,carboxy terminal-processing peptidase	SYMBAF_RS06515, ,psos,carboxy terminal-processing peptidase	GPZ83_012195, ,psos,carboxy terminal-processing peptidase
GPZ85_011390, ,psos,RNA chaperone ProQ	SYMBAF_RS06520, ,psos,RNA chaperone ProQ	GPZ83_012200, ,psos,RNA chaperone ProQ
GPZ85_011385, ,psos,GAF domain-containing protein	SYMBAF_RS06525, ,psos,GAF domain-containing protein	GPZ83_012205, ,psos,GAF domain-containing protein
GPZ85_011380, ,psos,16S rRNA (cytosine(1407)-C(5))-methyltransferase RsmF	SYMBAF_RS06530, ,psos,16S rRNA (cytosine(1407)-C(5))-methyltransferase RsmF	GPZ83_012210, ,psos,16S rRNA (cytosine(1407)-C(5))-methyltransferase RsmF
GPZ85_011375, ,psos,spore coat protein U domain-containing protein	SYMBAF_RS06535, ,psos,spore coat protein U domain-containing protein	GPZ83_012215, ,psos,spore coat protein U domain-containing protein
GPZ85_011370, ,psos,spore coat protein U domain-containing protein	SYMBAF_RS06540, ,psos,spore coat protein U domain-containing protein	GPZ83_012220, ,psos,spore coat protein U domain-containing protein
GPZ85_011365, ,psos,spore coat protein U domain-containing protein	SYMBAF_RS06545, ,psos,spore coat protein U domain-containing protein	GPZ83_012225, ,psos,spore coat protein U domain-containing protein
GPZ85_011360, ,psos,molecular chaperone	SYMBAF_RS06550, ,psos,molecular chaperone	GPZ83_012230, ,psos,molecular chaperone
GPZ85_011355, ,psos,fimbrial biogenesis outer membrane usher protein	SYMBAF_RS06555, ,psos,fimbrial biogenesis outer membrane usher protein	GPZ83_012235, ,psos,fimbrial biogenesis outer membrane usher protein
GPZ85_011350, ,psos,spore coat U domain-containing protein	SYMBAF_RS06560, ,psos,spore coat protein U domain-containing protein	GPZ83_012240, ,psos,spore coat U domain-containing protein
GPZ85_011345, ,psos,chorismate mutase	SYMBAF_RS06565, ,psos,chorismate mutase	GPZ83_012245, ,psos,chorismate mutase
GPZ85_011340, ,psos,nucleoside-specific channel-forming protein Tsx	SYMBAF_RS06570, ,psos,nucleoside-specific channel-forming protein Tsx	GPZ83_012250, ,psos,nucleoside-specific channel-forming protein Tsx
GPZ85_011335, ,psos,GNAT family N-acetyltransferase	SYMBAF_RS06575, ,psos,GNAT family N-acetyltransferase	GPZ83_012255, ,psos,GNAT family N-acetyltransferase
GPZ85_011330, ,psos,helix-turn-helix transcriptional regulator	SYMBAF_RS06580, ,psos,PAS and helix-turn-helix domain-containing protein	GPZ83_012260, ,psos,helix-turn-helix transcriptional regulator
GPZ85_011325, ,psos,cytosine permease	SYMBAF_RS06585, ,psos,cytosine permease	GPZ83_012265, ,psos,cytosine permease
GPZ85_011020, ,psos,NADP-dependent isocitrate dehydrogenase	SYMBAF_RS06595, ,psos,NADP-dependent isocitrate dehydrogenase	GPZ83_012275, ,psos,NADP-dependent isocitrate dehydrogenase
GPZ85_011015, ,psos,23S rRNA pseudouridine(2457) synthase RluE	SYMBAF_RS06600, ,psos,23S rRNA pseudouridine(2457) synthase RluE	GPZ83_012280, ,psos,23S rRNA pseudouridine(2457) synthase RluE
GPZ85_011010, ,psos,tRNA 2-thiouridine(34) synthase MnmA	SYMBAF_RS06605, ,psos,tRNA 2-thiouridine(34) synthase MnmA	GPZ83_012285, ,psos,tRNA 2-thiouridine(34) synthase MnmA
GPZ85_011005, ,psos,high frequency lysogenization protein HflD	SYMBAF_RS06610, ,psos,high frequency lysogenization protein HflD	GPZ83_012290, ,psos,high frequency lysogenization protein HflD
GPZ85_011000, ,psos,adenylosuccinate lyase	SYMBAF_RS06615, ,psos,adenylosuccinate lyase	GPZ83_012295, ,psos,adenylosuccinate lyase
GPZ85_010995, ,psos,two-component system response regulator PhoP	SYMBAF_RS06620, ,psos,two-component system response regulator PhoP	GPZ83_012300, ,psos,two-component system response regulator PhoP
GPZ85_010990, ,psos,two-component system sensor histidine kinase PhoQ	SYMBAF_RS06625, ,psos,two-component system sensor histidine kinase PhoQ	GPZ83_012305, ,psos,two-component system sensor histidine kinase PhoQ
GPZ85_010985, ,psos,cupin domain-containing protein	SYMBAF_RS06630, ,psos,cupin domain-containing protein	GPZ83_012310, ,psos,cupin domain-containing protein
GPZ85_010980, ,psos,hypothetical protein	SYMBAF_RS06635, ,psos,hypothetical protein	- , -
GPZ85_010975, ,psos,spermidine/putrescine ABC transporter ATP-binding protein PotA	SYMBAF_RS06640, ,psos,spermidine/putrescine ABC transporter ATP-binding protein PotA	GPZ83_012315, ,psos,spermidine/putrescine ABC transporter ATP-binding protein PotA
GPZ85_010970, ,psos,spermidine/putrescine ABC transporter permease PotB	SYMBAF_RS06645, ,psos,spermidine/putrescine ABC transporter permease PotB	GPZ83_012320, ,psos,spermidine/putrescine ABC transporter permease PotB
GPZ85_010965, ,psos,spermidine/putrescine ABC transporter permease PotC	SYMBAF_RS06650, ,psos,spermidine/putrescine ABC transporter permease PotC	GPZ83_012325, ,psos,spermidine/putrescine ABC transporter permease PotC
GPZ85_010960, ,psos,spermidine/putrescine ABC transporter substrate-binding protein PotD	SYMBAF_RS06655, ,psos,spermidine/putrescine ABC transporter substrate-binding protein PotD	GPZ83_012330, ,psos,spermidine/putrescine ABC transporter substrate-binding protein PotD
GPZ85_010955, ,psos,NAD-dependent protein deacylase	SYMBAF_RS06660, ,psos,NAD-dependent protein deacylase	GPZ83_012335, ,psos,NAD-dependent protein deacylase
GPZ85_010950, ,psos,lipoprotein-releasing ABC transporter permease subunit LolE	SYMBAF_RS06665, ,psos,lipoprotein-releasing ABC transporter permease subunit LolE	GPZ83_012340, ,psos,lipoprotein-releasing ABC transporter permease subunit LolE
GPZ85_010945, ,psos,lipoprotein-releasing ABC transporter ATP-binding protein LolD	SYMBAF_RS06670, ,psos,lipoprotein-releasing ABC transporter ATP-binding protein LolD	GPZ83_012345, ,psos,lipoprotein-releasing ABC transporter ATP-binding protein LolD
GPZ85_010940, ,psos,lipoprotein-releasing ABC transporter permease subunit LolC	SYMBAF_RS06675, ,psos,lipoprotein-releasing ABC transporter permease subunit LolC	GPZ83_012350, ,psos,lipoprotein-releasing ABC transporter permease subunit LolC
GPZ85_010935, ,psos,transcription-repair coupling factor	SYMBAF_RS06680, ,psos,transcription-repair coupling factor	GPZ83_012355, ,psos,transcription-repair coupling factor
GPZ85_010930, ,psos,3-deoxy-8-phosphooctulonate synthase	SYMBAF_RS06685, ,psos,3-deoxy-8-phosphooctulonate synthase	GPZ83_012360, ,psos,3-deoxy-8-phosphooctulonate synthase
GPZ85_010925, ,psos,tetratricopeptide repeat-containing protein	SYMBAF_RS06690, ,psos,tetratricopeptide repeat-containing protein	GPZ83_012365, ,psos,tetratricopeptide repeat-containing protein
GPZ85_010920, ,psos,siroheme synthase	SYMBAF_RS06695, ,psos,SirB2 family protein	GPZ83_012370, ,psos,siroheme synthase
GPZ85_010915, ,psos,peptide chain release factor N(5)-glutamine methyltransferase	SYMBAF_RS06700, ,psos,peptide chain release factor N(5)-glutamine methyltransferase	GPZ83_012375, ,psos,peptide chain release factor N(5)-glutamine methyltransferase
GPZ85_010910, ,psos,peptide chain release factor 1	SYMBAF_RS06705, ,psos,peptide chain release factor 1	GPZ83_012380, ,psos,peptide chain release factor 1
GPZ85_010905, ,psos,glutamyl-tRNA reductase	SYMBAF_RS06710, ,psos,glutamyl-tRNA reductase	GPZ83_012385, ,psos,glutamyl-tRNA reductase
GPZ85_010900, ,psos,acyltransferase	SYMBAF_RS06715, ,psos,acyltransferase	GPZ83_012390, ,psos,acyltransferase
GPZ85_010895, ,psos,lipoprotein localization protein LolB	SYMBAF_RS06720, ,psos,lipoprotein localization protein LolB	GPZ83_012395, ,psos,lipoprotein localization protein LolB
GPZ85_010890, ,psos,4-(cytidine 5-diphospho)-2-C-methyl-D-erythritol kinase	SYMBAF_RS06725, ,psos,4-(cytidine 5-diphospho)-2-C-methyl-D-erythritol kinase	GPZ83_012400, ,psos,4-(cytidine 5-diphospho)-2-C-methyl-D-erythritol kinase
GPZ85_010885, ,psos,ribose-phosphate diphosphokinase	SYMBAF_RS06730, ,psos,ribose-phosphate diphosphokinase	GPZ83_012405, ,psos,ribose-phosphate diphosphokinase
GPZ85_010880, ,psos,stress-induced protein YchH	SYMBAF_RS06735, ,psos,stress-induced protein YchH	GPZ83_012410, ,psos,stress-induced protein YchH
GPZ85_010875, ,psos,aminoacyl-tRNA hydrolase	SYMBAF_RS06740, ,psos,aminoacyl-tRNA hydrolase	GPZ83_012415, ,psos,aminoacyl-tRNA hydrolase
GPZ85_010870, ,psos,redox-regulated ATPase YchF	SYMBAF_RS06745, ,psos,redox-regulated ATPase YchF	GPZ83_012420, ,psos,redox-regulated ATPase YchF
- , -	SYMBAF_RS06750, ,psos,tyrosine-type recombinase/integrase	- , -
- , -	SYMBAF_RS06770, ,psos,hypothetical protein	- , -
GPZ85_010845, ,psos,two-component system sensor histidine kinase DcuS	SYMBAF_RS06780, ,psos,two-component system sensor histidine kinase DcuS	GPZ83_012450, ,psos,two-component system sensor histidine kinase DcuS
GPZ85_010840, ,psos,two-component system response regulator DcuR	SYMBAF_RS06785, ,psos,two-component system response regulator DcuR	GPZ83_012455, ,psos,two-component system response regulator DcuR
GPZ85_010835, ,psos,trans-2-enoyl-CoA reductase family protein	SYMBAF_RS06790, ,psos,trans-2-enoyl-CoA reductase family protein	GPZ83_012460, ,psos,trans-2-enoyl-CoA reductase family protein
GPZ85_010825, ,psos,YebY family protein	SYMBAF_RS06800, ,psos,YebY family protein	GPZ83_012470, ,psos,YebY family protein
GPZ85_010820, ,psos,non-heme ferritin	SYMBAF_RS06805, ,psos,non-heme ferritin	GPZ83_012475, ,psos,non-heme ferritin
GPZ85_010815, ,psos,DNA polymerase III subunit theta	SYMBAF_RS06810, ,psos,DNA polymerase III subunit theta	GPZ83_012480, ,psos,DNA polymerase III subunit theta
GPZ85_010810, ,psos,prolyl oligopeptidase family serine peptidase	SYMBAF_RS06815, ,psos,prolyl oligopeptidase family serine peptidase	GPZ83_012485, ,psos,prolyl oligopeptidase family serine peptidase
GPZ85_010805, ,psos,molecular chaperone	SYMBAF_RS06820, ,psos,molecular chaperone	GPZ83_012490, ,psos,molecular chaperone
GPZ85_010795, ,psos,NAD(P)/FAD-dependent oxidoreductase	SYMBAF_RS06830, ,psos,NAD(P)/FAD-dependent oxidoreductase	GPZ83_012500, ,psos,NAD(P)/FAD-dependent oxidoreductase
GPZ85_010790, ,psos,beta-N-acetylhexosaminidase	SYMBAF_RS06835, ,psos,beta-N-acetylhexosaminidase	GPZ83_012505, ,psos,beta-N-acetylhexosaminidase
GPZ85_010785, ,psos,phosphotransferase	SYMBAF_RS06840, ,psos,phosphotransferase	GPZ83_012510, ,psos,phosphotransferase
GPZ85_010780, ,psos,penicillin-binding protein activator LpoB	SYMBAF_RS06845, ,psos,penicillin-binding protein activator LpoB	GPZ83_012515, ,psos,penicillin-binding protein activator LpoB
GPZ85_010775, ,psos,purine nucleoside phosphoramidase	SYMBAF_RS06850, ,psos,purine nucleoside phosphoramidase	GPZ83_012520, ,psos,purine nucleoside phosphoramidase
GPZ85_010770, ,psos,manganese-binding transcriptional regulator MntR	SYMBAF_RS06855, ,psos,manganese-binding transcriptional regulator MntR	GPZ83_012525, ,psos,manganese-binding transcriptional regulator MntR
GPZ85_010765, ,psos,PTS glucose transporter subunit IIBC	SYMBAF_RS06860, ,psos,PTS glucose transporter subunit IIBC	GPZ83_012530, ,psos,PTS glucose transporter subunit IIBC
GPZ85_010760, ,psos,metal-dependent hydrolase	SYMBAF_RS06865, ,psos,metal-dependent hydrolase	GPZ83_012535, ,psos,metal-dependent hydrolase
GPZ85_010755, ,psos,DNA polymerase III subunit delta	SYMBAF_RS06870, ,psos,DNA polymerase III subunit delta	GPZ83_012540, ,psos,DNA polymerase III subunit delta
GPZ85_010750, ,psos,dTMP kinase	SYMBAF_RS06875, ,psos,dTMP kinase	GPZ83_012545, ,psos,dTMP kinase
GPZ85_010745, ,psos,endolytic transglycosylase MltG	SYMBAF_RS06880, ,psos,endolytic transglycosylase MltG	GPZ83_012550, ,psos,endolytic transglycosylase MltG
GPZ85_010740, ,psos,aminodeoxychorismate lyase	SYMBAF_RS06885, ,psos,aminodeoxychorismate lyase	GPZ83_012555, ,psos,aminodeoxychorismate lyase
GPZ85_010735, ,psos,beta-ketoacyl-ACP synthase II	SYMBAF_RS06890, ,psos,beta-ketoacyl-ACP synthase II	GPZ83_012560, ,psos,beta-ketoacyl-ACP synthase II
GPZ85_010730, ,psos,acyl carrier protein	SYMBAF_RS06895, ,psos,acyl carrier protein	GPZ83_012565, ,psos,acyl carrier protein
GPZ85_010725, ,psos,3-oxoacyl-ACP reductase FabG	SYMBAF_RS06900, ,psos,3-oxoacyl-ACP reductase FabG	GPZ83_012570, ,psos,3-oxoacyl-ACP reductase FabG
GPZ85_010720, ,psos,ACP S-malonyltransferase	SYMBAF_RS06905, ,psos,ACP S-malonyltransferase	GPZ83_012575, ,psos,ACP S-malonyltransferase
GPZ85_010715, ,psos,ketoacyl-ACP synthase III	SYMBAF_RS06910, ,psos,ketoacyl-ACP synthase III	GPZ83_012580, ,psos,ketoacyl-ACP synthase III
GPZ85_010710, ,psos,phosphate acyltransferase PlsX	SYMBAF_RS06915, ,psos,phosphate acyltransferase PlsX	GPZ83_012585, ,psos,phosphate acyltransferase PlsX
GPZ85_010705, ,psos,50S ribosomal protein L32	SYMBAF_RS06920, ,psos,50S ribosomal protein L32	GPZ83_012590, ,psos,50S ribosomal protein L32
GPZ85_010700, ,psos,23S rRNA accumulation protein YceD	SYMBAF_RS06925, ,psos,23S rRNA accumulation protein YceD	GPZ83_012595, ,psos,23S rRNA accumulation protein YceD
GPZ85_010695, ,psos,septum formation inhibitor Maf	SYMBAF_RS06930, ,psos,septum formation inhibitor Maf	GPZ83_012600, ,psos,septum formation inhibitor Maf
GPZ85_010690, ,psos,23S rRNA pseudouridine(955/2504/2580) synthase RluC	SYMBAF_RS06935, ,psos,23S rRNA pseudouridine(955/2504/2580) synthase RluC	GPZ83_012605, ,psos,23S rRNA pseudouridine(955/2504/2580) synthase RluC
GPZ85_010685, ,psos,ribonuclease E	SYMBAF_RS06940, ,psos,ribonuclease E	GPZ83_012610, ,psos,ribonuclease E
GPZ85_010675, ,psos,dihydroorotase	SYMBAF_RS06950, ,psos,dihydroorotase	GPZ83_012620, ,psos,dihydroorotase
GPZ85_010670, ,psos,DNA damage-inducible protein I	SYMBAF_RS06955, ,psos,DNA damage-inducible protein I	GPZ83_012625, ,psos,DNA damage-inducible protein I
GPZ85_010665, ,psos,biofilm formation regulator BssS	SYMBAF_RS06960, ,psos,biofilm formation regulator BssS	GPZ83_012630, ,psos,biofilm formation regulator BssS
GPZ85_010650, ,psos,hypothetical protein	SYMBAF_RS06980, ,psos,hypothetical protein	GPZ83_012645, ,psos,hypothetical protein
GPZ85_010645, ,psos,rhodanese-related sulfurtransferase	SYMBAF_RS06985, ,psos,rhodanese-related sulfurtransferase	GPZ83_012650, ,psos,rhodanese-related sulfurtransferase
GPZ85_010640, ,psos,indolepyruvate decarboxylase	SYMBAF_RS06990, ,psos,indolepyruvate decarboxylase	GPZ83_012655, ,psos,indolepyruvate decarboxylase
GPZ85_010635, ,psos,LpxL/LpxP family Kdo(2)-lipid IV(A) lauroyl/palmitoleoyl acyltransferasee	SYMBAF_RS06995, ,psos,LpxL/LpxP family Kdo(2)-lipid IV(A) lauroyl/palmitoleoyl acyltransferasee	GPZ83_012660, ,psos,LpxL/LpxP family Kdo(2)-lipid IV(A) lauroyl/palmitoleoyl acyltransferasee
GPZ85_010630, ,psos,hypothetical protein	SYMBAF_RS07000, ,psos,hypothetical protein	GPZ83_012665, ,psos,hypothetical protein
GPZ85_010625, ,psos,peptide MFS transporter	SYMBAF_RS07005, ,psos,peptide MFS transporter	GPZ83_012670, ,psos,peptide MFS transporter
GPZ85_010620, ,psos,glucans biosynthesis glucosyltransferase MdoH	SYMBAF_RS07010, ,psos,glucans biosynthesis glucosyltransferase MdoH	GPZ83_012675, ,psos,glucans biosynthesis glucosyltransferase MdoH
GPZ85_010615, ,psos,glucan biosynthesis protein G	SYMBAF_RS07015, ,psos,glucan biosynthesis protein G	GPZ83_012680, ,psos,glucan biosynthesis protein G
GPZ85_010605, ,psos,potassium/proton antiporter	SYMBAF_RS07025, ,psos,potassium/proton antiporter	GPZ83_012690, ,psos,potassium/proton antiporter
GPZ85_010595, ,psos,excinuclease Cho	SYMBAF_RS07030, ,psos,excinuclease Cho	GPZ83_012700, ,psos,excinuclease Cho
GPZ85_010590, ,psos,glycine betaine/L-proline transporter ProP	SYMBAF_RS07035, ,psos,glycine betaine/L-proline transporter ProP	GPZ83_012705, ,psos,glycine betaine/L-proline transporter ProP
GPZ85_010580, ,psos,transcriptional regulator	SYMBAF_RS07045, ,psos,ogr/Delta-like zinc finger family protein	GPZ83_012715, ,psos,transcriptional regulator
GPZ85_010575, ,psos,helix-turn-helix domain-containing protein	SYMBAF_RS07050, ,psos,helix-turn-helix domain-containing protein	GPZ83_012720, ,psos,helix-turn-helix domain-containing protein
GPZ85_002295, ,psos,tyrosine-type recombinase/integrase	SYMBAF_RS07055, ,psos,tyrosine-type recombinase/integrase	GPZ83_004025, ,psos,tyrosine-type recombinase/integrase
- , -	SYMBAF_RS07060, ,psos,BRCT domain-containing protein	- , -
- , -	SYMBAF_RS07065, ,psos,helix-turn-helix transcriptional regulator	- , -
- , -	SYMBAF_RS07070, ,psos,hypothetical protein	- , -
- , -	SYMBAF_RS07075, ,psos,hypothetical protein	- , -
- , -	SYMBAF_RS07080, ,psos,hypothetical protein	- , -
- , -	SYMBAF_RS07090, ,psos,DUF4761 family protein	- , -
- , -	SYMBAF_RS07095, ,psos,hypothetical protein	- , -
- , -	SYMBAF_RS07100, ,psos,DUF2724 domain-containing protein	- , -
- , -	SYMBAF_RS07105, ,psos,hypothetical protein	- , -
- , -	SYMBAF_RS07110, ,psos,hypothetical protein	- , -
- , -	SYMBAF_RS07115, ,psos,3-5 exoribonuclease	- , -
- , -	SYMBAF_RS07120, ,psos,Dam family site-specific DNA-(adenine-N6)-methyltransferase	GPZ83_004075, ,psos,DNA adenine methylase
GPZ85_013185, ,psos,DNA cytosine methyltransferase	SYMBAF_RS07125, ,psos,DNA cytosine methyltransferase	- , -
- , -	SYMBAF_RS07135, ,psos,DNA methylase	- , -
- , -	SYMBAF_RS07140, ,psos,hypothetical protein	- , -
- , -	SYMBAF_RS07145, ,psos,hypothetical protein	- , -
GPZ85_002380, ,psos,phage portal protein	SYMBAF_RS07150, ,psos,phage portal protein	GPZ83_008825, ,psos,phage portal protein
GPZ85_002385, ,psos,terminase ATPase subunit family protein	SYMBAF_RS07155, ,psos,oxidoreductase	GPZ83_008830, ,psos,terminase ATPase subunit family protein
GPZ85_002390, ,psos,GPO family capsid scaffolding protein	SYMBAF_RS07160, ,psos,GPO family capsid scaffolding protein	GPZ83_008835, ,psos,GPO family capsid scaffolding protein
GPZ85_002395, ,psos,phage major capsid protein, P2 family	SYMBAF_RS07165, ,psos,phage major capsid protein, P2 family	GPZ83_004120, ,psos,phage major capsid protein, P2 family
- , -	SYMBAF_RS07170, ,psos,hypothetical protein	- , -
GPZ85_002405, ,psos,head completion/stabilization protein	SYMBAF_RS07175, ,psos,head completion/stabilization protein	GPZ83_004130, ,psos,head completion/stabilization protein
GPZ85_002410, ,psos,phage tail protein	SYMBAF_RS07180, ,psos,tail protein X	GPZ83_004135, ,psos,phage tail protein
- , -	SYMBAF_RS07185, ,psos,lysis protein	- , -
- , -	SYMBAF_RS07190, ,psos,glycoside hydrolase family protein	- , -
- , -	SYMBAF_RS07195, ,psos,lysis protein	- , -
GPZ85_002435, ,psos,phage tail protein	SYMBAF_RS07200, ,psos,phage tail protein	GPZ83_004160, ,psos,phage tail protein,IDENTICAL PARALOGS:,GPZ83_008880,phage tail protein
GPZ85_002440, ,psos,phage virion morphogenesis protein	SYMBAF_RS07205, ,psos,phage virion morphogenesis protein	GPZ83_004165, ,psos,phage virion morphogenesis protein,IDENTICAL PARALOGS:,GPZ83_008885,phage virion morphogenesis protein
- , -	SYMBAF_RS07210, ,psos,phage baseplate assembly protein V	- , -
GPZ85_002450, ,psos,baseplate assembly protein	SYMBAF_RS07215, ,psos,GPW/gp25 family protein	GPZ83_008895, ,psos,baseplate assembly protein
GPZ85_002455, ,psos,baseplate assembly protein	SYMBAF_RS07220, ,psos,baseplate assembly protein	GPZ83_004180, ,psos,baseplate assembly protein
- , -	SYMBAF_RS07225, ,psos,phage tail protein I	- , -
- , -	SYMBAF_RS07235, ,psos,hypothetical protein	- , -
GPZ85_002475, ,psos,phage tail sheath protein	SYMBAF_RS07240, ,psos,phage tail sheath protein	GPZ83_004200, ,psos,phage tail sheath protein,IDENTICAL PARALOGS:,GPZ83_008920,phage tail sheath protein
GPZ85_002480, ,psos,phage major tail tube protein	SYMBAF_RS07245, ,psos,phage major tail tube protein	GPZ83_004205, ,psos,phage major tail tube protein,IDENTICAL PARALOGS:,GPZ83_008925,phage major tail tube protein
GPZ85_002485, ,psos,phage tail assembly protein	SYMBAF_RS07250, ,psos,phage tail assembly protein	GPZ83_004210, ,psos,phage tail assembly protein,IDENTICAL PARALOGS:,GPZ83_008930,phage tail assembly protein
GPZ85_002490, ,psos,GpE family phage tail protein	SYMBAF_RS07255, ,psos,GpE family phage tail protein	GPZ83_004215, ,psos,GpE family phage tail protein,IDENTICAL PARALOGS:,GPZ83_008935,GpE family phage tail protein
- , -	SYMBAF_RS07260, ,psos,hypothetical protein	- , -
GPZ85_002500, ,psos,phage tail protein	SYMBAF_RS07265, ,psos,phage tail protein	GPZ83_004230, ,psos,phage tail protein
GPZ85_002505, ,psos,phage late control D family protein	SYMBAF_RS07270, ,psos,phage late control D family protein	GPZ83_008955, ,psos,phage late control D family protein
- , -	SYMBAF_RS07275, ,psos,ogr/Delta-like zinc finger family protein	- , -
GPZ85_010555, ,psos,CDP-diacylglycerol--glycerol-3-phosphate 3-phosphatidyltransferase	SYMBAF_RS07295, ,psos,CDP-diacylglycerol--glycerol-3-phosphate 3-phosphatidyltransferase	GPZ83_012740, ,psos,CDP-diacylglycerol--glycerol-3-phosphate 3-phosphatidyltransferase
GPZ85_010550, ,psos,excinuclease ABC subunit UvrC	SYMBAF_RS07300, ,psos,excinuclease ABC subunit UvrC	GPZ83_012745, ,psos,excinuclease ABC subunit UvrC
GPZ85_010545, ,psos,UvrY/SirA/GacA family response regulator transcription factor	SYMBAF_RS07305, ,psos,UvrY/SirA/GacA family response regulator transcription factor	GPZ83_012750, ,psos,UvrY/SirA/GacA family response regulator transcription factor
GPZ85_010540, ,psos,DUF2594 family protein	SYMBAF_RS07310, ,psos,DUF2594 family protein	GPZ83_012755, ,psos,DUF2594 family protein
- , -	SYMBAF_RS07315, ,psos,hypothetical protein	GPZ83_012760, ,psos,hypothetical protein
GPZ85_010535, ,psos,hypothetical protein	SYMBAF_RS07320, ,psos,hypothetical protein	- , -
GPZ85_010530, ,psos,hypothetical protein	SYMBAF_RS07325, ,psos,hypothetical protein	GPZ83_012765, ,psos,hypothetical protein
GPZ85_010525, ,psos,hypothetical protein	SYMBAF_RS07330, ,psos,hypothetical protein	- , -
GPZ85_010520, ,psos,hypothetical protein	SYMBAF_RS07335, ,psos,hypothetical protein	GPZ83_003320, ,psos,helix-turn-helix transcriptional regulator,IDENTICAL PARALOGS:,GPZ83_003345,helix-turn-helix transcriptional regulator
- , -	SYMBAF_RS07350, ,psos,type II toxin-antitoxin system RelE/ParE family toxin	GPZ83_012780, ,psos,type II toxin-antitoxin system RelE/ParE family toxin
- , -	SYMBAF_RS07355, ,psos,type II toxin-antitoxin system ParD family antitoxin	GPZ83_012785, ,psos,type II toxin-antitoxin system ParD family antitoxin
GPZ85_014155, ,psos,hypothetical protein	SYMBAF_RS07365, ,psos,hypothetical protein	GPZ83_012795, ,psos,hypothetical protein
GPZ85_014165, ,psos,type I addiction module toxin, SymE family	SYMBAF_RS07375, ,psos,type I addiction module toxin, SymE family	GPZ83_012805, ,psos,type I addiction module toxin, SymE family
GPZ85_014170, ,psos,hypothetical protein	SYMBAF_RS07385, ,psos,immunity 8 family protein	GPZ83_012810, ,psos,hypothetical protein
GPZ85_014185, ,psos,hypothetical protein	SYMBAF_RS07395, ,psos,hypothetical protein	GPZ83_012825, ,psos,hypothetical protein
GPZ85_014190, ,psos,type II toxin-antitoxin system RelE/ParE family toxin	SYMBAF_RS07400, ,psos,type II toxin-antitoxin system RelE/ParE family toxin	GPZ83_012830, ,psos,type II toxin-antitoxin system RelE/ParE family toxin
GPZ85_014195, ,psos,damage-inducible protein J	SYMBAF_RS07405, ,psos,damage-inducible protein J	GPZ83_012835, ,psos,damage-inducible protein J
GPZ85_014200, ,psos,site-specific tyrosine recombinase XerC	SYMBAF_RS07410, ,psos,site-specific tyrosine recombinase XerC	GPZ83_012840, ,psos,site-specific tyrosine recombinase XerC
GPZ85_014210, ,psos,type I toxin-antitoxin system SymE family toxin	SYMBAF_RS07420, ,psos,type I addiction module toxin, SymE family	GPZ83_012850, ,psos,type I toxin-antitoxin system SymE family toxin
GPZ85_014215, ,psos,CdiI family contact-dependent growth inhibition immunity protein	SYMBAF_RS07425, ,psos,CdiI family contact-dependent growth inhibition immunity protein	GPZ83_012855, ,psos,CdiI family contact-dependent growth inhibition immunity protein
GPZ85_014220, ,psos,hypothetical protein	SYMBAF_RS07430, ,psos,hypothetical protein	GPZ83_012860, ,psos,hypothetical protein
GPZ85_014230, ,psos,hypothetical protein	SYMBAF_RS07440, ,psos,hypothetical protein,IDENTICAL PARALOGS:,SYMBAF_RS07490,hypothetical protein	GPZ83_012870, ,psos,hypothetical protein
GPZ85_014235, ,psos,site-specific tyrosine recombinase XerC	SYMBAF_RS07445, ,psos,site-specific tyrosine recombinase XerC,IDENTICAL PARALOGS:,SYMBAF_RS07495,site-specific tyrosine recombinase XerC	GPZ83_012875, ,psos,site-specific tyrosine recombinase XerC
GPZ85_014240, ,psos,toprim domain-containing protein	SYMBAF_RS07450, ,psos,toprim domain-containing protein,IDENTICAL PARALOGS:,SYMBAF_RS07500,toprim domain-containing protein	GPZ83_012880, ,psos,toprim domain-containing protein
GPZ85_014245, ,psos,helix-turn-helix transcriptional regulator	SYMBAF_RS07455, ,psos,helix-turn-helix transcriptional regulator,IDENTICAL PARALOGS:,SYMBAF_RS07505,helix-turn-helix transcriptional regulator	- , -
- , -	SYMBAF_RS07460, ,psos,endoribonuclease SymE	- , -
- , -	SYMBAF_RS07465, ,psos,DUF2247 family protein	- , -
- , -	SYMBAF_RS07475, ,psos,type I addiction module toxin, SymE family	- , -
- , -	SYMBAF_RS07480, ,psos,DUF4926 domain-containing protein	- , -
- , -	SYMBAF_RS07510, ,psos,type I addiction module toxin, SymE family	- , -
- , -	SYMBAF_RS07520, ,psos,immunity 8 family protein	- , -
GPZ85_014260, ,psos,adhesin	SYMBAF_RS07525, ,psos,hemagglutinin repeat-containing protein	- , -
GPZ85_014270, ,psos,toxin-activating lysine-acyltransferase	SYMBAF_RS07530, ,psos,toxin-activating lysine-acyltransferase	GPZ83_012945, ,psos,toxin-activating lysine-acyltransferase
GPZ85_014275, ,psos,ShlB/FhaC/HecB family hemolysin secretion/activation protein	SYMBAF_RS07535, ,psos,ShlB/FhaC/HecB family hemolysin secretion/activation protein	GPZ83_012950, ,psos,ShlB/FhaC/HecB family hemolysin secretion/activation protein
GPZ85_014285, ,psos,PepSY domain-containing protein	SYMBAF_RS07545, ,psos,PepSY domain-containing protein	GPZ83_012960, ,psos,PepSY domain-containing protein
GPZ85_014290, ,psos,hypothetical protein	SYMBAF_RS07550, ,psos,hypothetical protein	GPZ83_012965, ,psos,MFS transporter
GPZ85_014295, ,psos,phosphotransferase RcsD	SYMBAF_RS07555, ,psos,phosphotransferase RcsD	GPZ83_012970, ,psos,phosphotransferase RcsD
GPZ85_014300, ,psos,transcriptional regulator RcsB	SYMBAF_RS07560, ,psos,transcriptional regulator RcsB	GPZ83_012975, ,psos,transcriptional regulator RcsB
GPZ85_014305, ,psos,two-component system sensor histidine kinase RcsC	SYMBAF_RS07565, ,psos,two-component system sensor histidine kinase RcsC	GPZ83_012980, ,psos,two-component system sensor histidine kinase RcsC
GPZ85_014310, ,psos,DNA topoisomerase (ATP-hydrolyzing) subunit A	SYMBAF_RS07570, ,psos,DNA topoisomerase (ATP-hydrolyzing) subunit A	GPZ83_012985, ,psos,DNA topoisomerase (ATP-hydrolyzing) subunit A
GPZ85_014315, ,psos,bifunctional 2-polyprenyl-6-hydroxyphenol methylase/3-demethylubiquinol 3-O-methyltransferase UbiG	SYMBAF_RS07575, ,psos,bifunctional 2-polyprenyl-6-hydroxyphenol methylase/3-demethylubiquinol 3-O-methyltransferase UbiG	GPZ83_012990, ,psos,bifunctional 2-polyprenyl-6-hydroxyphenol methylase/3-demethylubiquinol 3-O-methyltransferase UbiG
GPZ85_014320, ,psos,ribonucleoside-diphosphate reductase subunit alpha	SYMBAF_RS07580, ,psos,ribonucleoside-diphosphate reductase subunit alpha	GPZ83_012995, ,psos,ribonucleoside-diphosphate reductase subunit alpha
GPZ85_014325, ,psos,ribonucleotide-diphosphate reductase subunit beta	SYMBAF_RS07585, ,psos,ribonucleotide-diphosphate reductase subunit beta	GPZ83_013000, ,psos,ribonucleotide-diphosphate reductase subunit beta
GPZ85_014330, ,psos,2Fe-2S ferredoxin-like protein	SYMBAF_RS07590, ,psos,2Fe-2S ferredoxin-like protein	GPZ83_013005, ,psos,2Fe-2S ferredoxin-like protein
GPZ85_014335, ,psos,nicotinamide mononucleotide deamidase-related protein YfaY	SYMBAF_RS07595, ,psos,nicotinamide mononucleotide deamidase-related protein YfaY	GPZ83_013010, ,psos,nicotinamide mononucleotide deamidase-related protein YfaY
GPZ85_014340, ,psos,catalase	SYMBAF_RS07600, ,psos,catalase	GPZ83_013015, ,psos,catalase
GPZ85_014345, ,psos,hypothetical protein	SYMBAF_RS07605, ,psos,hypothetical protein	GPZ83_013020, ,psos,hypothetical protein
GPZ85_014360, ,psos,2-succinyl-6-hydroxy-2, 4-cyclohexadiene-1-carboxylate synthase	SYMBAF_RS07620, ,psos,2-succinyl-6-hydroxy-2, 4-cyclohexadiene-1-carboxylate synthase	GPZ83_013035, ,psos,2-succinyl-6-hydroxy-2, 4-cyclohexadiene-1-carboxylate synthase
GPZ85_014375, ,psos,invasin	SYMBAF_RS07645, ,psos,inverse autotransporter beta-barrel domain-containing protein	GPZ83_013050, ,psos,invasin
GPZ85_014380, ,psos,NADH-quinone oxidoreductase subunit NuoN	SYMBAF_RS07650, ,psos,NADH-quinone oxidoreductase subunit NuoN	GPZ83_013055, ,psos,NADH-quinone oxidoreductase subunit NuoN
GPZ85_014385, ,psos,NADH-quinone oxidoreductase subunit M	SYMBAF_RS07655, ,psos,NADH-quinone oxidoreductase subunit M	GPZ83_013060, ,psos,NADH-quinone oxidoreductase subunit M
GPZ85_014390, ,psos,NADH-quinone oxidoreductase subunit L	SYMBAF_RS07660, ,psos,NADH-quinone oxidoreductase subunit L	GPZ83_013065, ,psos,NADH-quinone oxidoreductase subunit L
GPZ85_014395, ,psos,NADH-quinone oxidoreductase subunit NuoK	SYMBAF_RS07665, ,psos,NADH-quinone oxidoreductase subunit NuoK	GPZ83_013070, ,psos,NADH-quinone oxidoreductase subunit NuoK
GPZ85_014400, ,psos,NADH-quinone oxidoreductase subunit J	SYMBAF_RS07670, ,psos,NADH-quinone oxidoreductase subunit J	GPZ83_013075, ,psos,NADH-quinone oxidoreductase subunit J
GPZ85_014405, ,psos,NADH-quinone oxidoreductase subunit NuoI	SYMBAF_RS07675, ,psos,NADH-quinone oxidoreductase subunit NuoI	GPZ83_013080, ,psos,NADH-quinone oxidoreductase subunit NuoI
GPZ85_014410, ,psos,NADH-quinone oxidoreductase subunit NuoH	SYMBAF_RS07680, ,psos,NADH-quinone oxidoreductase subunit NuoH	GPZ83_013085, ,psos,NADH-quinone oxidoreductase subunit NuoH
GPZ85_014415, ,psos,NADH-quinone oxidoreductase subunit NuoG	SYMBAF_RS07685, ,psos,NADH-quinone oxidoreductase subunit NuoG	GPZ83_013090, ,psos,NADH-quinone oxidoreductase subunit NuoG
GPZ85_014420, ,psos,NADH-quinone oxidoreductase subunit NuoF	SYMBAF_RS07690, ,psos,NADH-quinone oxidoreductase subunit NuoF	GPZ83_013095, ,psos,NADH-quinone oxidoreductase subunit NuoF
GPZ85_014425, ,psos,NADH-quinone oxidoreductase subunit NuoE	SYMBAF_RS07695, ,psos,NADH-quinone oxidoreductase subunit NuoE	GPZ83_013100, ,psos,NADH-quinone oxidoreductase subunit NuoE
GPZ85_014430, ,psos,NADH-quinone oxidoreductase subunit C/D	SYMBAF_RS07700, ,psos,NADH-quinone oxidoreductase subunit C/D	GPZ83_013105, ,psos,NADH-quinone oxidoreductase subunit C/D
GPZ85_014435, ,psos,NADH-quinone oxidoreductase subunit B	SYMBAF_RS07705, ,psos,NADH-quinone oxidoreductase subunit B	GPZ83_013110, ,psos,NADH-quinone oxidoreductase subunit B
GPZ85_014440, ,psos,NAD(P)H-quinone oxidoreductase subunit 3	SYMBAF_RS07710, ,psos,NADH-quinone oxidoreductase subunit A	GPZ83_013115, ,psos,NAD(P)H-quinone oxidoreductase subunit 3
GPZ85_014445, ,psos,transcriptional regulator LrhA	SYMBAF_RS07715, ,psos,transcriptional regulator LrhA	GPZ83_013120, ,psos,transcriptional regulator LrhA
GPZ85_014450, ,psos,pyridoxal phosphate-dependent aminotransferase	SYMBAF_RS07720, ,psos,pyridoxal phosphate-dependent aminotransferase	GPZ83_013125, ,psos,pyridoxal phosphate-dependent aminotransferase
GPZ85_014455, ,psos,5-deoxynucleotidase	SYMBAF_RS07725, ,psos,5-deoxynucleotidase	GPZ83_013130, ,psos,5-deoxynucleotidase
GPZ85_014460, ,psos,DUF412 domain-containing protein	SYMBAF_RS07730, ,psos,DUF412 domain-containing protein	GPZ83_013135, ,psos,DUF412 family protein
GPZ85_014465, ,psos,acetate kinase	SYMBAF_RS07735, ,psos,acetate kinase	GPZ83_013140, ,psos,acetate kinase
GPZ85_014470, ,psos,phosphate acetyltransferase	SYMBAF_RS07740, ,psos,phosphate acetyltransferase	GPZ83_013145, ,psos,phosphate acetyltransferase
- , -	SYMBAF_RS07750, ,psos,hypothetical protein	- , -
GPZ85_014485, ,psos,NUDIX hydrolase YfcD	SYMBAF_RS07755, ,psos,NUDIX hydrolase YfcD	GPZ83_013160, ,psos,NUDIX hydrolase YfcD
GPZ85_014490, ,psos,GSH-dependent disulfide bond oxidoreductase	SYMBAF_RS07760, ,psos,GSH-dependent disulfide bond oxidoreductase	GPZ83_013165, ,psos,GSH-dependent disulfide bond oxidoreductase
GPZ85_014495, ,psos,dihydroneopterin triphosphate 2-epimerase	SYMBAF_RS07765, ,psos,dihydroneopterin triphosphate 2-epimerase	GPZ83_013170, ,psos,dihydroneopterin triphosphate 2-epimerase
GPZ85_014500, ,psos,UbiX family flavin prenyltransferase	SYMBAF_RS07770, ,psos,UbiX family flavin prenyltransferase	GPZ83_013175, ,psos,UbiX family flavin prenyltransferase
GPZ85_014505, ,psos,amidophosphoribosyltransferase	SYMBAF_RS07775, ,psos,amidophosphoribosyltransferase	GPZ83_013180, ,psos,amidophosphoribosyltransferase
GPZ85_014510, ,psos,colicin V production protein	SYMBAF_RS07780, ,psos,colicin V production protein	GPZ83_013185, ,psos,colicin V production protein
GPZ85_014515, ,psos,cell division protein DedD	SYMBAF_RS07785, ,psos,cell division protein DedD	GPZ83_013190, ,psos,cell division protein DedD
GPZ85_014520, ,psos,bifunctional tetrahydrofolate synthase/dihydrofolate synthase	SYMBAF_RS07790, ,psos,bifunctional tetrahydrofolate synthase/dihydrofolate synthase	GPZ83_013195, ,psos,bifunctional tetrahydrofolate synthase/dihydrofolate synthase
GPZ85_014525, ,psos,acetyl-CoA carboxylase, carboxyltransferase subunit beta	SYMBAF_RS07795, ,psos,acetyl-CoA carboxylase, carboxyltransferase subunit beta	GPZ83_013200, ,psos,acetyl-CoA carboxylase, carboxyltransferase subunit beta
GPZ85_014530, ,psos,DedA family protein	SYMBAF_RS07800, ,psos,DedA family protein	GPZ83_013205, ,psos,DedA family protein
GPZ85_014535, ,psos,tRNA pseudouridine(38-40) synthase TruA	SYMBAF_RS07805, ,psos,tRNA pseudouridine(38-40) synthase TruA	GPZ83_013210, ,psos,tRNA pseudouridine(38-40) synthase TruA
GPZ85_014540, ,psos,aspartate-semialdehyde dehydrogenase	SYMBAF_RS07810, ,psos,aspartate-semialdehyde dehydrogenase	GPZ83_013215, ,psos,aspartate-semialdehyde dehydrogenase
GPZ85_014545, ,psos,4-phosphoerythronate dehydrogenase PdxB	SYMBAF_RS07820, ,psos,4-phosphoerythronate dehydrogenase PdxB	GPZ83_013220, ,psos,4-phosphoerythronate dehydrogenase PdxB
GPZ85_014555, ,psos,FAD:protein FMN transferase ApbE	SYMBAF_RS07830, ,psos,FAD:protein FMN transferase ApbE	GPZ83_013230, ,psos,FAD:protein FMN transferase ApbE
- , -	SYMBAF_RS07840, ,psos,tyrosine-type recombinase/integrase	GPZ83_001565, ,psos,tyrosine-type recombinase/integrase
- , -	SYMBAF_RS07845, ,psos,hypothetical protein	- , -
- , -	SYMBAF_RS07850, ,psos,conjugal transfer protein TraD	- , -
- , -	SYMBAF_RS07855, ,psos,MobA/MobL family protein	- , -
- , -	SYMBAF_RS07860, ,psos,hypothetical protein	- , -
- , -	SYMBAF_RS07865, ,psos,AIPR family protein	- , -
- , -	SYMBAF_RS07870, ,psos,hypothetical protein	- , -
- , -	SYMBAF_RS07875, ,psos,hypothetical protein	- , -
- , -	SYMBAF_RS07880, ,psos,hypothetical protein	- , -
- , -	SYMBAF_RS07885, ,psos,replication/maintenance protein RepL	- , -
- , -	SYMBAF_RS07895, ,psos,hypothetical protein	- , -
- , -	SYMBAF_RS07900, ,psos,hypothetical protein	- , -
- , -	SYMBAF_RS07905, ,psos,hypothetical protein	- , -
- , -	SYMBAF_RS07910, ,psos,hypothetical protein	- , -
- , -	SYMBAF_RS07915, ,psos,AAA family ATPase	- , -
- , -	SYMBAF_RS07925, ,psos,XRE family transcriptional regulator	- , -
- , -	SYMBAF_RS07930, ,psos,type II toxin-antitoxin system RelE/ParE family toxin	- , -
- , -	SYMBAF_RS07935, ,psos,AlpA family transcriptional regulator	GPZ83_008970, ,psos,AlpA family transcriptional regulator
- , -	SYMBAF_RS07940, ,psos,hypothetical protein	GPZ83_001570, ,psos,hypothetical protein
- , -	SYMBAF_RS07945, ,psos,integrase arm-type DNA-binding domain-containing protein	GPZ83_013240, ,psos,integrase arm-type DNA-binding domain-containing protein
GPZ85_015690, ,psos,hypothetical protein	SYMBAF_RS07950, ,psos,hypothetical protein	GPZ83_013245, ,psos,hypothetical protein
GPZ85_015685, ,psos,site-specific DNA-methyltransferase	SYMBAF_RS07955, ,psos,site-specific DNA-methyltransferase	GPZ83_013250, ,psos,site-specific DNA-methyltransferase
GPZ85_015680, ,psos,type III restriction-modification system endonuclease	SYMBAF_RS07960, ,psos,type III restriction-modification system endonuclease	GPZ83_013255, ,psos,type III restriction-modification system endonuclease
GPZ85_015675, ,psos,conjugal transfer protein TraD	SYMBAF_RS07965, ,psos,conjugal transfer protein TraD	GPZ83_013260, ,psos,conjugal transfer protein TraD
GPZ85_015670, ,psos,hypothetical protein	SYMBAF_RS07970, ,psos,hypothetical protein	GPZ83_013265, ,psos,hypothetical protein
GPZ85_014625, ,psos,hypothetical protein	SYMBAF_RS07980, ,psos,hypothetical protein	GPZ83_013275, ,psos,hypothetical protein
- , -	SYMBAF_RS07990, ,psos,NUDIX domain-containing protein	- , -
GPZ85_014610, ,psos,HAD hydrolase family protein	SYMBAF_RS07995, ,psos,HAD hydrolase family protein	GPZ83_013290, ,psos,HAD hydrolase family protein
GPZ85_014605, ,psos,HAD hydrolase family protein	SYMBAF_RS08000, ,psos,HAD hydrolase family protein	GPZ83_013295, ,psos,HAD hydrolase family protein
GPZ85_014600, ,psos,hypothetical protein	SYMBAF_RS08005, ,psos,YgjV family protein	GPZ83_013300, ,psos,hypothetical protein
GPZ85_014590, ,psos,hypothetical protein	SYMBAF_RS08015, ,psos,hypothetical protein	GPZ83_013310, ,psos,hypothetical protein
GPZ85_014585, ,psos,hypothetical protein	SYMBAF_RS08020, ,psos,hypothetical protein	GPZ83_013315, ,psos,hypothetical protein
- , -	SYMBAF_RS08025, ,psos,Abi family protein	GPZ83_013320, ,psos,Abi family protein
- , -	SYMBAF_RS08030, ,psos,Tn3 family transposase	GPZ83_013325, ,psos,transposase
- , -	SYMBAF_RS08040, ,psos,S9 family peptidase	- , -
- , -	SYMBAF_RS08045, ,psos,recombinase family protein	- , -
- , -	SYMBAF_RS08050, ,psos,hypothetical protein	- , -
- , -	SYMBAF_RS08055, ,psos,LacI family DNA-binding transcriptional regulator	- , -
- , -	SYMBAF_RS08060, ,psos,PTS sugar transporter subunit IIA	- , -
- , -	SYMBAF_RS08070, ,psos,PTS ascorbate transporter subunit IIC	- , -
- , -	SYMBAF_RS08075, ,psos,helix-turn-helix transcriptional regulator,IDENTICAL PARALOGS:,SYMBAF_RS08105,helix-turn-helix transcriptional regulator	GPZ83_013350, ,psos,helix-turn-helix transcriptional regulator
GPZ85_008650, ,psos,7-cyano-7-deazaguanine synthase QueC	SYMBAF_RS08085, ,psos,7-cyano-7-deazaguanine synthase QueC,IDENTICAL PARALOGS:,SYMBAF_RS08095,7-cyano-7-deazaguanine synthase QueC	GPZ83_013340, ,psos,7-cyano-7-deazaguanine synthase QueC
GPZ85_015710, ,psos,membrane integrity-associated transporter subunit PqiC	SYMBAF_RS08125, ,psos,membrane integrity-associated transporter subunit PqiC	GPZ83_013370, ,psos,membrane integrity-associated transporter subunit PqiC
GPZ85_015715, ,psos,intermembrane transport protein PqiB	SYMBAF_RS08130, ,psos,intermembrane transport protein PqiB	GPZ83_013375, ,psos,intermembrane transport protein PqiB
GPZ85_015720, ,psos,membrane integrity-associated transporter subunit PqiA	SYMBAF_RS08135, ,psos,membrane integrity-associated transporter subunit PqiA	GPZ83_013380, ,psos,membrane integrity-associated transporter subunit PqiA
GPZ85_015725, ,psos,ABC transporter ATP-binding protein	SYMBAF_RS08140, ,psos,ABC transporter ATP-binding protein	GPZ83_013385, ,psos,ABC transporter ATP-binding protein
GPZ85_015730, ,psos,bifunctional 23S rRNA (guanine(2069)-N(7))-methyltransferase RlmK/23S rRNA (guanine(2445)-N(2))-methyltransferase RlmL	SYMBAF_RS08145, ,psos,bifunctional 23S rRNA (guanine(2069)-N(7))-methyltransferase RlmK/23S rRNA (guanine(2445)-N(2))-methyltransferase RlmL	GPZ83_013390, ,psos,bifunctional 23S rRNA (guanine(2069)-N(7))-methyltransferase RlmK/23S rRNA (guanine(2445)-N(2))-methyltransferase RlmL
GPZ85_015735, ,psos,MOSC domain-containing protein	SYMBAF_RS08150, ,psos,MOSC domain-containing protein	GPZ83_013395, ,psos,MOSC domain-containing protein
GPZ85_015740, ,psos,cell division protein ZapC	SYMBAF_RS08155, ,psos,cell division protein ZapC	GPZ83_013400, ,psos,cell division protein ZapC
GPZ85_015745, ,psos,quinone-dependent dihydroorotate dehydrogenase	SYMBAF_RS08160, ,psos,quinone-dependent dihydroorotate dehydrogenase	GPZ83_013405, ,psos,quinone-dependent dihydroorotate dehydrogenase
GPZ85_015750, ,psos,aminopeptidase N	SYMBAF_RS08165, ,psos,aminopeptidase N	GPZ83_013410, ,psos,aminopeptidase N
GPZ85_015755, ,psos,nicotinate phosphoribosyltransferase	SYMBAF_RS08170, ,psos,nicotinate phosphoribosyltransferase	GPZ83_013415, ,psos,nicotinate phosphoribosyltransferase
GPZ85_015760, ,psos,asparagine--tRNA ligase	SYMBAF_RS08175, ,psos,asparagine--tRNA ligase	GPZ83_013420, ,psos,asparagine--tRNA ligase
GPZ85_015765, ,psos,porin OmpC	SYMBAF_RS08180, ,psos,porin OmpC	GPZ83_013425, ,psos,porin OmpC
GPZ85_015770, ,psos,aspartate/tyrosine/aromatic aminotransferase	SYMBAF_RS08185, ,psos,aspartate/tyrosine/aromatic aminotransferase	GPZ83_013430, ,psos,aspartate/tyrosine/aromatic aminotransferase
GPZ85_015775, ,psos,MBL fold metallo-hydrolase	SYMBAF_RS08190, ,psos,MBL fold metallo-hydrolase	GPZ83_013435, ,psos,MBL fold metallo-hydrolase
GPZ85_015780, ,psos,YcbK family protein	SYMBAF_RS08195, ,psos,YcbK family protein	GPZ83_013440, ,psos,YcbK family protein
GPZ85_015785, ,psos,L,D-transpeptidase	SYMBAF_RS08200, ,psos,L,D-transpeptidase	GPZ83_013445, ,psos,L,D-transpeptidase
GPZ85_015790, ,psos,chromosome partition protein MukB	SYMBAF_RS08205, ,psos,chromosome partition protein MukB	GPZ83_013450, ,psos,chromosome partition protein MukB
GPZ85_015795, ,psos,chromosome partition protein MukE	SYMBAF_RS08210, ,psos,chromosome partition protein MukE	GPZ83_013455, ,psos,chromosome partition protein MukE
GPZ85_015800, ,psos,chromosome partition protein MukF	SYMBAF_RS08215, ,psos,chromosome partition protein MukF	GPZ83_013460, ,psos,chromosome partition protein MukF
GPZ85_015805, ,psos,tRNA uridine 5-oxyacetic acid(34) methyltransferase CmoM	SYMBAF_RS08220, ,psos,tRNA uridine 5-oxyacetic acid(34) methyltransferase CmoM	GPZ83_013465, ,psos,tRNA uridine 5-oxyacetic acid(34) methyltransferase CmoM
GPZ85_015810, ,psos,envelope biogenesis factor ElyC	SYMBAF_RS08225, ,psos,envelope biogenesis factor ElyC	GPZ83_013470, ,psos,envelope biogenesis factor ElyC
GPZ85_015815, ,psos,3-deoxy-manno-octulosonate cytidylyltransferase	SYMBAF_RS08230, ,psos,3-deoxy-manno-octulosonate cytidylyltransferase	GPZ83_013475, ,psos,3-deoxy-manno-octulosonate cytidylyltransferase
GPZ85_015820, ,psos,hypothetical protein	SYMBAF_RS08235, ,psos,hypothetical protein	GPZ83_013480, ,psos,hypothetical protein
GPZ85_015830, ,psos,lytic murein transglycosylase B	SYMBAF_RS08245, ,psos,lytic murein transglycosylase B	GPZ83_013490, ,psos,lytic murein transglycosylase B
GPZ85_015835, ,psos,glucokinase	SYMBAF_RS08250, ,psos,glucokinase	GPZ83_013495, ,psos,glucokinase
GPZ85_015840, ,psos,NupC/NupG family nucleoside CNT transporter	SYMBAF_RS08255, ,psos,NupC/NupG family nucleoside CNT transporter	GPZ83_013500, ,psos,NupC/NupG family nucleoside CNT transporter
GPZ85_015855, ,psos,glutamate--tRNA ligase	SYMBAF_RS08270, ,psos,glutamate--tRNA ligase	GPZ83_013515, ,psos,glutamate--tRNA ligase
GPZ85_015880, ,psos,Fe2+-enterobactin ABC transporter substrate-binding protein	SYMBAF_RS08295, ,psos,Fe2+-enterobactin ABC transporter substrate-binding protein	GPZ83_013540, ,psos,Fe2+-enterobactin ABC transporter substrate-binding protein
GPZ85_015885, ,psos,Fe(3+)-siderophore ABC transporter permease	SYMBAF_RS08300, ,psos,Fe(3+)-siderophore ABC transporter permease	GPZ83_013545, ,psos,Fe(3+)-siderophore ABC transporter permease
GPZ85_015890, ,psos,iron-enterobactin ABC transporter permease	SYMBAF_RS08305, ,psos,iron-enterobactin ABC transporter permease	GPZ83_013550, ,psos,iron-enterobactin ABC transporter permease
GPZ85_015895, ,psos,ABC transporter ATP-binding protein	SYMBAF_RS08310, ,psos,ABC transporter ATP-binding protein	GPZ83_013555, ,psos,ABC transporter ATP-binding protein
GPZ85_015900, ,psos,NAD-dependent DNA ligase LigA	SYMBAF_RS08315, ,psos,NAD-dependent DNA ligase LigA	GPZ83_013560, ,psos,NAD-dependent DNA ligase LigA
GPZ85_015905, ,psos,cell division protein ZipA	SYMBAF_RS08320, ,psos,cell division protein ZipA	GPZ83_013565, ,psos,cell division protein ZipA
GPZ85_015910, ,psos,sulfate transporter CysZ	SYMBAF_RS08325, ,psos,sulfate transporter CysZ	GPZ83_013570, ,psos,sulfate transporter CysZ
GPZ85_015915, ,psos,cysteine synthase A	SYMBAF_RS08330, ,psos,cysteine synthase A	GPZ83_013575, ,psos,cysteine synthase A
GPZ85_015920, ,psos,phosphocarrier protein Hpr	SYMBAF_RS08335, ,psos,phosphocarrier protein Hpr	GPZ83_013580, ,psos,phosphocarrier protein Hpr
GPZ85_015925, ,psos,phosphoenolpyruvate-protein phosphotransferase PtsI	SYMBAF_RS08340, ,psos,phosphoenolpyruvate-protein phosphotransferase PtsI	GPZ83_013585, ,psos,phosphoenolpyruvate-protein phosphotransferase PtsI
GPZ85_015930, ,psos,PTS glucose transporter subunit IIA	SYMBAF_RS08345, ,psos,PTS glucose transporter subunit IIA	GPZ83_013590, ,psos,PTS glucose transporter subunit IIA
GPZ85_015940, ,psos,cysteine synthase CysM	SYMBAF_RS08355, ,psos,cysteine synthase CysM	GPZ83_013600, ,psos,cysteine synthase CysM
GPZ85_015945, ,psos,sulfate/thiosulfate ABC transporter ATP-binding protein CysA	SYMBAF_RS08360, ,psos,sulfate/thiosulfate ABC transporter ATP-binding protein CysA	GPZ83_013605, ,psos,sulfate/thiosulfate ABC transporter ATP-binding protein CysA
GPZ85_015950, ,psos,sulfate/thiosulfate ABC transporter permease CysW	SYMBAF_RS08365, ,psos,sulfate/thiosulfate ABC transporter permease CysW	GPZ83_013610, ,psos,sulfate/thiosulfate ABC transporter permease CysW
GPZ85_015955, ,psos,sulfate/thiosulfate ABC transporter permease CysT	SYMBAF_RS08370, ,psos,sulfate/thiosulfate ABC transporter permease CysT	GPZ83_013615, ,psos,sulfate/thiosulfate ABC transporter permease CysT
GPZ85_015960, ,psos,sulfate ABC transporter substrate-binding protein	SYMBAF_RS08375, ,psos,sulfate ABC transporter substrate-binding protein	GPZ83_013620, ,psos,sulfate ABC transporter substrate-binding protein
GPZ85_015965, ,psos,RpoE-regulated lipoprotein	SYMBAF_RS08380, ,psos,RpoE-regulated lipoprotein	GPZ83_013625, ,psos,RpoE-regulated lipoprotein
GPZ85_015970, ,psos,GNAT family acetyltransferase	SYMBAF_RS08385, ,psos,GNAT family acetyltransferase	GPZ83_013630, ,psos,GNAT family acetyltransferase
GPZ85_015975, ,psos,oxygen-dependent coproporphyrinogen oxidase	SYMBAF_RS08390, ,psos,oxygen-dependent coproporphyrinogen oxidase	GPZ83_013635, ,psos,oxygen-dependent coproporphyrinogen oxidase
GPZ85_015980, ,psos,YaiI/YqxD family protein	SYMBAF_RS08395, ,psos,YaiI/YqxD family protein	GPZ83_013640, ,psos,YaiI/YqxD family protein
GPZ85_015985, ,psos,hypothetical protein	SYMBAF_RS08400, ,psos,inverse autotransporter beta domain-containing protein	GPZ83_013650, ,psos,invasin
GPZ85_005395, ,psos,transposase domain-containing protein	SYMBAF_RS08405, ,psos,transposase domain-containing protein	GPZ83_013660, ,psos,transposase domain-containing protein
GPZ85_005390, ,psos,transposase	SYMBAF_RS08410, ,psos,transposase	GPZ83_013665, ,psos,transposase
GPZ85_005385, ,psos,IS66 family insertion sequence element accessory protein TnpB	SYMBAF_RS08415, ,psos,IS66 family insertion sequence element accessory protein TnpB	GPZ83_013670, ,psos,IS66 family insertion sequence element accessory protein TnpB
GPZ85_005375, ,psos,hypothetical protein	SYMBAF_RS08425, ,psos,hypothetical protein	GPZ83_013680, ,psos,hypothetical protein
GPZ85_005370, ,psos,ArsC family reductase	SYMBAF_RS08430, ,psos,ArsC family reductase	GPZ83_013685, ,psos,ArsC family reductase
GPZ85_005365, ,psos,succinyl-diaminopimelate desuccinylase	SYMBAF_RS08435, ,psos,succinyl-diaminopimelate desuccinylase	GPZ83_013690, ,psos,succinyl-diaminopimelate desuccinylase
GPZ85_005360, ,psos,M15 family metallopeptidase	SYMBAF_RS08440, ,psos,M15 family metallopeptidase	GPZ83_013695, ,psos,M15 family metallopeptidase
GPZ85_005355, ,psos,YpfN family protein	SYMBAF_RS08445, ,psos,YpfN family protein	GPZ83_013700, ,psos,YpfN family protein
GPZ85_005350, ,psos,GNAT family N-acetyltransferase	SYMBAF_RS08450, ,psos,tRNA(Met) cytidine acetyltransferase	GPZ83_013705, ,psos,GNAT family N-acetyltransferase
GPZ85_005345, ,psos,hypothetical protein	SYMBAF_RS08455, ,psos,neutral zinc metallopeptidase	GPZ83_013710, ,psos,neutral zinc metallopeptidase
GPZ85_005340, ,psos,phosphoribosylaminoimidazolesuccinocarboxamide synthase	SYMBAF_RS08460, ,psos,phosphoribosylaminoimidazolesuccinocarboxamide synthase	GPZ83_013715, ,psos,phosphoribosylaminoimidazolesuccinocarboxamide synthase
GPZ85_005335, ,psos,outer membrane protein assembly factor BamC	SYMBAF_RS08465, ,psos,outer membrane protein assembly factor BamC	GPZ83_013720, ,psos,outer membrane protein assembly factor BamC
GPZ85_005330, ,psos,4-hydroxy-tetrahydrodipicolinate synthase	SYMBAF_RS08470, ,psos,4-hydroxy-tetrahydrodipicolinate synthase	GPZ83_013725, ,psos,4-hydroxy-tetrahydrodipicolinate synthase
GPZ85_005320, ,psos,thioredoxin-dependent thiol peroxidase	SYMBAF_RS08475, ,psos,thioredoxin-dependent thiol peroxidase	GPZ83_013735, ,psos,thioredoxin-dependent thiol peroxidase
GPZ85_005315, ,psos,M48 family metallopeptidase	SYMBAF_RS08480, ,psos,M48 family metallopeptidase	GPZ83_013740, ,psos,M48 family metallopeptidase
GPZ85_005310, ,psos,arsenate reductase (glutaredoxin)	SYMBAF_RS08485, ,psos,arsenate reductase (glutaredoxin)	GPZ83_013745, ,psos,arsenate reductase (glutaredoxin)
GPZ85_005305, ,psos,DnaA inactivator Hda	SYMBAF_RS08490, ,psos,DnaA inactivator Hda	GPZ83_013750, ,psos,DnaA inactivator Hda
GPZ85_005300, ,psos,E3 ubiquitin--protein ligase	SYMBAF_RS08495, ,psos,E3 ubiquitin--protein ligase	GPZ83_013755, ,psos,E3 ubiquitin--protein ligase
GPZ85_005295, ,psos,GlsB/YeaQ/YmgE family stress response membrane protein	SYMBAF_RS08500, ,psos,GlsB/YeaQ/YmgE family stress response membrane protein	GPZ83_013760, ,psos,GlsB/YeaQ/YmgE family stress response membrane protein
GPZ85_005290, ,psos,DUF421 domain-containing protein	SYMBAF_RS08505, ,psos,DUF421 domain-containing protein	GPZ83_013765, ,psos,DUF421 domain-containing protein
GPZ85_005280, ,psos,serine protease inhibitor ecotin	SYMBAF_RS08515, ,psos,serine protease inhibitor ecotin	GPZ83_013775, ,psos,serine protease inhibitor ecotin
GPZ85_005275, ,psos,undecaprenyl-diphosphate phosphatase	SYMBAF_RS08520, ,psos,undecaprenyl-diphosphate phosphatase	GPZ83_013780, ,psos,undecaprenyl-diphosphate phosphatase
GPZ85_005270, ,psos,HAAAP family serine/threonine permease	SYMBAF_RS08525, ,psos,HAAAP family serine/threonine permease	GPZ83_013785, ,psos,HAAAP family serine/threonine permease
GPZ85_005265, ,psos,HAD-IB family hydrolase	SYMBAF_RS08530, ,psos,HAD-IB family hydrolase	GPZ83_013790, ,psos,HAD-IB family hydrolase
GPZ85_005260, ,psos,SDR family oxidoreductase	SYMBAF_RS08535, ,psos,SDR family oxidoreductase	GPZ83_013795, ,psos,SDR family oxidoreductase
GPZ85_005255, ,psos,his operon leader peptide	SYMBAF_RS08540, ,psos,his operon leader peptide	- , -
GPZ85_005250, ,psos,ATP phosphoribosyltransferase	SYMBAF_RS08545, ,psos,ATP phosphoribosyltransferase	GPZ83_013800, ,psos,ATP phosphoribosyltransferase
GPZ85_005245, ,psos,histidinol dehydrogenase	SYMBAF_RS08550, ,psos,histidinol dehydrogenase	GPZ83_013805, ,psos,histidinol dehydrogenase
GPZ85_005240, ,psos,histidinol-phosphate transaminase	SYMBAF_RS08555, ,psos,histidinol-phosphate transaminase	GPZ83_013810, ,psos,histidinol-phosphate transaminase
GPZ85_005235, ,psos,bifunctional histidinol-phosphatase/imidazoleglycerol-phosphate dehydratase HisB	SYMBAF_RS08560, ,psos,bifunctional histidinol-phosphatase/imidazoleglycerol-phosphate dehydratase HisB	GPZ83_013815, ,psos,bifunctional histidinol-phosphatase/imidazoleglycerol-phosphate dehydratase HisB
GPZ85_005230, ,psos,imidazole glycerol phosphate synthase subunit HisH	SYMBAF_RS08565, ,psos,imidazole glycerol phosphate synthase subunit HisH	GPZ83_013820, ,psos,imidazole glycerol phosphate synthase subunit HisH
GPZ85_005225, ,psos,1-(5-phosphoribosyl)-5-[(5- phosphoribosylamino)methylideneamino]imidazole-4- carboxamide isomerase	SYMBAF_RS08570, ,psos,1-(5-phosphoribosyl)-5-[(5- phosphoribosylamino)methylideneamino]imidazole-4- carboxamide isomerase	GPZ83_013825, ,psos,1-(5-phosphoribosyl)-5-[(5- phosphoribosylamino)methylideneamino]imidazole-4- carboxamide isomerase
GPZ85_005220, ,psos,imidazole glycerol phosphate synthase subunit HisF	SYMBAF_RS08575, ,psos,imidazole glycerol phosphate synthase subunit HisF	GPZ83_013830, ,psos,imidazole glycerol phosphate synthase subunit HisF
GPZ85_005215, ,psos,bifunctional phosphoribosyl-AMP cyclohydrolase/phosphoribosyl-ATP diphosphatase HisIE	SYMBAF_RS08580, ,psos,bifunctional phosphoribosyl-AMP cyclohydrolase/phosphoribosyl-ATP diphosphatase HisIE	GPZ83_013835, ,psos,bifunctional phosphoribosyl-AMP cyclohydrolase/phosphoribosyl-ATP diphosphatase HisIE
GPZ85_005210, ,psos,NADP-dependent phosphogluconate dehydrogenase	SYMBAF_RS08585, ,psos,NADP-dependent phosphogluconate dehydrogenase	GPZ83_013840, ,psos,NADP-dependent phosphogluconate dehydrogenase
GPZ85_005205, ,psos,glycosyltransferase	SYMBAF_RS08590, ,psos,glycosyltransferase family 4 protein	GPZ83_013845, ,psos,glycosyltransferase
GPZ85_005200, ,psos,glycosyltransferase family 4 protein	SYMBAF_RS08595, ,psos,glycosyltransferase family 4 protein	GPZ83_013850, ,psos,glycosyltransferase family 4 protein
GPZ85_005195, ,psos,NAD-dependent epimerase/dehydratase family protein	SYMBAF_RS08600, ,psos,GDP-mannose 4,6-dehydratase	GPZ83_013855, ,psos,NAD-dependent epimerase/dehydratase family protein
GPZ85_005190, ,psos,GDP-mannose 4,6-dehydratase	SYMBAF_RS08605, ,psos,GDP-mannose 4,6-dehydratase	GPZ83_013860, ,psos,GDP-mannose 4,6-dehydratase
- , -	SYMBAF_RS08610, ,psos,glycosyltransferase	- , -
- , -	SYMBAF_RS08615, ,psos,FkbM family methyltransferase	- , -
GPZ85_005175, ,psos,ABC transporter ATP-binding protein	SYMBAF_RS08620, ,psos,ABC transporter ATP-binding protein	GPZ83_013875, ,psos,ABC transporter ATP-binding protein
GPZ85_005170, ,psos,ABC transporter permease	SYMBAF_RS08625, ,psos,ABC transporter permease	GPZ83_013880, ,psos,ABC transporter permease
GPZ85_005165, ,psos,phosphomannomutase CpsG	SYMBAF_RS08630, ,psos,phosphomannomutase/phosphoglucomutase	GPZ83_013885, ,psos,phosphomannomutase CpsG
GPZ85_005160, ,psos,mannose-1-phosphate guanylyltransferase/mannose-6-phosphate isomerase	SYMBAF_RS08635, ,psos,mannose-1-phosphate guanylyltransferase/mannose-6-phosphate isomerase	GPZ83_013890, ,psos,mannose-1-phosphate guanylyltransferase/mannose-6-phosphate isomerase
GPZ85_005155, ,psos,TerC family protein	SYMBAF_RS08640, ,psos,TerC family protein	GPZ83_013895, ,psos,TerC family protein
GPZ85_005150, ,psos,outer membrane assembly protein AsmA	SYMBAF_RS08645, ,psos,outer membrane assembly protein AsmA	GPZ83_013900, ,psos,outer membrane assembly protein AsmA
GPZ85_005145, ,psos,dCTP deaminase	SYMBAF_RS08650, ,psos,dCTP deaminase	GPZ83_013905, ,psos,dCTP deaminase
GPZ85_005140, ,psos,uridine kinase	SYMBAF_RS08655, ,psos,uridine kinase	GPZ83_013910, ,psos,uridine kinase
GPZ85_005135, ,psos,iron-sulfur cluster carrier protein ApbC	SYMBAF_RS08660, ,psos,iron-sulfur cluster carrier protein ApbC	GPZ83_013915, ,psos,iron-sulfur cluster carrier protein ApbC
GPZ85_005130, ,psos,methionine--tRNA ligase	SYMBAF_RS08665, ,psos,methionine--tRNA ligase	GPZ83_013920, ,psos,methionine--tRNA ligase
GPZ85_005125, ,psos,CidA/LrgA family protein	SYMBAF_RS08670, ,psos,CidA/LrgA family protein	GPZ83_013925, ,psos,CidA/LrgA family protein
GPZ85_005120, ,psos,CidB/LrgB family autolysis modulator	SYMBAF_RS08675, ,psos,CidB/LrgB family autolysis modulator	GPZ83_013930, ,psos,CidB/LrgB family autolysis modulator
GPZ85_005115, ,psos,cytidine deaminase	SYMBAF_RS08680, ,psos,cytidine deaminase	GPZ83_013935, ,psos,cytidine deaminase
GPZ85_005110, ,psos,NAD-dependent malic enzyme	SYMBAF_RS08685, ,psos,NAD-dependent malic enzyme	GPZ83_013940, ,psos,NAD-dependent malic enzyme
GPZ85_005105, ,psos,outer membrane permeability protein SanA	SYMBAF_RS08690, ,psos,outer membrane permeability protein SanA	GPZ83_013945, ,psos,outer membrane permeability protein SanA
GPZ85_005100, ,psos,DUF418 family protein	SYMBAF_RS08695, ,psos,DUF418 domain-containing protein	GPZ83_013950, ,psos,DUF418 family protein
GPZ85_005095, ,psos,GTP cyclohydrolase I FolE	SYMBAF_RS08700, ,psos,GTP cyclohydrolase I FolE	GPZ83_013955, ,psos,GTP cyclohydrolase I FolE
GPZ85_005090, ,psos,glutathione ABC transporter permease GsiD	SYMBAF_RS08705, ,psos,glutathione ABC transporter permease GsiD	GPZ83_013960, ,psos,glutathione ABC transporter permease GsiD
GPZ85_005085, ,psos,glutathione ABC transporter permease GsiC	SYMBAF_RS08710, ,psos,glutathione ABC transporter permease GsiC	GPZ83_013965, ,psos,glutathione ABC transporter permease GsiC
GPZ85_005080, ,psos,glutathione ABC transporter substrate-binding protein GsiB	SYMBAF_RS08715, ,psos,glutathione ABC transporter substrate-binding protein GsiB	GPZ83_013970, ,psos,glutathione ABC transporter substrate-binding protein GsiB
GPZ85_005075, ,psos,dipeptide ABC transporter ATP-binding protein	SYMBAF_RS08720, ,psos,dipeptide ABC transporter ATP-binding protein	GPZ83_013975, ,psos,dipeptide ABC transporter ATP-binding protein
GPZ85_005070, ,psos,molybdopterin molybdotransferase MoeA	SYMBAF_RS08725, ,psos,molybdopterin molybdotransferase MoeA	GPZ83_013980, ,psos,molybdopterin molybdotransferase MoeA
GPZ85_005065, ,psos,molybdopterin-synthase adenylyltransferase MoeB	SYMBAF_RS08730, ,psos,molybdopterin-synthase adenylyltransferase MoeB	GPZ83_013985, ,psos,molybdopterin-synthase adenylyltransferase MoeB
GPZ85_005060, ,psos,ABC-F family ATPase	SYMBAF_RS08735, ,psos,ABC-F family ATPase	GPZ83_013990, ,psos,ABC-F family ATPase
GPZ85_005055, ,psos,malate:quinone oxidoreductase	SYMBAF_RS08740, ,psos,malate:quinone oxidoreductase	GPZ83_013995, ,psos,malate:quinone oxidoreductase
GPZ85_005045, ,psos,hypothetical protein	SYMBAF_RS08750, ,psos,hypothetical protein	- , -
GPZ85_005040, ,psos,hypothetical protein	SYMBAF_RS08755, ,psos,hypothetical protein	GPZ83_014005, ,psos,hypothetical protein
GPZ85_005035, ,psos,fimbrial protein	SYMBAF_RS08760, ,psos,fimbrial protein	GPZ83_014010, ,psos,fimbrial protein
GPZ85_005030, ,psos,fimbrial biogenesis outer membrane usher protein	SYMBAF_RS08765, ,psos,fimbrial biogenesis outer membrane usher protein	GPZ83_014015, ,psos,fimbrial biogenesis outer membrane usher protein
GPZ85_005025, ,psos,molecular chaperone	SYMBAF_RS08770, ,psos,molecular chaperone	GPZ83_014020, ,psos,molecular chaperone
GPZ85_005020, ,psos,type 1 fimbrial protein	SYMBAF_RS08775, ,psos,type 1 fimbrial protein	GPZ83_014025, ,psos,type 1 fimbrial protein
GPZ85_005015, ,psos,EAL domain-containing protein	SYMBAF_RS08780, ,psos,EAL domain-containing protein	GPZ83_014030, ,psos,EAL domain-containing protein
GPZ85_005010, ,psos,helix-turn-helix domain-containing protein	SYMBAF_RS08785, ,psos,response regulator transcription factor	GPZ83_014035, ,psos,helix-turn-helix domain-containing protein
GPZ85_004985, ,psos,outer membrane protein OmpX	SYMBAF_RS08795, ,psos,outer membrane protein OmpX	GPZ83_014060, ,psos,outer membrane protein OmpX
GPZ85_004980, ,psos,threonine/homoserine exporter RhtA	SYMBAF_RS08800, ,psos,threonine/homoserine exporter RhtA	GPZ83_014065, ,psos,threonine/homoserine exporter RhtA
GPZ85_004975, ,psos,DNA starvation/stationary phase protection protein Dps	SYMBAF_RS08805, ,psos,DNA starvation/stationary phase protection protein Dps	GPZ83_014070, ,psos,DNA starvation/stationary phase protection protein Dps
GPZ85_004965, ,psos,hypothetical protein	SYMBAF_RS08815, ,psos,inverse autotransporter beta domain-containing protein	GPZ83_014090, ,psos,invasin
GPZ85_004950, ,psos,glutamine ABC transporter substrate-binding protein GlnH	SYMBAF_RS08820, ,psos,glutamine ABC transporter substrate-binding protein GlnH	GPZ83_014095, ,psos,glutamine ABC transporter substrate-binding protein GlnH
GPZ85_004945, ,psos,glutamine ABC transporter permease GlnP	SYMBAF_RS08825, ,psos,glutamine ABC transporter permease GlnP	GPZ83_014100, ,psos,glutamine ABC transporter permease GlnP
GPZ85_004940, ,psos,glutamine ABC transporter ATP-binding protein GlnQ	SYMBAF_RS08830, ,psos,glutamine ABC transporter ATP-binding protein GlnQ	GPZ83_014105, ,psos,glutamine ABC transporter ATP-binding protein GlnQ
GPZ85_004935, ,psos,ATP-dependent DNA helicase DinG	SYMBAF_RS08835, ,psos,ATP-dependent DNA helicase DinG	GPZ83_014110, ,psos,ATP-dependent DNA helicase DinG
GPZ85_004930, ,psos,MerR family transcriptional regulator	SYMBAF_RS08840, ,psos,MerR family transcriptional regulator	GPZ83_014115, ,psos,MerR family transcriptional regulator
GPZ85_004920, ,psos,hypothetical protein	SYMBAF_RS08850, ,psos,hypothetical protein	GPZ83_014125, ,psos,hypothetical protein
GPZ85_004915, ,psos,3-mercaptopyruvate sulfurtransferase	SYMBAF_RS08855, ,psos,3-mercaptopyruvate sulfurtransferase	GPZ83_014130, ,psos,3-mercaptopyruvate sulfurtransferase
GPZ85_004910, ,psos,DUF2165 domain-containing protein	SYMBAF_RS08860, ,psos,DUF2165 family protein	GPZ83_014135, ,psos,DUF2165 domain-containing protein
GPZ85_004905, ,psos,DUF1456 family protein	SYMBAF_RS08865, ,psos,DUF1456 family protein	GPZ83_014140, ,psos,DUF1456 family protein
GPZ85_004900, ,psos,hypothetical protein	SYMBAF_RS08870, ,psos,CsgG/HfaB family protein	GPZ83_014145, ,psos,hypothetical protein
GPZ85_004895, ,psos,DUF4810 domain-containing protein	SYMBAF_RS08875, ,psos,DUF4810 domain-containing protein	GPZ83_014150, ,psos,DUF4810 domain-containing protein
GPZ85_004890, ,psos,DUF799 domain-containing protein	SYMBAF_RS08880, ,psos,DUF799 domain-containing protein	GPZ83_014155, ,psos,DUF799 domain-containing protein
GPZ85_004885, ,psos,serine protein kinase RIO	SYMBAF_RS08885, ,psos,kinase	GPZ83_014160, ,psos,serine protein kinase RIO
GPZ85_004880, ,psos,CDP-diacylglycerol diphosphatase	SYMBAF_RS08890, ,psos,CDP-diacylglycerol diphosphatase	GPZ83_014165, ,psos,CDP-diacylglycerol diphosphatase
GPZ85_004870, ,psos,D-alanyl-D-alanine endopeptidase	SYMBAF_RS08900, ,psos,D-alanyl-D-alanine endopeptidase	GPZ83_014175, ,psos,D-alanyl-D-alanine endopeptidase
GPZ85_004865, ,psos,DedA family protein	SYMBAF_RS08905, ,psos,DedA family protein	GPZ83_014180, ,psos,DedA family protein
- , -	SYMBAF_RS08910, ,psos,hypothetical protein	- , -
GPZ85_004855, ,psos,cytoplasmic protein	SYMBAF_RS08920, ,psos,type II toxin-antitoxin system HigB family toxin	GPZ83_014190, ,psos,cytoplasmic protein
GPZ85_004850, ,psos,helix-turn-helix domain-containing protein	SYMBAF_RS08925, ,psos,helix-turn-helix domain-containing protein	GPZ83_014195, ,psos,helix-turn-helix domain-containing protein
GPZ85_004835, ,psos,hypothetical protein	SYMBAF_RS08940, ,psos,hypothetical protein	GPZ83_014210, ,psos,hypothetical protein
GPZ85_004830, ,psos,hypothetical protein	SYMBAF_RS08945, ,psos,hypothetical protein	GPZ83_014215, ,psos,hypothetical protein
GPZ85_004825, ,psos,enterobactin transporter EntS	SYMBAF_RS08950, ,psos,enterobactin transporter EntS	GPZ83_014220, ,psos,enterobactin transporter EntS
- , -	SYMBAF_RS08955, ,psos,non-ribosomal peptide synthetase	GPZ83_006080, ,psos,amino acid adenylation domain-containing protein
GPZ85_004815, ,psos,MbtH family protein	SYMBAF_RS08960, ,psos,MbtH family protein	GPZ83_006075, ,psos,MbtH family protein
- , -	SYMBAF_RS08965, ,psos,enterochelin esterase	GPZ83_006070, ,psos,enterochelin esterase
GPZ85_004805, ,psos,TonB-dependent siderophore receptor	SYMBAF_RS08970, ,psos,TonB-dependent siderophore receptor	GPZ83_006065, ,psos,TonB-dependent siderophore receptor
GPZ85_004800, ,psos,isochorismate synthase	SYMBAF_RS08975, ,psos,isochorismate synthase	GPZ83_006060, ,psos,isochorismate synthase
GPZ85_004795, ,psos,(2,3-dihydroxybenzoyl)adenylate synthase	SYMBAF_RS08980, ,psos,(2,3-dihydroxybenzoyl)adenylate synthase	GPZ83_006055, ,psos,(2,3-dihydroxybenzoyl)adenylate synthase
GPZ85_006565, ,psos,DNA adenine methylase	SYMBAF_RS08985, ,psos,DNA adenine methylase	GPZ83_014230, ,psos,DNA adenine methylase
GPZ85_006560, ,psos,GNAT family N-acetyltransferase	SYMBAF_RS08990, ,psos,GNAT family N-acetyltransferase	GPZ83_014235, ,psos,GNAT family N-acetyltransferase
GPZ85_006555, ,psos,tail fiber assembly protein	SYMBAF_RS08995, ,psos,tail fiber assembly protein	GPZ83_014240, ,psos,tail fiber assembly protein
GPZ85_006550, ,psos,tail fiber protein	SYMBAF_RS09000, ,psos,tail fiber protein	GPZ83_014245, ,psos,tail fiber protein
- , -	SYMBAF_RS09010, ,psos,baseplate J/gp47 family protein	GPZ83_006300, ,psos,baseplate J/gp47 family protein,IDENTICAL PARALOGS:,GPZ83_006325,baseplate J/gp47 family protein
- , -	SYMBAF_RS09015, ,psos,phage GP46 family protein	- , -
- , -	SYMBAF_RS09025, ,psos,tail protein	GPZ83_006285, ,psos,phage tail protein,IDENTICAL PARALOGS:,GPZ83_006340,phage tail protein
- , -	SYMBAF_RS09030, ,psos,DNA circularization N-terminal domain-containing protein	GPZ83_006280, ,psos,DNA circulation protein,IDENTICAL PARALOGS:,GPZ83_006345,DNA circulation protein
GPZ85_000430, ,psos,phage tail tape measure protein,IDENTICAL PARALOGS:,GPZ85_006515,phage tail tape measure protein	SYMBAF_RS09035, ,psos,phage tail tape measure protein	GPZ83_006275, ,psos,phage tail tape measure protein,IDENTICAL PARALOGS:,GPZ83_006350,phage tail tape measure protein
GPZ85_000435, ,psos,hypothetical protein,IDENTICAL PARALOGS:,GPZ85_006510,hypothetical protein	SYMBAF_RS09040, ,psos,hypothetical protein	GPZ83_006270, ,psos,hypothetical protein,IDENTICAL PARALOGS:,GPZ83_006355,hypothetical protein
- , -	SYMBAF_RS09050, ,psos,phage tail protein	GPZ83_006260, ,psos,phage tail protein,IDENTICAL PARALOGS:,GPZ83_006365,phage tail protein
- , -	SYMBAF_RS09140, ,psos,N-acetylmuramoyl-L-alanine amidase	- , -
- , -	SYMBAF_RS09145, ,psos,hypothetical protein	- , -
- , -	SYMBAF_RS09150, ,psos,regulatory protein GemA	GPZ83_006160, ,psos,regulatory protein GemA
- , -	SYMBAF_RS09155, ,psos,hypothetical protein	GPZ83_006155, ,psos,hypothetical protein
- , -	SYMBAF_RS09160, ,psos,hypothetical protein	GPZ83_006150, ,psos,hypothetical protein
- , -	SYMBAF_RS09165, ,psos,hypothetical protein	GPZ83_006145, ,psos,hypothetical protein
- , -	SYMBAF_RS09170, ,psos,3-5 exoribonuclease	GPZ83_006140, ,psos,3-5 exoribonuclease
- , -	SYMBAF_RS09175, ,psos,hypothetical protein	GPZ83_006135, ,psos,hypothetical protein
- , -	SYMBAF_RS09180, ,psos,DUF2786 domain-containing protein	- , -
- , -	SYMBAF_RS09185, ,psos,hypothetical protein	GPZ83_006125, ,psos,hypothetical protein
- , -	SYMBAF_RS09190, ,psos,ANR family transcriptional regulator	GPZ83_006120, ,psos,ANR family transcriptional regulator
- , -	SYMBAF_RS09195, ,psos,DUF3164 family protein	GPZ83_006115, ,psos,DUF3164 family protein
- , -	SYMBAF_RS09205, ,psos,hypothetical protein	- , -
GPZ85_004685, ,psos,DNA-binding protein	SYMBAF_RS09220, ,psos,helix-turn-helix domain-containing protein	GPZ83_005945, ,psos,DNA-binding protein
GPZ85_004690, ,psos,hypothetical protein	SYMBAF_RS09225, ,psos,hypothetical protein	GPZ83_005950, ,psos,hypothetical protein
GPZ85_004790, ,psos,isochorismatase family protein	SYMBAF_RS09230, ,psos,isochorismatase family protein	GPZ83_006050, ,psos,isochorismatase family protein
GPZ85_004785, ,psos,2,3-dihydro-2,3-dihydroxybenzoate dehydrogenase	SYMBAF_RS09235, ,psos,2,3-dihydro-2,3-dihydroxybenzoate dehydrogenase	GPZ83_006045, ,psos,2,3-dihydro-2,3-dihydroxybenzoate dehydrogenase
GPZ85_004775, ,psos,L-asparagine permease	SYMBAF_RS09250, ,psos,L-asparagine permease	GPZ83_006035, ,psos,L-asparagine permease
GPZ85_004770, ,psos,tRNA dihydrouridine(16) synthase DusC	SYMBAF_RS09255, ,psos,tRNA dihydrouridine(16) synthase DusC	GPZ83_006030, ,psos,tRNA dihydrouridine(16) synthase DusC
GPZ85_004765, ,psos,ATP-dependent RNA helicase RhlE	SYMBAF_RS09260, ,psos,ATP-dependent RNA helicase RhlE	GPZ83_006025, ,psos,ATP-dependent RNA helicase RhlE
GPZ85_004760, ,psos,Bax inhibitor-1/YccA family protein	SYMBAF_RS09265, ,psos,Bax inhibitor-1/YccA family protein	GPZ83_006020, ,psos,Bax inhibitor-1/YccA family protein
GPZ85_004755, ,psos,molybdopterin synthase catalytic subunit MoaE	SYMBAF_RS09270, ,psos,molybdopterin synthase catalytic subunit MoaE	GPZ83_006015, ,psos,molybdopterin synthase catalytic subunit MoaE
GPZ85_004750, ,psos,molybdopterin synthase sulfur carrier subunit	SYMBAF_RS09275, ,psos,molybdopterin synthase sulfur carrier subunit	GPZ83_006010, ,psos,molybdopterin synthase sulfur carrier subunit
GPZ85_004745, ,psos,cyclic pyranopterin monophosphate synthase MoaC	SYMBAF_RS09280, ,psos,cyclic pyranopterin monophosphate synthase MoaC	GPZ83_006005, ,psos,cyclic pyranopterin monophosphate synthase MoaC
GPZ85_004740, ,psos,GTP 3,8-cyclase MoaA	SYMBAF_RS09285, ,psos,GTP 3,8-cyclase MoaA	GPZ83_006000, ,psos,GTP 3,8-cyclase MoaA
GPZ85_004735, ,psos,uridine diphosphate-N-acetylglucosamine-binding protein YvcK	SYMBAF_RS09290, ,psos,uridine diphosphate-N-acetylglucosamine-binding protein YvcK	GPZ83_005995, ,psos,uridine diphosphate-N-acetylglucosamine-binding protein YvcK
GPZ85_004730, ,psos,DUF2132 domain-containing protein	SYMBAF_RS09295, ,psos,DUF2132 domain-containing protein	GPZ83_005990, ,psos,DUF2132 domain-containing protein
GPZ85_004725, ,psos,excinuclease ABC subunit B	SYMBAF_RS09300, ,psos,excinuclease ABC subunit B	GPZ83_005985, ,psos,excinuclease ABC subunit B
GPZ85_004720, ,psos,ATP-dependent dethiobiotin synthetase BioD	SYMBAF_RS09305, ,psos,ATP-dependent dethiobiotin synthetase BioD	GPZ83_005980, ,psos,ATP-dependent dethiobiotin synthetase BioD
GPZ85_004715, ,psos,malonyl-ACP O-methyltransferase BioC	SYMBAF_RS09310, ,psos,malonyl-ACP O-methyltransferase BioC	GPZ83_005975, ,psos,malonyl-ACP O-methyltransferase BioC
GPZ85_004710, ,psos,8-amino-7-oxononanoate synthase	SYMBAF_RS09315, ,psos,8-amino-7-oxononanoate synthase	GPZ83_005970, ,psos,8-amino-7-oxononanoate synthase
GPZ85_004705, ,psos,biotin synthase BioB	SYMBAF_RS09320, ,psos,biotin synthase BioB	GPZ83_005965, ,psos,biotin synthase BioB
GPZ85_004700, ,psos,adenosylmethionine--8-amino-7-oxononanoate transaminase	SYMBAF_RS09325, ,psos,adenosylmethionine--8-amino-7-oxononanoate transaminase	GPZ83_005960, ,psos,adenosylmethionine--8-amino-7-oxononanoate transaminase
GPZ85_004695, ,psos,kinase inhibitor	SYMBAF_RS09330, ,psos,kinase inhibitor	GPZ83_005955, ,psos,kinase inhibitor
GPZ85_004620, ,psos,hypothetical protein	SYMBAF_RS09335, ,psos,hypothetical protein	GPZ83_005930, ,psos,hypothetical protein
GPZ85_004615, ,psos,hypothetical protein	SYMBAF_RS09340, ,psos,hypothetical protein	GPZ83_005925, ,psos,hypothetical protein
GPZ85_004610, ,psos,6-phosphogluconolactonase	SYMBAF_RS09345, ,psos,6-phosphogluconolactonase	GPZ83_005920, ,psos,6-phosphogluconolactonase
GPZ85_004605, ,psos,pyridoxal phosphatase	SYMBAF_RS09350, ,psos,pyridoxal phosphatase	GPZ83_005915, ,psos,pyridoxal phosphatase
GPZ85_004600, ,psos,molybdenum ABC transporter ATP-binding protein ModC	SYMBAF_RS09355, ,psos,molybdenum ABC transporter ATP-binding protein ModC	GPZ83_005910, ,psos,molybdenum ABC transporter ATP-binding protein ModC
GPZ85_004595, ,psos,molybdate ABC transporter permease subunit	SYMBAF_RS09360, ,psos,molybdate ABC transporter permease subunit	GPZ83_005905, ,psos,molybdate ABC transporter permease subunit
GPZ85_004590, ,psos,molybdate ABC transporter substrate-binding protein	SYMBAF_RS09365, ,psos,molybdate ABC transporter substrate-binding protein	GPZ83_005900, ,psos,molybdate ABC transporter substrate-binding protein
GPZ85_004585, ,psos,multidrug efflux pump-associated protein, AcrZ family	SYMBAF_RS09370, ,psos,multidrug efflux pump-associated protein, AcrZ family	GPZ83_005895, ,psos,multidrug efflux pump-associated protein, AcrZ family
GPZ85_004580, ,psos,CPBP family intramembrane metalloprotease	SYMBAF_RS09375, ,psos,CPBP family intramembrane metalloprotease	GPZ83_005890, ,psos,CPBP family intramembrane metalloprotease
GPZ85_004575, ,psos,phosphate-starvation-inducible protein PsiF	SYMBAF_RS09380, ,psos,phosphate starvation-inducible protein PsiF	GPZ83_005885, ,psos,phosphate-starvation-inducible protein PsiF
GPZ85_004570, ,psos,2,3-diphosphoglycerate-dependent phosphoglycerate mutase	SYMBAF_RS09385, ,psos,2,3-diphosphoglycerate-dependent phosphoglycerate mutase	GPZ83_005880, ,psos,2,3-diphosphoglycerate-dependent phosphoglycerate mutase
GPZ85_004565, ,psos,IS3 family transposase	SYMBAF_RS09390, ,psos,IS3 family transposase	GPZ83_005875, ,psos,IS3 family transposase
GPZ85_004560, ,psos,hypothetical protein	SYMBAF_RS09395, ,psos,hypothetical protein	GPZ83_005870, ,psos,hypothetical protein
GPZ85_004555, ,psos,hypothetical protein	SYMBAF_RS09400, ,psos,hypothetical protein	GPZ83_005865, ,psos,hypothetical protein
GPZ85_004550, ,psos,3-deoxy-7-phosphoheptulonate synthase AroG	SYMBAF_RS09405, ,psos,3-deoxy-7-phosphoheptulonate synthase AroG	GPZ83_005860, ,psos,3-deoxy-7-phosphoheptulonate synthase AroG
GPZ85_004545, ,psos,nicotinamide riboside transporter PnuC	SYMBAF_RS09410, ,psos,nicotinamide riboside transporter PnuC	GPZ83_005855, ,psos,nicotinamide riboside transporter PnuC
GPZ85_004540, ,psos,quinolinate synthase NadA	SYMBAF_RS09415, ,psos,quinolinate synthase NadA	GPZ83_005850, ,psos,quinolinate synthase NadA
GPZ85_004520, ,psos,cell division protein CpoB	SYMBAF_RS09435, ,psos,cell division protein CpoB	GPZ83_005830, ,psos,cell division protein CpoB
GPZ85_004515, ,psos,peptidoglycan-associated lipoprotein Pal	SYMBAF_RS09440, ,psos,peptidoglycan-associated lipoprotein Pal	GPZ83_005825, ,psos,peptidoglycan-associated lipoprotein Pal
GPZ85_004510, ,psos,Tol-Pal system protein TolB	SYMBAF_RS09445, ,psos,Tol-Pal system protein TolB	GPZ83_005820, ,psos,Tol-Pal system protein TolB
GPZ85_004505, ,psos,cell envelope integrity protein TolA	SYMBAF_RS09450, ,psos,cell envelope integrity protein TolA	GPZ83_005815, ,psos,cell envelope integrity protein TolA
GPZ85_004500, ,psos,colicin uptake protein TolR	SYMBAF_RS09455, ,psos,colicin uptake protein TolR	GPZ83_005810, ,psos,colicin uptake protein TolR
GPZ85_004495, ,psos,Tol-Pal system protein TolQ	SYMBAF_RS09460, ,psos,Tol-Pal system protein TolQ	GPZ83_005805, ,psos,Tol-Pal system protein TolQ
GPZ85_004490, ,psos,tol-pal system-associated acyl-CoA thioesterase	SYMBAF_RS09465, ,psos,tol-pal system-associated acyl-CoA thioesterase	GPZ83_005800, ,psos,tol-pal system-associated acyl-CoA thioesterase
GPZ85_004485, ,psos,cyd operon protein YbgE	SYMBAF_RS09470, ,psos,cyd operon protein YbgE	GPZ83_005795, ,psos,cyd operon protein YbgE
GPZ85_004480, ,psos,cytochrome bd-I oxidase subunit CydX	SYMBAF_RS09475, ,psos,cytochrome bd-I oxidase subunit CydX	GPZ83_005790, ,psos,cytochrome bd-I oxidase subunit CydX
GPZ85_004475, ,psos,cytochrome d ubiquinol oxidase subunit II	SYMBAF_RS09480, ,psos,cytochrome d ubiquinol oxidase subunit II	GPZ83_005785, ,psos,cytochrome d ubiquinol oxidase subunit II
GPZ85_004470, ,psos,cytochrome ubiquinol oxidase subunit I	SYMBAF_RS09485, ,psos,cytochrome ubiquinol oxidase subunit I	GPZ83_005780, ,psos,cytochrome ubiquinol oxidase subunit I
GPZ85_004465, ,psos,phosphatase PAP2 family protein	SYMBAF_RS09490, ,psos,phosphatase PAP2 family protein	GPZ83_005775, ,psos,phosphatase PAP2 family protein
GPZ85_004460, ,psos,hypothetical protein	SYMBAF_RS09495, ,psos,hypothetical protein	GPZ83_005770, ,psos,hypothetical protein
GPZ85_004455, ,psos,hypothetical protein	SYMBAF_RS09500, ,psos,hypothetical protein	GPZ83_005765, ,psos,hypothetical protein
GPZ85_004450, ,psos,succinate--CoA ligase subunit alpha	SYMBAF_RS09505, ,psos,succinate--CoA ligase subunit alpha	GPZ83_005760, ,psos,succinate--CoA ligase subunit alpha
GPZ85_004445, ,psos,ADP-forming succinate--CoA ligase subunit beta	SYMBAF_RS09510, ,psos,ADP-forming succinate--CoA ligase subunit beta	GPZ83_005755, ,psos,ADP-forming succinate--CoA ligase subunit beta
GPZ85_004440, ,psos,2-oxoglutarate dehydrogenase complex dihydrolipoyllysine-residue succinyltransferase	SYMBAF_RS09515, ,psos,2-oxoglutarate dehydrogenase complex dihydrolipoyllysine-residue succinyltransferase	GPZ83_005750, ,psos,2-oxoglutarate dehydrogenase complex dihydrolipoyllysine-residue succinyltransferase
GPZ85_004435, ,psos,2-oxoglutarate dehydrogenase E1 component	SYMBAF_RS09520, ,psos,2-oxoglutarate dehydrogenase E1 component	GPZ83_005745, ,psos,2-oxoglutarate dehydrogenase E1 component
GPZ85_004430, ,psos,succinate dehydrogenase iron-sulfur subunit	SYMBAF_RS09525, ,psos,succinate dehydrogenase iron-sulfur subunit	GPZ83_005740, ,psos,succinate dehydrogenase iron-sulfur subunit
GPZ85_004425, ,psos,succinate dehydrogenase flavoprotein subunit	SYMBAF_RS09530, ,psos,succinate dehydrogenase flavoprotein subunit	GPZ83_005735, ,psos,succinate dehydrogenase flavoprotein subunit
GPZ85_004420, ,psos,succinate dehydrogenase membrane anchor subunit	SYMBAF_RS09535, ,psos,succinate dehydrogenase membrane anchor subunit	GPZ83_005730, ,psos,succinate dehydrogenase membrane anchor subunit
GPZ85_004415, ,psos,succinate dehydrogenase cytochrome b556 subunit	SYMBAF_RS09540, ,psos,succinate dehydrogenase cytochrome b556 subunit	GPZ83_005725, ,psos,succinate dehydrogenase cytochrome b556 subunit
GPZ85_004410, ,psos,citrate synthase	SYMBAF_RS09545, ,psos,citrate synthase	GPZ83_005720, ,psos,citrate synthase
GPZ85_004400, ,psos,type 2 GTP cyclohydrolase I	SYMBAF_RS09550, ,psos,type 2 GTP cyclohydrolase I	GPZ83_005710, ,psos,type 2 GTP cyclohydrolase I
GPZ85_004395, ,psos,deoxyribodipyrimidine photo-lyase	SYMBAF_RS09555, ,psos,deoxyribodipyrimidine photo-lyase	GPZ83_005705, ,psos,deoxyribodipyrimidine photo-lyase
GPZ85_004390, ,psos,DUF1722 domain-containing protein	SYMBAF_RS09560, ,psos,DUF1722 domain-containing protein	GPZ83_005700, ,psos,DUF1722 domain-containing protein
GPZ85_004385, ,psos,alpha-D-glucose phosphate-specific phosphoglucomutase	SYMBAF_RS09565, ,psos,alpha-D-glucose phosphate-specific phosphoglucomutase	GPZ83_005695, ,psos,alpha-D-glucose phosphate-specific phosphoglucomutase
GPZ85_004380, ,psos,replication initiation negative regulator SeqA	SYMBAF_RS09570, ,psos,replication initiation negative regulator SeqA	GPZ83_005690, ,psos,replication initiation negative regulator SeqA
GPZ85_004375, ,psos,esterase	SYMBAF_RS09575, ,psos,esterase	GPZ83_005685, ,psos,esterase
GPZ85_004370, ,psos,LexA regulated protein	SYMBAF_RS09580, ,psos,LexA regulated protein	GPZ83_005680, ,psos,LexA regulated protein
GPZ85_004365, ,psos,flavodoxin FldA	SYMBAF_RS09585, ,psos,flavodoxin FldA	GPZ83_005675, ,psos,flavodoxin FldA
GPZ85_004360, ,psos,ferric iron uptake transcriptional regulator	SYMBAF_RS09590, ,psos,ferric iron uptake transcriptional regulator	GPZ83_005670, ,psos,ferric iron uptake transcriptional regulator
GPZ85_004355, ,psos,family 20 glycosylhydrolase	SYMBAF_RS09595, ,psos,beta-N-acetylhexosaminidase	GPZ83_005665, ,psos,family 20 glycosylhydrolase
GPZ85_004350, ,psos,OprD family porin	SYMBAF_RS09600, ,psos,outer membrane porin, OprD family	- , -
GPZ85_004345, ,psos,glutamine--tRNA ligase	SYMBAF_RS09605, ,psos,glutamine--tRNA ligase	GPZ83_005630, ,psos,glutamine--tRNA ligase
GPZ85_004340, ,psos,PTS transporter subunit EIIC	SYMBAF_RS09610, ,psos,PTS transporter subunit EIIC	GPZ83_005625, ,psos,PTS transporter subunit EIIC
GPZ85_004335, ,psos,glucosamine-6-phosphate deaminase	SYMBAF_RS09615, ,psos,glucosamine-6-phosphate deaminase	GPZ83_005620, ,psos,glucosamine-6-phosphate deaminase
GPZ85_004330, ,psos,N-acetylglucosamine-6-phosphate deacetylase	SYMBAF_RS09620, ,psos,N-acetylglucosamine-6-phosphate deacetylase	GPZ83_005615, ,psos,N-acetylglucosamine-6-phosphate deacetylase
GPZ85_004325, ,psos,ROK family protein	SYMBAF_RS09625, ,psos,ROK family transcriptional regulator	GPZ83_005610, ,psos,ROK family protein
GPZ85_004320, ,psos,asparagine synthase B	SYMBAF_RS09630, ,psos,asparagine synthase B	GPZ83_005605, ,psos,asparagine synthase B
GPZ85_004285, ,psos,2-octaprenyl-3-methyl-6-methoxy-1,4-benzoquinol hydroxylase	SYMBAF_RS09665, ,psos,2-octaprenyl-3-methyl-6-methoxy-1,4-benzoquinol hydroxylase	GPZ83_005570, ,psos,2-octaprenyl-3-methyl-6-methoxy-1,4-benzoquinol hydroxylase
GPZ85_004280, ,psos,tRNA (N6-isopentenyl adenosine(37)-C2)-methylthiotransferase MiaB	SYMBAF_RS09670, ,psos,tRNA (N6-isopentenyl adenosine(37)-C2)-methylthiotransferase MiaB	GPZ83_005565, ,psos,tRNA (N6-isopentenyl adenosine(37)-C2)-methylthiotransferase MiaB
GPZ85_004275, ,psos,phnA family protein	SYMBAF_RS09675, ,psos,phnA family protein	GPZ83_005560, ,psos,phnA family protein
GPZ85_004270, ,psos,PhoH family protein	SYMBAF_RS09680, ,psos,PhoH family protein	GPZ83_005555, ,psos,PhoH family protein
GPZ85_004265, ,psos,rRNA maturation RNase YbeY	SYMBAF_RS09685, ,psos,rRNA maturation RNase YbeY	GPZ83_005550, ,psos,rRNA maturation RNase YbeY
GPZ85_004260, ,psos,CNNM family magnesium/cobalt transport protein CorC	SYMBAF_RS09690, ,psos,CNNM family magnesium/cobalt transport protein CorC	GPZ83_005545, ,psos,CNNM family magnesium/cobalt transport protein CorC
GPZ85_004255, ,psos,apolipoprotein N-acyltransferase	SYMBAF_RS09695, ,psos,apolipoprotein N-acyltransferase	GPZ83_005540, ,psos,apolipoprotein N-acyltransferase
GPZ85_004250, ,psos,leucine--tRNA ligase	SYMBAF_RS09700, ,psos,leucine--tRNA ligase	GPZ83_005535, ,psos,leucine--tRNA ligase
GPZ85_004245, ,psos,LPS assembly lipoprotein LptE	SYMBAF_RS09705, ,psos,LPS assembly lipoprotein LptE	GPZ83_005530, ,psos,LPS assembly lipoprotein LptE
GPZ85_004240, ,psos,DNA polymerase III subunit delta	SYMBAF_RS09710, ,psos,DNA polymerase III subunit delta	GPZ83_005525, ,psos,DNA polymerase III subunit delta
GPZ85_004235, ,psos,nicotinate-nucleotide adenylyltransferase	SYMBAF_RS09715, ,psos,nicotinate-nucleotide adenylyltransferase	GPZ83_005520, ,psos,nicotinate-nucleotide adenylyltransferase
GPZ85_004230, ,psos,hypothetical protein	SYMBAF_RS09720, ,psos,hypothetical protein	- , -
GPZ85_004225, ,psos,glycosyltransferase family 25 protein	SYMBAF_RS09725, ,psos,glycosyltransferase family 25 protein	- , -
GPZ85_004220, ,psos,tail fiber assembly protein	SYMBAF_RS09730, ,psos,tail fiber assembly protein	- , -
GPZ85_004215, ,psos,hypothetical protein	SYMBAF_RS09735, ,psos,tail fiber protein	- , -
- , -	SYMBAF_RS09740, ,psos,YmfQ family protein	- , -
GPZ85_013455, ,psos,baseplate J/gp47 family protein	SYMBAF_RS09745, ,psos,baseplate J/gp47 family protein	- , -
- , -	SYMBAF_RS09750, ,psos,phage GP46 family protein	- , -
GPZ85_013430, ,psos,hypothetical protein	SYMBAF_RS09770, ,psos,hypothetical protein	- , -
GPZ85_004175, ,psos,phage tail assembly protein,IDENTICAL PARALOGS:,GPZ85_013425,phage tail assembly protein	SYMBAF_RS09775, ,psos,phage tail assembly protein	- , -
- , -	SYMBAF_RS09785, ,psos,phage tail sheath subtilisin-like domain-containing protein	- , -
GPZ85_013400, ,psos,hypothetical protein	SYMBAF_RS09800, ,psos,hypothetical protein	- , -
- , -	SYMBAF_RS09805, ,psos,hypothetical protein	- , -
- , -	SYMBAF_RS09815, ,psos,head decoration protein	- , -
- , -	SYMBAF_RS09820, ,psos,hypothetical protein	- , -
GPZ85_013355, ,psos,RNA polymerase subunit sigma-70	SYMBAF_RS09845, ,psos,hypothetical protein	- , -
GPZ85_004100, ,psos,hypothetical protein	SYMBAF_RS09850, ,psos,hypothetical protein	- , -
- , -	SYMBAF_RS09855, ,psos,IS4 family transposase	- , -
GPZ85_012905, ,psos,hypothetical protein,IDENTICAL PARALOGS:,GPZ85_013345,hypothetical protein	SYMBAF_RS09860, ,psos,hypothetical protein	- , -
- , -	SYMBAF_RS09865, ,psos,hypothetical protein	- , -
- , -	SYMBAF_RS09870, ,psos,Rha family transcriptional regulator	- , -
- , -	SYMBAF_RS09875, ,psos,lysis protein	GPZ83_007835, ,psos,lysis protein
- , -	SYMBAF_RS09880, ,psos,lysozyme	- , -
GPZ85_004080, ,psos,phage holin, lambda family	SYMBAF_RS09885, ,psos,phage holin, lambda family	- , -
GPZ85_004075, ,psos,hypothetical protein	SYMBAF_RS09890, ,psos,hypothetical protein	- , -
GPZ85_013320, ,psos,antiterminator	SYMBAF_RS09895, ,psos,antiterminator	- , -
- , -	SYMBAF_RS09900, ,psos,hypothetical protein	- , -
- , -	SYMBAF_RS09905, ,psos,phage N-6-adenine-methyltransferase	- , -
GPZ85_004030, ,psos,hypothetical protein	SYMBAF_RS09910, ,psos,hypothetical protein	- , -
GPZ85_004025, ,psos,AAA family ATPase	SYMBAF_RS09915, ,psos,AAA family ATPase	- , -
GPZ85_004020, ,psos,DNA replication protein	SYMBAF_RS09920, ,psos,hypothetical protein	- , -
GPZ85_004015, ,psos,hypothetical protein	SYMBAF_RS09925, ,psos,hypothetical protein	- , -
- , -	SYMBAF_RS09930, ,psos,hypothetical protein	- , -
- , -	SYMBAF_RS09935, ,psos,hypothetical protein	- , -
- , -	SYMBAF_RS09940, ,psos,transcriptional regulator	- , -
- , -	SYMBAF_RS09945, ,psos,hypothetical protein	- , -
- , -	SYMBAF_RS09950, ,psos,hypothetical protein	- , -
- , -	SYMBAF_RS09955, ,psos,hypothetical protein	GPZ83_008820, ,psos,hypothetical protein
- , -	SYMBAF_RS09960, ,psos,hypothetical protein	- , -
- , -	SYMBAF_RS09965, ,psos,hypothetical protein	- , -
- , -	SYMBAF_RS09970, ,psos,hypothetical protein	- , -
- , -	SYMBAF_RS09980, ,psos,hypothetical protein	- , -
- , -	SYMBAF_RS09985, ,psos,cell envelope biogenesis protein TolA	- , -
GPZ85_003940, ,psos,hypothetical protein	SYMBAF_RS09990, ,psos,hypothetical protein	- , -
GPZ85_003935, ,psos,phage recombination protein Bet	SYMBAF_RS09995, ,psos,phage recombination protein Bet	- , -
GPZ85_003930, ,psos,YqaJ viral recombinase family protein	SYMBAF_RS10000, ,psos,YqaJ viral recombinase family protein	- , -
GPZ85_016585, ,psos,hypothetical protein	SYMBAF_RS10005, ,psos,YadA-like family protein	- , -
- , -	SYMBAF_RS10010, ,psos,hypothetical protein	- , -
- , -	SYMBAF_RS10015, ,psos,hypothetical protein	- , -
- , -	SYMBAF_RS10020, ,psos,hypothetical protein	- , -
GPZ85_013180, ,psos,hypothetical protein	SYMBAF_RS10030, ,psos,hypothetical protein	- , -
GPZ85_013175, ,psos,AlpA family phage regulatory protein	SYMBAF_RS10035, ,psos,AlpA family phage regulatory protein	- , -
GPZ85_013170, ,psos,site-specific integrase	SYMBAF_RS10040, ,psos,site-specific integrase	- , -
- , -	SYMBAF_RS10050, ,psos,integrase arm-type DNA-binding domain-containing protein	- , -
GPZ85_013165, ,psos,exodeoxyribonuclease I	SYMBAF_RS10055, ,psos,exodeoxyribonuclease I	GPZ83_010020, ,psos,exodeoxyribonuclease I
GPZ85_013160, ,psos,APC family permease	SYMBAF_RS10060, ,psos,APC family permease	GPZ83_010015, ,psos,APC family permease
GPZ85_013155, ,psos,amino acid permease	SYMBAF_RS10065, ,psos,amino acid permease	GPZ83_010010, ,psos,amino acid permease
GPZ85_013150, ,psos,LysR family transcriptional regulator	SYMBAF_RS10070, ,psos,LysR family transcriptional regulator	GPZ83_010005, ,psos,LysR family transcriptional regulator
GPZ85_013145, ,psos,YeiH family putative sulfate export transporter	SYMBAF_RS10075, ,psos,YeiH family putative sulfate export transporter	GPZ83_010000, ,psos,YeiH family putative sulfate export transporter
GPZ85_013140, ,psos,deoxyribonuclease IV	SYMBAF_RS10080, ,psos,deoxyribonuclease IV	GPZ83_009995, ,psos,deoxyribonuclease IV
GPZ85_013130, ,psos,1-phosphofructokinase	SYMBAF_RS10090, ,psos,1-phosphofructokinase	GPZ83_009985, ,psos,1-phosphofructokinase
GPZ85_013125, ,psos,fused PTS fructose transporter subunit IIA/HPr protein	SYMBAF_RS10095, ,psos,fused PTS fructose transporter subunit IIA/HPr protein	GPZ83_009980, ,psos,fused PTS fructose transporter subunit IIA/HPr protein
GPZ85_013120, ,psos,tryptophan permease	SYMBAF_RS10100, ,psos,tryptophan permease	GPZ83_009975, ,psos,tryptophan permease
GPZ85_013115, ,psos,elongation factor P-like protein YeiP	SYMBAF_RS10105, ,psos,elongation factor P-like protein YeiP	GPZ83_009970, ,psos,elongation factor P-like protein YeiP
GPZ85_013110, ,psos,type 1 fimbrial protein	SYMBAF_RS10110, ,psos,type 1 fimbrial protein	GPZ83_009965, ,psos,type 1 fimbrial protein
GPZ85_013105, ,psos,hypothetical protein	SYMBAF_RS10115, ,psos,hypothetical protein	GPZ83_009960, ,psos,hypothetical protein
GPZ85_013095, ,psos,bifunctional murein DD-endopeptidase/murein LD-carboxypeptidase	SYMBAF_RS10125, ,psos,bifunctional murein DD-endopeptidase/murein LD-carboxypeptidase	GPZ83_009950, ,psos,bifunctional murein DD-endopeptidase/murein LD-carboxypeptidase
- , -	SYMBAF_RS10130, ,psos,hypothetical protein	- , -
GPZ85_013085, ,psos,hypothetical protein	SYMBAF_RS10135, ,psos,hypothetical protein	GPZ83_009940, ,psos,hypothetical protein
GPZ85_013080, ,psos,EAL domain-containing protein	SYMBAF_RS10140, ,psos,CSS-motif domain-containing protein	GPZ83_009935, ,psos,EAL domain-containing protein
GPZ85_013065, ,psos,hypothetical protein	SYMBAF_RS10155, ,psos,hypothetical protein	GPZ83_009920, ,psos,hypothetical protein
GPZ85_013060, ,psos,Bcr/CflA family multidrug efflux MFS transporter	SYMBAF_RS10160, ,psos,Bcr/CflA family multidrug efflux MFS transporter	GPZ83_009915, ,psos,Bcr/CflA family multidrug efflux MFS transporter
GPZ85_013055, ,psos,16S rRNA pseudouridine(516) synthase RsuA	SYMBAF_RS10165, ,psos,16S rRNA pseudouridine(516) synthase RsuA	GPZ83_009910, ,psos,16S rRNA pseudouridine(516) synthase RsuA
GPZ85_013050, ,psos,DEAD/DEAH box helicase	SYMBAF_RS10170, ,psos,DEAD/DEAH box helicase	GPZ83_009905, ,psos,DEAD/DEAH box helicase
GPZ85_013045, ,psos,50S ribosomal protein L25	SYMBAF_RS10175, ,psos,50S ribosomal protein L25	GPZ83_009900, ,psos,50S ribosomal protein L25
GPZ85_013040, ,psos,nucleoid-associated protein YejK	SYMBAF_RS10180, ,psos,nucleoid-associated protein YejK	GPZ83_009895, ,psos,nucleoid-associated protein YejK
GPZ85_013035, ,psos,DUF1414 domain-containing protein	SYMBAF_RS10185, ,psos,YejL family protein	GPZ83_009890, ,psos,YejL family protein
GPZ85_013030, ,psos,DUF3413 domain-containing protein	SYMBAF_RS10190, ,psos,DUF3413 domain-containing protein	GPZ83_009885, ,psos,DUF3413 domain-containing protein
- , -	SYMBAF_RS10210, ,psos,DNA cytosine methyltransferase	- , -
- , -	SYMBAF_RS10215, ,psos,Eco29kI family restriction endonuclease	- , -
- , -	SYMBAF_RS10220, ,psos,AAA family ATPase	- , -
GPZ85_012550, ,psos,autotransporter outer membrane beta-barrel domain-containing protein	SYMBAF_RS10235, ,psos,autotransporter outer membrane beta-barrel domain-containing protein	- , -
- , -	SYMBAF_RS10245, ,psos,type II toxin-antitoxin system HicB family antitoxin	- , -
GPZ85_012780, ,psos,hypothetical protein	SYMBAF_RS10260, ,psos,long-chain fatty acid transporter FadL	GPZ83_009865, ,psos,hypothetical protein
GPZ85_012775, ,psos,phosphohistidine phosphatase SixA	SYMBAF_RS10265, ,psos,phosphohistidine phosphatase SixA	GPZ83_009860, ,psos,phosphohistidine phosphatase SixA
GPZ85_012770, ,psos,endonuclease SmrB	SYMBAF_RS10270, ,psos,endonuclease SmrB	GPZ83_009855, ,psos,endonuclease SmrB
GPZ85_012765, ,psos,50S ribosomal protein L3 N(5)-glutamine methyltransferase	SYMBAF_RS10280, ,psos,50S ribosomal protein L3 N(5)-glutamine methyltransferase	GPZ83_009850, ,psos,50S ribosomal protein L3 N(5)-glutamine methyltransferase
GPZ85_012760, ,psos,chorismate synthase	SYMBAF_RS10285, ,psos,chorismate synthase	GPZ83_009845, ,psos,chorismate synthase
GPZ85_012755, ,psos,penicillin-insensitive murein endopeptidase	SYMBAF_RS10290, ,psos,penicillin-insensitive murein endopeptidase	GPZ83_009840, ,psos,penicillin-insensitive murein endopeptidase
GPZ85_012750, ,psos,TSUP family transporter	SYMBAF_RS10295, ,psos,sulfite exporter TauE/SafE family protein	GPZ83_009835, ,psos,TSUP family transporter
GPZ85_012745, ,psos,elongation factor P hydroxylase	SYMBAF_RS10300, ,psos,elongation factor P hydroxylase	GPZ83_009830, ,psos,elongation factor P hydroxylase
GPZ85_012740, ,psos,YfcL family protein	SYMBAF_RS10305, ,psos,YfcL family protein	GPZ83_009825, ,psos,YfcL family protein
GPZ85_012735, ,psos,bifunctional tRNA (5-methylaminomethyl-2-thiouridine)(34)-methyltransferase MnmD/FAD-dependent 5-carboxymethylaminomethyl-2-thiouridine(34) oxidoreductase MnmC	SYMBAF_RS10310, ,psos,bifunctional tRNA (5-methylaminomethyl-2-thiouridine)(34)-methyltransferase MnmD/FAD-dependent 5-carboxymethylaminomethyl-2-thiouridine(34) oxidoreductase MnmC	GPZ83_009820, ,psos,bifunctional tRNA (5-methylaminomethyl-2-thiouridine)(34)-methyltransferase MnmD/FAD-dependent 5-carboxymethylaminomethyl-2-thiouridine(34) oxidoreductase MnmC
GPZ85_012730, ,psos,beta-ketoacyl-ACP synthase I	SYMBAF_RS10315, ,psos,beta-ketoacyl-ACP synthase I	GPZ83_009815, ,psos,beta-ketoacyl-ACP synthase I
GPZ85_012715, ,psos,phospholipid-binding lipoprotein MlaA	SYMBAF_RS10335, ,psos,phospholipid-binding lipoprotein MlaA	GPZ83_009800, ,psos,phospholipid-binding lipoprotein MlaA
GPZ85_012685, ,psos,tetraacyldisaccharide 4-kinase	SYMBAF_RS10355, ,psos,tetraacyldisaccharide 4-kinase	GPZ83_009770, ,psos,tetraacyldisaccharide 4-kinase
GPZ85_012680, ,psos,lipid A ABC transporter ATP-binding protein/permease MsbA	SYMBAF_RS10360, ,psos,lipid A ABC transporter ATP-binding protein/permease MsbA	GPZ83_009765, ,psos,lipid A ABC transporter ATP-binding protein/permease MsbA
GPZ85_012675, ,psos,ComEC family protein	SYMBAF_RS10365, ,psos,ComEC family protein	GPZ83_009760, ,psos,ComEC family protein
- , -	SYMBAF_RS10370, ,psos,IS4 family transposase	- , -
GPZ85_012665, ,psos,integration host factor subunit beta	SYMBAF_RS10375, ,psos,integration host factor subunit beta	GPZ83_009750, ,psos,integration host factor subunit beta
GPZ85_012660, ,psos,30S ribosomal protein S1	SYMBAF_RS10380, ,psos,30S ribosomal protein S1	GPZ83_009745, ,psos,30S ribosomal protein S1
GPZ85_012655, ,psos,(d)CMP kinase	SYMBAF_RS10385, ,psos,(d)CMP kinase	GPZ83_009740, ,psos,(d)CMP kinase
GPZ85_012650, ,psos,3-phosphoshikimate 1-carboxyvinyltransferase	SYMBAF_RS10390, ,psos,3-phosphoshikimate 1-carboxyvinyltransferase	GPZ83_009735, ,psos,3-phosphoshikimate 1-carboxyvinyltransferase
GPZ85_012645, ,psos,3-phosphoserine/phosphohydroxythreonine transaminase	SYMBAF_RS10395, ,psos,3-phosphoserine/phosphohydroxythreonine transaminase	GPZ83_009730, ,psos,3-phosphoserine/phosphohydroxythreonine transaminase
- , -	SYMBAF_RS10405, ,psos,hypothetical protein	GPZ83_009720, ,psos,hypothetical protein
- , -	SYMBAF_RS10415, ,psos,Gfo/Idh/MocA family oxidoreductase	- , -
- , -	SYMBAF_RS10420, ,psos,ABC transporter permease	- , -
- , -	SYMBAF_RS10425, ,psos,sugar ABC transporter ATP-binding protein	- , -
- , -	SYMBAF_RS10430, ,psos,substrate-binding domain-containing protein	- , -
- , -	SYMBAF_RS10445, ,psos,hypothetical protein	- , -
- , -	SYMBAF_RS10450, ,psos,DDE-type integrase/transposase/recombinase	GPZ83_009715, ,psos,hypothetical protein
GPZ85_015990, ,psos,ThiF family adenylyltransferase	SYMBAF_RS10455, ,psos,ThiF family adenylyltransferase	GPZ83_009710, ,psos,ThiF family adenylyltransferase
GPZ85_015995, ,psos,MFS transporter	SYMBAF_RS10460, ,psos,MFS transporter	GPZ83_009705, ,psos,MFS transporter
GPZ85_016005, ,psos,serine--tRNA ligase	SYMBAF_RS10475, ,psos,serine--tRNA ligase	GPZ83_009695, ,psos,serine--tRNA ligase
GPZ85_016010, ,psos,replication-associated recombination protein A	SYMBAF_RS10480, ,psos,replication-associated recombination protein A	GPZ83_009690, ,psos,replication-associated recombination protein A
GPZ85_016015, ,psos,outer membrane lipoprotein chaperone LolA	SYMBAF_RS10485, ,psos,outer membrane lipoprotein chaperone LolA	GPZ83_009685, ,psos,outer membrane lipoprotein chaperone LolA
GPZ85_016020, ,psos,cell division protein FtsK	SYMBAF_RS10490, ,psos,DNA translocase FtsK	GPZ83_009680, ,psos,DNA translocase FtsK
GPZ85_016025, ,psos,leucine-responsive transcriptional regulator Lrp	SYMBAF_RS10495, ,psos,leucine-responsive transcriptional regulator Lrp	GPZ83_009675, ,psos,leucine-responsive transcriptional regulator Lrp
GPZ85_016030, ,psos,thioredoxin-disulfide reductase	SYMBAF_RS10500, ,psos,thioredoxin-disulfide reductase	GPZ83_009670, ,psos,thioredoxin-disulfide reductase
GPZ85_016035, ,psos,hypothetical protein	SYMBAF_RS10505, ,psos,hypothetical protein	GPZ83_009665, ,psos,hypothetical protein
GPZ85_016040, ,psos,cysteine/glutathione ABC transporter permease/ATP-binding protein CydD	SYMBAF_RS10510, ,psos,cysteine/glutathione ABC transporter permease/ATP-binding protein CydD	GPZ83_009660, ,psos,cysteine/glutathione ABC transporter permease/ATP-binding protein CydD
GPZ85_016045, ,psos,cysteine/glutathione ABC transporter ATP-binding protein/permease CydC	SYMBAF_RS10515, ,psos,cysteine/glutathione ABC transporter ATP-binding protein/permease CydC	GPZ83_009655, ,psos,cysteine/glutathione ABC transporter ATP-binding protein/permease CydC
GPZ85_016050, ,psos,leucyl/phenylalanyl-tRNA--protein transferase	SYMBAF_RS10520, ,psos,leucyl/phenylalanyl-tRNA--protein transferase	GPZ83_009650, ,psos,leucyl/phenylalanyl-tRNA--protein transferase
GPZ85_016055, ,psos,translation initiation factor IF-1	SYMBAF_RS10525, ,psos,translation initiation factor IF-1	GPZ83_009645, ,psos,translation initiation factor IF-1
GPZ85_016060, ,psos,ATP-dependent Clp protease ATP-binding subunit ClpA	SYMBAF_RS10530, ,psos,ATP-dependent Clp protease ATP-binding subunit ClpA	GPZ83_009640, ,psos,ATP-dependent Clp protease ATP-binding subunit ClpA
GPZ85_016065, ,psos,ATP-dependent Clp protease adapter ClpS	SYMBAF_RS10535, ,psos,ATP-dependent Clp protease adapter ClpS	GPZ83_009635, ,psos,ATP-dependent Clp protease adapter ClpS
GPZ85_016070, ,psos,cold shock-like protein CspD	SYMBAF_RS10540, ,psos,cold shock-like protein CspD	GPZ83_009630, ,psos,cold shock-like protein CspD
GPZ85_016075, ,psos,macrolide ABC transporter ATP-binding protein/permease MacB	SYMBAF_RS10545, ,psos,macrolide ABC transporter ATP-binding protein/permease MacB	GPZ83_009625, ,psos,macrolide ABC transporter ATP-binding protein/permease MacB
GPZ85_016080, ,psos,macrolide transporter subunit MacA	SYMBAF_RS10550, ,psos,macrolide transporter subunit MacA	GPZ83_009620, ,psos,macrolide transporter subunit MacA
GPZ85_016085, ,psos,DUF535 domain-containing protein	SYMBAF_RS10555, ,psos,DUF535 domain-containing protein	GPZ83_009615, ,psos,DUF535 domain-containing protein
GPZ85_016090, ,psos,lysine exporter LysO family protein	SYMBAF_RS10560, ,psos,lysine exporter LysO family protein	GPZ83_009610, ,psos,lysine exporter LysO family protein
GPZ85_016095, ,psos,hypothetical protein	SYMBAF_RS10565, ,psos,hypothetical protein	GPZ83_009605, ,psos,hypothetical protein
GPZ85_016105, ,psos,hypothetical protein	SYMBAF_RS10575, ,psos,hypothetical protein	GPZ83_009595, ,psos,hypothetical protein
GPZ85_016115, ,psos,hypothetical protein	SYMBAF_RS10585, ,psos,hypothetical protein	GPZ83_009585, ,psos,hypothetical protein
GPZ85_016120, ,psos,DUF3486 family protein	SYMBAF_RS10590, ,psos,DUF3486 family protein	GPZ83_009580, ,psos,DUF3486 family protein
GPZ85_016125, ,psos,lipoprotein	SYMBAF_RS10595, ,psos,lipoprotein	GPZ83_009575, ,psos,lipoprotein
GPZ85_016130, ,psos,arginine ABC transporter ATP-binding protein ArtP	SYMBAF_RS10600, ,psos,arginine ABC transporter ATP-binding protein ArtP	GPZ83_009570, ,psos,arginine ABC transporter ATP-binding protein ArtP
GPZ85_016135, ,psos,arginine ABC transporter substrate-binding protein	SYMBAF_RS10605, ,psos,arginine ABC transporter substrate-binding protein	GPZ83_009565, ,psos,arginine ABC transporter substrate-binding protein
GPZ85_016140, ,psos,arginine ABC transporter permease ArtQ	SYMBAF_RS10610, ,psos,arginine ABC transporter permease ArtQ	GPZ83_009560, ,psos,arginine ABC transporter permease ArtQ
GPZ85_016145, ,psos,arginine ABC transporter permease ArtM	SYMBAF_RS10615, ,psos,arginine ABC transporter permease ArtM	GPZ83_009555, ,psos,arginine ABC transporter permease ArtM
GPZ85_016155, ,psos,YbjN domain-containing protein	SYMBAF_RS10625, ,psos,YbjN domain-containing protein	GPZ83_009545, ,psos,YbjN domain-containing protein
GPZ85_016160, ,psos,glutaredoxin, GrxA family	SYMBAF_RS10630, ,psos,glutaredoxin, GrxA family	GPZ83_009540, ,psos,glutaredoxin, GrxA family
GPZ85_000230, ,psos,phage late control D family protein	SYMBAF_RS10640, ,psos,phage late control D family protein	- , -
- , -	SYMBAF_RS10655, ,psos,phage tail assembly protein	- , -
GPZ85_000275, ,psos,phage tail protein I	SYMBAF_RS10685, ,psos,phage tail protein I	- , -
- , -	SYMBAF_RS10710, ,psos,phage tail protein	- , -
- , -	SYMBAF_RS10720, ,psos,DUF2570 domain-containing protein	- , -
- , -	SYMBAF_RS10725, ,psos,glycoside hydrolase family protein	- , -
GPZ85_000325, ,psos,phage tail protein	SYMBAF_RS10735, ,psos,tail protein X	- , -
GPZ85_000330, ,psos,head completion/stabilization protein	SYMBAF_RS10740, ,psos,head completion/stabilization protein	- , -
GPZ85_000335, ,psos,terminase	SYMBAF_RS10745, ,psos,terminase	- , -
- , -	SYMBAF_RS10750, ,psos,phage major capsid protein, P2 family	- , -
- , -	SYMBAF_RS10760, ,psos,helix-turn-helix domain-containing protein	- , -
GPZ85_000355, ,psos,phage portal protein	SYMBAF_RS10765, ,psos,phage portal protein	- , -
- , -	SYMBAF_RS10770, ,psos,type II toxin-antitoxin system YafO family toxin	- , -
- , -	SYMBAF_RS10775, ,psos,hypothetical protein	- , -
GPZ85_000370, ,psos,DNA adenine methylase	SYMBAF_RS10780, ,psos,DNA methylase	- , -
- , -	SYMBAF_RS10785, ,psos,replication endonuclease	- , -
GPZ85_000620, ,psos,DNA cytosine methyltransferase	SYMBAF_RS10790, ,psos,DNA cytosine methyltransferase	- , -
GPZ85_000625, ,psos,Dam family site-specific DNA-(adenine-N6)-methyltransferase	SYMBAF_RS10795, ,psos,Dam family site-specific DNA-(adenine-N6)-methyltransferase	- , -
GPZ85_000630, ,psos,hypothetical protein	SYMBAF_RS10800, ,psos,hypothetical protein	- , -
GPZ85_000640, ,psos,hypothetical protein	SYMBAF_RS10810, ,psos,hypothetical protein	- , -
- , -	SYMBAF_RS10815, ,psos,DUF2724 domain-containing protein	- , -
GPZ85_000650, ,psos,hypothetical protein	SYMBAF_RS10820, ,psos,hypothetical protein	- , -
- , -	SYMBAF_RS10830, ,psos,hypothetical protein	- , -
- , -	SYMBAF_RS10835, ,psos,helix-turn-helix transcriptional regulator	- , -
- , -	SYMBAF_RS10840, ,psos,tyrosine-type recombinase/integrase	- , -
GPZ85_016170, ,psos,aspartate:alanine antiporter	SYMBAF_RS10850, ,psos,aspartate:alanine antiporter	GPZ83_009530, ,psos,aspartate:alanine antiporter
GPZ85_016180, ,psos,uracil phosphoribosyltransferase	SYMBAF_RS10860, ,psos,uracil phosphoribosyltransferase	GPZ83_009520, ,psos,uracil phosphoribosyltransferase
GPZ85_016185, ,psos,phosphoribosylformylglycinamidine cyclo-ligase	SYMBAF_RS10865, ,psos,phosphoribosylformylglycinamidine cyclo-ligase	GPZ83_009515, ,psos,phosphoribosylformylglycinamidine cyclo-ligase
GPZ85_016190, ,psos,phosphoribosylglycinamide formyltransferase	SYMBAF_RS10870, ,psos,phosphoribosylglycinamide formyltransferase	GPZ83_009510, ,psos,phosphoribosylglycinamide formyltransferase
GPZ85_016195, ,psos,spermidine N1-acetyltransferase	SYMBAF_RS10875, ,psos,spermidine N1-acetyltransferase	GPZ83_009505, ,psos,spermidine N1-acetyltransferase
GPZ85_016200, ,psos,polyphosphate kinase 1	SYMBAF_RS10880, ,psos,polyphosphate kinase 1	GPZ83_009500, ,psos,polyphosphate kinase 1
GPZ85_016205, ,psos,exopolyphosphatase	SYMBAF_RS10885, ,psos,exopolyphosphatase	GPZ83_009495, ,psos,exopolyphosphatase
GPZ85_016210, ,psos,DUF2633 family protein	SYMBAF_RS10890, ,psos,DUF2633 family protein	GPZ83_009490, ,psos,DUF2633 family protein
GPZ85_016215, ,psos,DUF2633 family protein	SYMBAF_RS10895, ,psos,DUF2633 family protein	GPZ83_009485, ,psos,DUF2633 family protein
GPZ85_016220, ,psos,magnesium transporter	SYMBAF_RS10900, ,psos,magnesium transporter	GPZ83_009480, ,psos,magnesium transporter
GPZ85_016225, ,psos,MdtA/MuxA family multidrug efflux RND transporter periplasmic adaptor subunit	SYMBAF_RS10905, ,psos,MdtA/MuxA family multidrug efflux RND transporter periplasmic adaptor subunit	GPZ83_009475, ,psos,MdtA/MuxA family multidrug efflux RND transporter periplasmic adaptor subunit
GPZ85_016230, ,psos,MdtB/MuxB family multidrug efflux RND transporter permease subunit	SYMBAF_RS10910, ,psos,MdtB/MuxB family multidrug efflux RND transporter permease subunit	GPZ83_009470, ,psos,MdtB/MuxB family multidrug efflux RND transporter permease subunit
GPZ85_016235, ,psos,multidrug efflux RND transporter permease subunit MdtC	SYMBAF_RS10915, ,psos,multidrug efflux RND transporter permease subunit MdtC	GPZ83_009465, ,psos,multidrug efflux RND transporter permease subunit MdtC
- , -	SYMBAF_RS10930, ,psos,tRNA 5-hydroxyuridine modification protein YegQ	GPZ83_009450, ,psos,tRNA 5-hydroxyuridine modification protein YegQ
GPZ85_016250, ,psos,lipid kinase YegS	SYMBAF_RS10935, ,psos,lipid kinase YegS	GPZ83_009445, ,psos,lipid kinase YegS
GPZ85_016255, ,psos,class I fructose-bisphosphate aldolase	SYMBAF_RS10940, ,psos,class I fructose-bisphosphate aldolase	GPZ83_009440, ,psos,class I fructose-bisphosphate aldolase
GPZ85_016270, ,psos,bifunctional hydroxymethylpyrimidine kinase/phosphomethylpyrimidine kinase	SYMBAF_RS10945, ,psos,bifunctional hydroxymethylpyrimidine kinase/phosphomethylpyrimidine kinase	GPZ83_009425, ,psos,bifunctional hydroxymethylpyrimidine kinase/phosphomethylpyrimidine kinase
GPZ85_016280, ,psos,LD-carboxypeptidase	SYMBAF_RS10955, ,psos,LD-carboxypeptidase	GPZ83_009415, ,psos,LD-carboxypeptidase
GPZ85_014640, ,psos,glutamine-hydrolyzing GMP synthase	SYMBAF_RS10970, ,psos,glutamine-hydrolyzing GMP synthase	GPZ83_009400, ,psos,glutamine-hydrolyzing GMP synthase
GPZ85_014645, ,psos,IMP dehydrogenase	SYMBAF_RS10975, ,psos,IMP dehydrogenase	GPZ83_009395, ,psos,IMP dehydrogenase
GPZ85_014650, ,psos,exodeoxyribonuclease VII large subunit	SYMBAF_RS10980, ,psos,exodeoxyribonuclease VII large subunit	GPZ83_009390, ,psos,exodeoxyribonuclease VII large subunit
GPZ85_014670, ,psos,ribosome biogenesis GTPase Der	SYMBAF_RS10990, ,psos,ribosome biogenesis GTPase Der	GPZ83_009370, ,psos,ribosome biogenesis GTPase Der
GPZ85_014675, ,psos,outer membrane protein assembly factor BamB	SYMBAF_RS10995, ,psos,outer membrane protein assembly factor BamB	GPZ83_009365, ,psos,outer membrane protein assembly factor BamB
GPZ85_014680, ,psos,tetratricopeptide repeat protein	SYMBAF_RS11000, ,psos,YfgM family protein	GPZ83_009360, ,psos,tetratricopeptide repeat protein
GPZ85_014685, ,psos,histidine--tRNA ligase	SYMBAF_RS11005, ,psos,histidine--tRNA ligase	GPZ83_009355, ,psos,histidine--tRNA ligase
GPZ85_014690, ,psos,flavodoxin-dependent (E)-4-hydroxy-3-methylbut-2-enyl-diphosphate synthase	SYMBAF_RS11010, ,psos,flavodoxin-dependent (E)-4-hydroxy-3-methylbut-2-enyl-diphosphate synthase	GPZ83_009350, ,psos,flavodoxin-dependent (E)-4-hydroxy-3-methylbut-2-enyl-diphosphate synthase
GPZ85_014695, ,psos,cytoskeleton protein RodZ	SYMBAF_RS11015, ,psos,cytoskeleton protein RodZ	GPZ83_009345, ,psos,cytoskeleton protein RodZ
GPZ85_014700, ,psos,type IV pilus biogenesis/stability protein PilW	SYMBAF_RS11020, ,psos,type IV pilus biogenesis/stability protein PilW	GPZ83_009340, ,psos,type IV pilus biogenesis/stability protein PilW
GPZ85_014705, ,psos,bifunctional tRNA (adenosine(37)-C2)-methyltransferase TrmG/ribosomal RNA large subunit methyltransferase RlmN	SYMBAF_RS11025, ,psos,bifunctional tRNA (adenosine(37)-C2)-methyltransferase TrmG/ribosomal RNA large subunit methyltransferase RlmN	GPZ83_009335, ,psos,bifunctional tRNA (adenosine(37)-C2)-methyltransferase TrmG/ribosomal RNA large subunit methyltransferase RlmN
GPZ85_014710, ,psos,nucleoside-diphosphate kinase	SYMBAF_RS11030, ,psos,nucleoside-diphosphate kinase	GPZ83_009330, ,psos,nucleoside-diphosphate kinase
GPZ85_014715, ,psos,enhanced serine sensitivity protein SseB	SYMBAF_RS11035, ,psos,enhanced serine sensitivity protein SseB	GPZ83_009325, ,psos,enhanced serine sensitivity protein SseB
GPZ85_014720, ,psos,aminopeptidase PepB	SYMBAF_RS11040, ,psos,aminopeptidase PepB	GPZ83_009320, ,psos,aminopeptidase PepB
GPZ85_014725, ,psos,ISC system 2Fe-2S type ferredoxin	SYMBAF_RS11045, ,psos,ISC system 2Fe-2S type ferredoxin	GPZ83_009315, ,psos,ISC system 2Fe-2S type ferredoxin
GPZ85_014730, ,psos,Fe-S protein assembly chaperone HscA	SYMBAF_RS11050, ,psos,Fe-S protein assembly chaperone HscA	GPZ83_009310, ,psos,Fe-S protein assembly chaperone HscA
[truncated: 1,550 more rows]
