# Supplementary material for: At the Gate of Mutualism: Identification of Genomic Traits Predisposing to Insect-Bacterial Symbiosis in Pathogenic Strains of the Aphid Symbiont Serratia symbiotica
Source: Front Cell Infect Microbiol. 2021 Jun 29;11:660007. doi: 10.3389/fcimb.2021.660007 (PMC8275996; doi:10.3389/fcimb.2021.660007)
Supplement: Supplementary file 1 [file DataSheet_1.zip › Supplementary Material/Table S4.xlsx]

## Sheet: Feuil1
Table S4. Core-genome including the genomes of the fifteen S. symbiotica strains computed by EDGAR (Blom et al. 2016)
Serratia symbiotica "SsApa8A1"	Serratia symbiotica "SsAf2.3"	Serratia symbiotica "SsAf24.1"	Serratia symbiotica "SsApIS"	Serratia symbiotica "SsApTucson"	Serratia symbiotica "SsSsPl-94S"	Serratia symbiotica "SsCt"	Serratia symbiotica "SsCs"	Serratia symbiotica "SsMc-56S"	Serratia symbiotica "SsAu53S"	Serratia symbiotica "SsCc"	Serratia symbiotica "SsPa-89S"	Serratia symbiotica "SsSsPa-14S"	Serratia symbiotica "SsSsCf"	Serratia symbiotica "SsTs"
GPZ85_005715, ,psos,tRNA uridine-5-carboxymethylaminomethyl(34) synthesis enzyme MnmG	SYMBAF_RS15825, ,psos,tRNA uridine-5-carboxymethylaminomethyl(34) synthesis enzyme MnmG	GPZ83_001240, ,psos,tRNA uridine-5-carboxymethylaminomethyl(34) synthesis enzyme MnmG	SSYIS1_00010, ,psos,tRNA uridine 5-carboxymethylaminomethyl modification enzyme MnmG	SSYM_1592, ,psos,glucose-inhibited cell-division protein	G5703_08200, ,psos,tRNA uridine-5-carboxymethylaminomethyl(34) synthesis enzyme MnmG	SCTVLC_1812, ,psos,tRNA uridine 5-carboxymethylaminomethyl modification enzyme MnmG	SECINSTRO3249_0001, ,psos,tRNA uridine 5-carboxymethylaminomethyl modification enzyme MnmG	G5702_00700, ,psos,tRNA uridine-5-carboxymethylaminomethyl(34) synthesis enzyme MnmG	G5701_06670, ,psos,tRNA uridine-5-carboxymethylaminomethyl(34) synthesis enzyme MnmG	SCc_772, ,psos,glucose inhibited division protein A	G5700_03635, ,psos,tRNA uridine-5-carboxymethylaminomethyl(34) synthesis enzyme MnmG	G5663_05270, ,psos,tRNA uridine-5-carboxymethylaminomethyl(34) synthesis enzyme MnmG	FUHL01_30002, ,psos,glucose-inhibited cell-division protein	STSPAZIEG_0001, ,psos,tRNA uridine 5-carboxymethylaminomethyl modification enzyme MnmG
GPZ85_005730, ,psos,F0F1 ATP synthase subunit A	SYMBAF_RS15840, ,psos,F0F1 ATP synthase subunit A	GPZ83_001225, ,psos,F0F1 ATP synthase subunit A	SSYIS1_00050, ,psos,ATP synthase subunit a	SSYM_1595, ,psos,F0 sector of membrane-bound ATP synthase, subunit a	G5703_08185, ,psos,F0F1 ATP synthase subunit A	SCTVLC_1809, ,psos,ATP synthase subunit a	SECINSTRO3249_0002, ,psos,ATP synthase subunit a	G5702_00685, ,psos,F0F1 ATP synthase subunit A	G5701_06685, ,psos,F0F1 ATP synthase subunit A	SCc_001, ,psos,ATP synthase A chain	G5700_03650, ,psos,F0F1 ATP synthase subunit A	G5663_05255, ,psos,F0F1 ATP synthase subunit A	FUHL01_30003, ,psos,F0 sector of membrane-bound ATP synthase, subunit a	STSPAZIEG_0002, ,psos,ATP synthase subunit a
GPZ85_005735, ,psos,F0F1 ATP synthase subunit C	SYMBAF_RS15845, ,psos,F0F1 ATP synthase subunit C	GPZ83_001220, ,psos,F0F1 ATP synthase subunit C	SSYIS1_00060, ,psos,ATP synthase subunit c	SSYM_1596, ,psos,F0 sector of membrane-bound ATP synthase, subunit c	G5703_08180, ,psos,F0F1 ATP synthase subunit C	SCTVLC_1808, ,psos,ATP synthase subunit c	SECINSTRO3249_0003, ,psos,ATP synthase subunit c	G5702_00680, ,psos,F0F1 ATP synthase subunit C	G5701_06690, ,psos,F0F1 ATP synthase subunit C	SCc_002, ,psos,ATP synthase C chain	G5700_03655, ,psos,F0F1 ATP synthase subunit C	G5663_05250, ,psos,F0F1 ATP synthase subunit C	FUHL01_30004, ,psos,F0 sector of membrane-bound ATP synthase, subunit c	STSPAZIEG_0003, ,psos,ATP synthase subunit c
GPZ85_005740, ,psos,F0F1 ATP synthase subunit B	SYMBAF_RS15850, ,psos,F0F1 ATP synthase subunit B	GPZ83_001215, ,psos,F0F1 ATP synthase subunit B	SSYIS1_00070, ,psos,ATP synthase subunit b	SSYM_1597, ,psos,F0 sector of membrane-bound ATP synthase, subunit b	G5703_08175, ,psos,F0F1 ATP synthase subunit B	SCTVLC_1807, ,psos,ATP synthase subunit b	SECINSTRO3249_0004, ,psos,ATP synthase subunit b	G5702_00675, ,psos,F0F1 ATP synthase subunit B	G5701_06695, ,psos,F0F1 ATP synthase subunit B	SCc_003, ,psos,ATP synthase B chain	G5700_03660, ,psos,F0F1 ATP synthase subunit B	G5663_05245, ,psos,F0F1 ATP synthase subunit B	FUHL01_30005, ,psos,F0 sector of membrane-bound ATP synthase, subunit b	STSPAZIEG_0004, ,psos,ATP synthase subunit b
GPZ85_005745, ,psos,F0F1 ATP synthase subunit delta	SYMBAF_RS15855, ,psos,F0F1 ATP synthase subunit delta	GPZ83_001210, ,psos,F0F1 ATP synthase subunit delta	SSYIS1_00080, ,psos,ATP synthase subunit delta	SSYM_1598, ,psos,F1 sector of membrane-bound ATP synthase, delta subunit	G5703_08170, ,psos,F0F1 ATP synthase subunit delta	SCTVLC_1806, ,psos,ATP synthase subunit delta	SECINSTRO3249_0005, ,psos,ATP synthase subunit delta	G5702_00670, ,psos,F0F1 ATP synthase subunit delta	G5701_06700, ,psos,F0F1 ATP synthase subunit delta	SCc_004, ,psos,ATP synthase d chain	G5700_03665, ,psos,F0F1 ATP synthase subunit delta	G5663_05240, ,psos,F0F1 ATP synthase subunit delta	FUHL01_30006, ,psos,F1 sector of membrane-bound ATP synthase, delta subunit	STSPAZIEG_0005, ,psos,ATP synthase subunit delta
GPZ85_005750, ,psos,F0F1 ATP synthase subunit alpha	SYMBAF_RS15860, ,psos,F0F1 ATP synthase subunit alpha	GPZ83_001205, ,psos,F0F1 ATP synthase subunit alpha	SSYIS1_00090, ,psos,ATP synthase subunit alpha	SSYM_1599, ,psos,F1 sector of membrane-bound ATP synthase, alpha subunit	G5703_08165, ,psos,F0F1 ATP synthase subunit alpha	SCTVLC_1805, ,psos,ATP synthase subunit alpha	SECINSTRO3249_0006, ,psos,ATP synthase subunit alpha	G5702_00665, ,psos,F0F1 ATP synthase subunit alpha	G5701_06705, ,psos,F0F1 ATP synthase subunit alpha	SCc_005, ,psos,ATP synthase a chain	G5700_03670, ,psos,F0F1 ATP synthase subunit alpha	G5663_05235, ,psos,F0F1 ATP synthase subunit alpha	FUHL01_30007, ,psos,F1 sector of membrane-bound ATP synthase, alpha subunit	STSPAZIEG_0006, ,psos,ATP synthase subunit alpha
GPZ85_005755, ,psos,F0F1 ATP synthase subunit gamma	SYMBAF_RS15865, ,psos,F0F1 ATP synthase subunit gamma	GPZ83_001200, ,psos,F0F1 ATP synthase subunit gamma	SSYIS1_00100, ,psos,ATP synthase gamma chain	SSYM_1600, ,psos,F1 sector of membrane-bound ATP synthase, gamma subunit	G5703_08160, ,psos,F0F1 ATP synthase subunit gamma	SCTVLC_1804, ,psos,ATP synthase gamma chain	SECINSTRO3249_0007, ,psos,ATP synthase gamma chain	G5702_00660, ,psos,F0F1 ATP synthase subunit gamma	G5701_06710, ,psos,F0F1 ATP synthase subunit gamma	SCc_006, ,psos,ATP synthase g chain	G5700_03675, ,psos,F0F1 ATP synthase subunit gamma	G5663_05230, ,psos,F0F1 ATP synthase subunit gamma	FUHL01_30008, ,psos,F1 sector of membrane-bound ATP synthase, gamma subunit	STSPAZIEG_0007, ,psos,ATP synthase gamma chain
GPZ85_005760, ,psos,F0F1 ATP synthase subunit beta	SYMBAF_RS15870, ,psos,F0F1 ATP synthase subunit beta	GPZ83_001195, ,psos,F0F1 ATP synthase subunit beta	SSYIS1_00110, ,psos,ATP synthase subunit beta	SSYM_1601, ,psos,F1 sector of membrane-bound ATP synthase, beta subunit	G5703_08155, ,psos,F0F1 ATP synthase subunit beta	SCTVLC_1803, ,psos,ATP synthase subunit beta	SECINSTRO3249_0008, ,psos,ATP synthase subunit beta	G5702_00655, ,psos,F0F1 ATP synthase subunit beta	G5701_06715, ,psos,F0F1 ATP synthase subunit beta	SCc_007, ,psos,ATP synthase b chain	G5700_03680, ,psos,F0F1 ATP synthase subunit beta	G5663_05225, ,psos,F0F1 ATP synthase subunit beta	FUHL01_30009, ,psos,F1 sector of membrane-bound ATP synthase, beta subunit	STSPAZIEG_0008, ,psos,ATP synthase subunit beta
GPZ85_005765, ,psos,F0F1 ATP synthase subunit epsilon	SYMBAF_RS15875, ,psos,F0F1 ATP synthase subunit epsilon	GPZ83_001190, ,psos,F0F1 ATP synthase subunit epsilon	SSYIS1_00120, ,psos,ATP synthase epsilon chain	SSYM_1602, ,psos,F1 sector of membrane-bound ATP synthase, epsilon subunit	G5703_08150, ,psos,F0F1 ATP synthase subunit epsilon	SCTVLC_1802, ,psos,ATP synthase epsilon chain	SECINSTRO3249_0009, ,psos,ATP synthase epsilon chain	G5702_00650, ,psos,F0F1 ATP synthase subunit epsilon	G5701_06720, ,psos,F0F1 ATP synthase subunit epsilon	SCc_008, ,psos,ATP synthase e chain	G5700_03685, ,psos,F0F1 ATP synthase subunit epsilon	G5663_05220, ,psos,F0F1 ATP synthase subunit epsilon	FUHL01_30010, ,psos,F1 sector of membrane-bound ATP synthase, epsilon subunit	STSPAZIEG_0009, ,psos,ATP synthase epsilon chain, partial
GPZ85_005770, ,psos,bifunctional UDP-N-acetylglucosamine diphosphorylase/glucosamine-1-phosphate N-acetyltransferase GlmU	SYMBAF_RS15880, ,psos,bifunctional UDP-N-acetylglucosamine diphosphorylase/glucosamine-1-phosphate N-acetyltransferase GlmU	GPZ83_001185, ,psos,bifunctional UDP-N-acetylglucosamine diphosphorylase/glucosamine-1-phosphate N-acetyltransferase GlmU	SSYIS1_00130, ,psos,bifunctional protein GlmU	SSYM_1603, ,psos,fused N-acetyl glucosamine-1-phosphate uridyltransferase/glucosamine-1-phosphate acetyl transferase	G5703_08145, ,psos,bifunctional UDP-N-acetylglucosamine diphosphorylase/glucosamine-1-phosphate N-acetyltransferase GlmU	SCTVLC_1791, ,psos,Bifunctional protein GlmU	SECINSTRO3249_0010, ,psos,Bifunctional protein GlmU	G5702_00645, ,psos,bifunctional UDP-N-acetylglucosamine diphosphorylase/glucosamine-1-phosphate N-acetyltransferase GlmU	G5701_06760, ,psos,bifunctional UDP-N-acetylglucosamine diphosphorylase/glucosamine-1-phosphate N-acetyltransferase GlmU	SCc_009, ,psos,UDP-N-acetylglucosamine pyrophosphorylase (N-acetylglucosamine-1-phosphate uridyltransferase)	G5700_03695, ,psos,bifunctional UDP-N-acetylglucosamine diphosphorylase/glucosamine-1-phosphate N-acetyltransferase GlmU	G5663_05215, ,psos,bifunctional UDP-N-acetylglucosamine diphosphorylase/glucosamine-1-phosphate N-acetyltransferase GlmU	FUHL01_30012, ,psos,fused N-acetyl glucosamine-1-phosphate uridyltransferase ; glucosamine-1-phosphate acetyl transferase	STSPAZIEG_0010, ,psos,Bifunctional protein GlmU
GPZ85_005775, ,psos,glutamine--fructose-6-phosphate transaminase (isomerizing)	SYMBAF_RS15885, ,psos,glutamine--fructose-6-phosphate transaminase (isomerizing)	GPZ83_001180, ,psos,glutamine--fructose-6-phosphate transaminase (isomerizing)	SSYIS1_00140, ,psos,glutamine--fructose-6-phosphate aminotransferase [isomerizing]	SSYM_1604, ,psos,L-glutamine:D-fructose-6-phosphate aminotransferase	G5703_08140, ,psos,glutamine--fructose-6-phosphate transaminase (isomerizing)	SCTVLC_1792, ,psos,Glutamine--fructose-6-phosphate aminotransferase [isomerizing]	SECINSTRO3249_0011, ,psos,Glucosamine--fructose-6-phosphate aminotransferase [isomerizing]	G5702_00640, ,psos,glutamine--fructose-6-phosphate transaminase (isomerizing)	G5701_06765, ,psos,glutamine--fructose-6-phosphate transaminase (isomerizing)	SCc_010, ,psos,glucosamine--fructose-6-phosphate aminotransferase (isomerizing)	G5700_03700, ,psos,glutamine--fructose-6-phosphate transaminase (isomerizing)	G5663_05210, ,psos,glutamine--fructose-6-phosphate transaminase (isomerizing)	FUHL01_30014, ,psos,L-glutamine:D-fructose-6-phosphate aminotransferase	STSPAZIEG_0011, ,psos,Glutamine--fructose-6-phosphate aminotransferase[isomerizing]
GPZ85_013165, ,psos,exodeoxyribonuclease I	SYMBAF_RS10055, ,psos,exodeoxyribonuclease I	GPZ83_010020, ,psos,exodeoxyribonuclease I	SSYIS1_09180, ,psos,exodeoxyribonuclease I	SSYM_0136, ,psos,putative exonuclease I	G5703_07750, ,psos,exodeoxyribonuclease I	SCTVLC_1084, ,psos,Exodeoxyribonuclease I	SECINSTRO3249_0574, ,psos,Exodeoxyribonuclease I	G5702_03555, ,psos,exodeoxyribonuclease I	G5701_02055, ,psos,exodeoxyribonuclease I	SCc_488, ,psos,exodeoxyribonuclease I	G5700_06235, ,psos,exodeoxyribonuclease I	G5663_07325, ,psos,exodeoxyribonuclease I	FUHL01_50110, ,psos,exonuclease I	STSPAZIEG_0012, ,psos,Exodeoxyribonuclease I
GPZ85_001560, ,psos,replicative DNA helicase	SYMBAF_RS01270, ,psos,replicative DNA helicase	GPZ83_003225, ,psos,replicative DNA helicase	SSYIS1_20390, ,psos,replicative DNA helicase	SSYM_1146, ,psos,replicative DNA helicase	G5703_10860, ,psos,replicative DNA helicase	SCTVLC_1610, ,psos,Replicative DNA helicase	SECINSTRO3249_0942, ,psos,Replicative DNA helicase	G5702_06055, ,psos,replicative DNA helicase	G5701_03315, ,psos,replicative DNA helicase	SCc_708, ,psos,replicative DNA helicase	G5700_08185, ,psos,replicative DNA helicase	G5663_00995, ,psos,replicative DNA helicase	FUHL01_50103, ,psos,replicative DNA helicase	STSPAZIEG_0013, ,psos,Replicative DNA helicase
GPZ85_006930, ,psos,inorganic phosphate transporter PitA	SYMBAF_RS15120, ,psos,inorganic phosphate transporter PitA	GPZ83_000690, ,psos,inorganic phosphate transporter PitA	SSYIS1_29890, ,psos,phosphate transporter	SSYM_2213, ,psos,putative phosphate transporter, low-affinity	G5703_04535, ,psos,inorganic phosphate transporter PitA	SCTVLC_0776, ,psos,Low-affinity inorganic phosphate transporter 1	SECINSTRO3249_1097, ,psos,Low-affinity inorganic phosphate transporter 1	G5702_03105, ,psos,inorganic phosphate transporter PitA	G5701_02805, ,psos,inorganic phosphate transporter PitA	SCc_712, ,psos,low-affinity inorganic phosphate transporter	G5700_06160, ,psos,inorganic phosphate transporter PitA	G5663_07630, ,psos,inorganic phosphate transporter PitA	FUHL01_50121, ,psos,phosphate transporter, low-affinity	STSPAZIEG_0014, ,psos,Low-affinity inorganic phosphate transporter 1
GPZ85_016005, ,psos,serine--tRNA ligase	SYMBAF_RS10475, ,psos,serine--tRNA ligase	GPZ83_009695, ,psos,serine--tRNA ligase	SSYIS1_26710, ,psos,serine--tRNA ligase	SSYM_0056, ,psos,putative seryl-tRNA synthetase, also charges selenocysteinyl-tRNA with serine	G5703_06145, ,psos,serine--tRNA ligase	SCTVLC_0829, ,psos,Serine--tRNA ligase	SECINSTRO3249_0539, ,psos,Serine--tRNA ligase	G5702_10180, ,psos,serine--tRNA ligase	G5701_07980, ,psos,serine--tRNA ligase	SCc_517, ,psos,seryl-tRNA synthetase	G5700_01845, ,psos,serine--tRNA ligase	G5663_06555, ,psos,serine--tRNA ligase	FUHL01_50364, ,psos,seryl-tRNA synthetase, also charges selenocysteinyl-tRNA with serine	STSPAZIEG_0015, ,psos,Serine--tRNA ligase
GPZ85_000815, ,psos,NAD(P)H-dependent glycerol-3-phosphate dehydrogenase	SYMBAF_RS00535, ,psos,NAD(P)H-dependent glycerol-3-phosphate dehydrogenase	GPZ83_002395, ,psos,NAD(P)H-dependent glycerol-3-phosphate dehydrogenase	SSYIS1_06380, ,psos,glycerol-3-phosphate dehydrogenase [NAD(P)+]	SSYM_0872, ,psos,putative glycerol-3-phosphate dehydrogenase (NAD+)	G5703_05290, ,psos,NAD(P)H-dependent glycerol-3-phosphate dehydrogenase	SCTVLC_2497, ,psos,Glycerol-3-phosphate dehydrogenase [NAD(P)+]	SECINSTRO3249_1320, ,psos,Glycerol-3-phosphate dehydrogenase [NAD(P)+]	G5702_05060, ,psos,NAD(P)H-dependent glycerol-3-phosphate dehydrogenase	G5701_06165, ,psos,NAD(P)H-dependent glycerol-3-phosphate dehydrogenase	SCc_038, ,psos,glycerol-3-phosphate dehydrogenase (NAD+)	G5700_01395, ,psos,NAD(P)H-dependent glycerol-3-phosphate dehydrogenase	G5663_06350, ,psos,NAD(P)H-dependent glycerol-3-phosphate dehydrogenase	FUHL01_50707, ,psos,glycerol-3-phosphate dehydrogenase (NAD+)	STSPAZIEG_0017, ,psos,Glycerol-3-phosphate dehydrogenase [NAD(P)+]
GPZ85_010875, ,psos,aminoacyl-tRNA hydrolase	SYMBAF_RS06740, ,psos,aminoacyl-tRNA hydrolase	GPZ83_012415, ,psos,aminoacyl-tRNA hydrolase	SSYIS1_05980, ,psos,peptidyl-tRNA hydrolase	SSYM_0524, ,psos,peptidyl-tRNA hydrolase	G5703_12160, ,psos,aminoacyl-tRNA hydrolase	SCTVLC_0771, ,psos,Peptidyl-tRNA hydrolase	SECINSTRO3249_0630, ,psos,Peptidyl-tRNA hydrolase	G5702_08425, ,psos,aminoacyl-tRNA hydrolase	G5701_09730, ,psos,aminoacyl-tRNA hydrolase	SCc_420, ,psos,peptidyl-tRNA hydrolase	G5700_04515, ,psos,aminoacyl-tRNA hydrolase	G5663_02735, ,psos,aminoacyl-tRNA hydrolase	FUHL01_50531, ,psos,peptidyl-tRNA hydrolase	STSPAZIEG_0018, ,psos,Peptidyl-tRNA hydrolase
GPZ85_008390, ,psos,exodeoxyribonuclease V subunit gamma	SYMBAF_RS11855, ,psos,exodeoxyribonuclease V subunit gamma	GPZ83_008325, ,psos,exodeoxyribonuclease V subunit gamma	SSYIS1_19030, ,psos,recBCD enzyme subunit RecC	SSYM_1523, ,psos,exonuclease V (RecBCD complex), gamma chain	G5703_05100, ,psos,exodeoxyribonuclease V subunit gamma	SCTVLC_1570, ,psos,Exodeoxyribonuclease V gamma chain	SECINSTRO3249_0371, ,psos,RecBCD enzyme subunit RecC	G5702_02815, ,psos,exodeoxyribonuclease V subunit gamma	G5701_01750, ,psos,exodeoxyribonuclease V subunit gamma	SCc_197, ,psos,exodeoxyribonuclease V, g chain	G5700_00085, ,psos,exodeoxyribonuclease V subunit gamma	G5663_04670, ,psos,exodeoxyribonuclease V subunit gamma	FUHL01_50030, ,psos,exonuclease V (RecBCD complex), gamma chain	STSPAZIEG_0022, ,psos,RecBCD enzyme subunit RecC
GPZ85_007655, ,psos,glucose-6-phosphate isomerase	SYMBAF_RS14390, ,psos,glucose-6-phosphate isomerase	GPZ83_014985, ,psos,glucose-6-phosphate isomerase	SSYIS1_28600, ,psos,glucose-6-phosphate isomerase	SSYM_0454, ,psos,putative glucosephosphate isomerase	G5703_09110, ,psos,glucose-6-phosphate isomerase	SCTVLC_2229, ,psos,Glucose-6-phosphate isomerase	SECINSTRO3249_1196, ,psos,Glucose-6-phosphate isomerase	G5702_07975, ,psos,glucose-6-phosphate isomerase	G5701_04825, ,psos,glucose-6-phosphate isomerase	SCc_014, ,psos,glucose-6-phosphate isomerase	G5700_03140, ,psos,glucose-6-phosphate isomerase	G5663_02315, ,psos,glucose-6-phosphate isomerase	FUHL01_50192, ,psos,glucosephosphate isomerase	STSPAZIEG_0029, ,psos,Glucose-6-phosphate isomerase
GPZ85_010315, ,psos,4-hydroxy-tetrahydrodipicolinate reductase	SYMBAF_RS13755, ,psos,4-hydroxy-tetrahydrodipicolinate reductase	GPZ83_014315, ,psos,4-hydroxy-tetrahydrodipicolinate reductase	SSYIS1_14880, ,psos,4-hydroxy-tetrahydrodipicolinate reductase	SSYM_2433, ,psos,dihydrodipicolinate reductase	G5703_05665, ,psos,4-hydroxy-tetrahydrodipicolinate reductase	SCTVLC_0454, ,psos,4-hydroxy-tetrahydrodipicolinate reductase	SECINSTRO3249_0294, ,psos,4-hydroxy-tetrahydrodipicolinate reductase	G5702_05675, ,psos,4-hydroxy-tetrahydrodipicolinate reductase	G5701_00085, ,psos,4-hydroxy-tetrahydrodipicolinate reductase	SCc_115, ,psos,dihydrodipicolinate reductase	G5700_04015, ,psos,4-hydroxy-tetrahydrodipicolinate reductase	G5663_05760, ,psos,4-hydroxy-tetrahydrodipicolinate reductase	FUHL01_50691, ,psos,dihydrodipicolinate reductase	STSPAZIEG_0030, ,psos,4-hydroxy-tetrahydrodipicolinate reductase
GPZ85_000980, ,psos,preprotein translocase subunit SecG	SYMBAF_RS00700, ,psos,preprotein translocase subunit SecG	GPZ83_002580, ,psos,preprotein translocase subunit SecG	SSYIS1_28040, ,psos,preprotein translocase membrane subunit	SSYM_2111, ,psos,preprotein translocase membrane subunit	G5703_06270, ,psos,preprotein translocase subunit SecG	SCTVLC_1858, ,psos,Protein-export membrane protein SecG	SECINSTRO3249_1008, ,psos,Protein-export membrane protein SecG	G5702_04940, ,psos,preprotein translocase subunit SecG	G5701_03445, ,psos,preprotein translocase subunit SecG	SCc_059, ,psos,preprotein translocase IISP family, auxillary membrane component	G5700_01475, ,psos,preprotein translocase subunit SecG	G5663_00420, ,psos,preprotein translocase subunit SecG	FUHL01_50292, ,psos,preprotein translocase membrane subunit	STSPAZIEG_0032, ,psos,Protein-export membrane protein SecG
GPZ85_016030, ,psos,thioredoxin-disulfide reductase	SYMBAF_RS10500, ,psos,thioredoxin-disulfide reductase	GPZ83_009670, ,psos,thioredoxin-disulfide reductase	SSYIS1_26640, ,psos,thioredoxin reductase	SSYM_1368, ,psos,thioredoxin reductase, FAD/NAD(P)-binding	G5703_06120, ,psos,thioredoxin-disulfide reductase	SCTVLC_0824, ,psos,Thioredoxin reductase	SECINSTRO3249_0534, ,psos,Thioredoxin reductase	G5702_08330, ,psos,thioredoxin-disulfide reductase	G5701_08005, ,psos,thioredoxin-disulfide reductase	SCc_520, ,psos,thioredoxin reductase	G5700_03850, ,psos,thioredoxin-disulfide reductase	G5663_03000, ,psos,thioredoxin-disulfide reductase	FUHL01_50360, ,psos,thioredoxin reductase, FAD/NAD(P)-binding	STSPAZIEG_0035, ,psos,Thioredoxin reductase
GPZ85_000685, ,psos,dUTP diphosphatase	SYMBAF_RS00405, ,psos,dUTP diphosphatase	GPZ83_002265, ,psos,dUTP diphosphatase	SSYIS1_25020, ,psos,deoxyuridine 5-triphosphate nucleotidohydrolase	SSYM_1743, ,psos,putative deoxyuridinetriphosphatase	G5703_11770, ,psos,dUTP diphosphatase	SCTVLC_2525, ,psos,Deoxyuridine 5-triphosphate nucleotidohydrolase	SECINSTRO3249_1294, ,psos,Deoxyuridine 5-triphosphate nucleotidohydrolase	G5702_07345, ,psos,dUTP diphosphatase	G5701_10085, ,psos,dUTP diphosphatase	SCc_028, ,psos,deoxyuridine 5-triphosphate nucleotidohydrolase	G5700_05725, ,psos,dUTP diphosphatase	G5663_00680, ,psos,dUTP diphosphatase	FUHL01_30036, ,psos,deoxyuridinetriphosphatase	STSPAZIEG_0036, ,psos,Deoxyuridine 5-triphosphate nucleotidohydrolase
GPZ85_011895, ,psos,tRNA (adenosine(37)-N6)-threonylcarbamoyltransferase complex dimerization subunit type 1 TsaB	SYMBAF_RS05190, ,psos,tRNA (adenosine(37)-N6)-threonylcarbamoyltransferase complex dimerization subunit type 1 TsaB	GPZ83_010905, ,psos,tRNA (adenosine(37)-N6)-threonylcarbamoyltransferase complex dimerization subunit type 1 TsaB	SSYIS1_04700, ,psos,peptidase	SSYM_1713, ,psos,putative peptidase	G5703_03595, ,psos,tRNA (adenosine(37)-N6)-threonylcarbamoyltransferase complex dimerization subunit type 1 TsaB	SCTVLC_1520, ,psos,Uncharacterized protein YeaZ	SECINSTRO3249_0847, ,psos,tRNA threonylcarbamoyladenosine biosynthesis protein TsaB	G5702_03390, ,psos,tRNA (adenosine(37)-N6)-threonylcarbamoyltransferase complex dimerization subunit type 1 TsaB	G5701_06370, ,psos,tRNA (adenosine(37)-N6)-threonylcarbamoyltransferase complex dimerization subunit type 1 TsaB	SCc_355, ,psos,putative glycoprotein endopeptidase, M22 peptidase-like protein	G5700_04555, ,psos,tRNA (adenosine(37)-N6)-threonylcarbamoyltransferase complex dimerization subunit type 1 TsaB	G5663_04500, ,psos,tRNA (adenosine(37)-N6)-threonylcarbamoyltransferase complex dimerization subunit type 1 TsaB	FUHL01_50474, ,psos,putative peptidase	STSPAZIEG_0038, ,psos,tRNA threonylcarbamoyladenosine biosynthesis protein TsaB
GPZ85_015760, ,psos,asparagine--tRNA ligase	SYMBAF_RS08175, ,psos,asparagine--tRNA ligase	GPZ83_013420, ,psos,asparagine--tRNA ligase	SSYIS1_15720, ,psos,asparagine--tRNA ligase	SSYM_2510, ,psos,asparaginyl tRNA synthetase	G5703_09380, ,psos,asparagine--tRNA ligase	SCTVLC_1293, ,psos,Asparagine--tRNA ligase	SECINSTRO3249_0719, ,psos,Asparagine--tRNA ligase	G5702_04025, ,psos,asparagine--tRNA ligase	G5701_05765, ,psos,asparagine--tRNA ligase	SCc_306, ,psos,asparaginyl-tRNA synthetase	G5700_06305, ,psos,asparagine--tRNA ligase	G5663_03310, ,psos,asparagine--tRNA ligase	FUHL01_30066, ,psos,asparaginyl tRNA synthetase	STSPAZIEG_0039, ,psos,Asparagine--tRNA ligase
GPZ85_010775, ,psos,purine nucleoside phosphoramidase	SYMBAF_RS06850, ,psos,purine nucleoside phosphoramidase	GPZ83_012520, ,psos,purine nucleoside phosphoramidase	SSYIS1_17690, ,psos,purine nucleoside phosphoramidase	SSYM_0377, ,psos,putative purine nucleoside phosphoramidase	G5703_06570, ,psos,purine nucleoside phosphoramidase	SCTVLC_0720, ,psos,HIT-like protein HinT	SECINSTRO3249_0614, ,psos,Purine nucleoside phosphoramidase	G5702_10040, ,psos,purine nucleoside phosphoramidase	G5701_04500, ,psos,purine nucleoside phosphoramidase	SCc_443, ,psos,purine nucleoside phosphoramidasepurine nucleoside phosphoramidase	G5700_06450, ,psos,purine nucleoside phosphoramidase	G5663_06955, ,psos,purine nucleoside phosphoramidase	FUHL01_50476, ,psos,purine nucleoside phosphoramidase	STSPAZIEG_0040, ,psos,HIT-like protein HinT
GPZ85_001425, ,psos,DNA helicase II	SYMBAF_RS01140, ,psos,DNA helicase II	GPZ83_003025, ,psos,DNA helicase II	SSYIS1_20630, ,psos,DNA helicase	SSYM_1126, ,psos,DNA-dependent ATPase I and helicase II	G5703_00360, ,psos,DNA helicase II	SCTVLC_1641, ,psos,DNA helicase II	SECINSTRO3249_0957, ,psos,DNA helicase II	G5702_08750, ,psos,DNA helicase II	G5701_03215, ,psos,DNA helicase II	SCc_686, ,psos,DNA-dependent helicase II	G5700_03930, ,psos,DNA helicase II	G5663_04915, ,psos,DNA helicase II	FUHL01_50503, ,psos,DNA-dependent ATPase I and helicase II	STSPAZIEG_0041, ,psos,DNA helicase II
GPZ85_016055, ,psos,translation initiation factor IF-1	SYMBAF_RS10525, ,psos,translation initiation factor IF-1	GPZ83_009645, ,psos,translation initiation factor IF-1	SSYIS1_26590, ,psos,translation initiation factor IF-1	SSYM_1372, ,psos,translation initiation factor IF-1	G5703_06095, ,psos,translation initiation factor IF-1	SCTVLC_0820, ,psos,Translation initiation factor IF-1	SECINSTRO3249_0497, ,psos,Translation initiation factor IF-1	G5702_08305, ,psos,translation initiation factor IF-1	G5701_08025, ,psos,translation initiation factor IF-1	SCc_521, ,psos,initiation factor IF-1	G5700_03835, ,psos,translation initiation factor IF-1	G5663_03015, ,psos,translation initiation factor IF-1	FUHL01_50396, ,psos,translation initiation factor IF-1	STSPAZIEG_0042, ,psos,Translation initiation factor IF-1
GPZ85_005210, ,psos,NADP-dependent phosphogluconate dehydrogenase	SYMBAF_RS08585, ,psos,NADP-dependent phosphogluconate dehydrogenase	GPZ83_013840, ,psos,NADP-dependent phosphogluconate dehydrogenase	SSYIS1_07040, ,psos,6-phosphogluconate dehydrogenase decarboxylating	SSYM_0923, ,psos,gluconate-6-phosphate dehydrogenase, decarboxylating	G5703_00635, ,psos,NADP-dependent phosphogluconate dehydrogenase	SCTVLC_0087, ,psos,6-phosphogluconate dehydrogenase, decarboxylating	SECINSTRO3249_0914, ,psos,6-phosphogluconate dehydrogenase, decarboxylating	G5702_06600, ,psos,NADP-dependent phosphogluconate dehydrogenase	G5701_01065, ,psos,NADP-dependent phosphogluconate dehydrogenase	SCc_529, ,psos,gluconate-6-phosphate dehydrogenase	G5700_01065, ,psos,NADP-dependent phosphogluconate dehydrogenase	G5663_04000, ,psos,NADP-dependent phosphogluconate dehydrogenase	FUHL01_50734, ,psos,gluconate-6-phosphate dehydrogenase, decarboxylating	STSPAZIEG_0045, ,psos,6-phosphogluconate dehydrogenase,decarboxylating
GPZ85_010835, ,psos,trans-2-enoyl-CoA reductase family protein	SYMBAF_RS06790, ,psos,trans-2-enoyl-CoA reductase family protein	GPZ83_012460, ,psos,trans-2-enoyl-CoA reductase family protein	SSYIS1_17860, ,psos,enoyl-[acyl-carrier-protein] reductase [NADH]	SSYM_0365, ,psos,putative trans-2-enoyl-CoA reductase	G5703_11995, ,psos,trans-2-enoyl-CoA reductase family protein	SCTVLC_0865, ,psos,Putative Trans-2-enoyl-CoA reductase	SECINSTRO3249_0628, ,psos,Enoyl-[acyl-carrier-protein] reductase [NADH]	G5702_09420, ,psos,trans-2-enoyl-CoA reductase family protein	G5701_04565, ,psos,trans-2-enoyl-CoA reductase family protein	SCc_447, ,psos,trans-2-enoyl-CoA reductase	G5700_07070, ,psos,trans-2-enoyl-CoA reductase family protein	G5663_00485, ,psos,trans-2-enoyl-CoA reductase family protein	FUHL01_50443, ,psos,Enoyl-[acyl-carrier-protein] reductase [NADH]	STSPAZIEG_0046, ,psos,Putative Trans-2-enoyl-CoA reductase
GPZ85_010330, ,psos,signal peptidase II	SYMBAF_RS13770, ,psos,signal peptidase II	GPZ83_014330, ,psos,signal peptidase II	SSYIS1_14910, ,psos,lipoprotein signal peptidase	SSYM_2436, ,psos,prolipoprotein signal peptidase (signal peptidase II)	G5703_05680, ,psos,lipoprotein signal peptidase	SCTVLC_0449, ,psos,Lipoprotein signal peptidase	SECINSTRO3249_0313, ,psos,Lipoprotein signal peptidase	G5702_05660, ,psos,lipoprotein signal peptidase	G5701_00100, ,psos,lipoprotein signal peptidase	SCc_113, ,psos,lipoprotein signal peptidase	G5700_05515, ,psos,lipoprotein signal peptidase	G5663_05795, ,psos,lipoprotein signal peptidase	FUHL01_30132, ,psos,prolipoprotein signal peptidase (signal peptidase II)	STSPAZIEG_0048, ,psos,Lipoprotein signal peptidase
GPZ85_010335, ,psos,isoleucine--tRNA ligase	SYMBAF_RS13775, ,psos,isoleucine--tRNA ligase	GPZ83_014335, ,psos,isoleucine--tRNA ligase	SSYIS1_14920, ,psos,isoleucine--tRNA ligase	SSYM_2437, ,psos,isoleucyl-tRNA synthetase	G5703_05685, ,psos,isoleucine--tRNA ligase	SCTVLC_0448, ,psos,Isoleucine--tRNA ligase	SECINSTRO3249_0312, ,psos,Isoleucine--tRNA ligase	G5702_05655, ,psos,isoleucine--tRNA ligase	G5701_00105, ,psos,isoleucine--tRNA ligase	SCc_112, ,psos,isoleucyl-tRNA synthetase	G5700_05510, ,psos,isoleucine--tRNA ligase	G5663_05790, ,psos,isoleucine--tRNA ligase	FUHL01_30133, ,psos,isoleucyl-tRNA synthetase	STSPAZIEG_0049, ,psos,Isoleucine--tRNA ligase
GPZ85_010340, ,psos,bifunctional riboflavin kinase/FAD synthetase	SYMBAF_RS13780, ,psos,bifunctional riboflavin kinase/FAD synthetase	GPZ83_014340, ,psos,bifunctional riboflavin kinase/FAD synthetase	SSYIS1_14930, ,psos,riboflavin biosynthesis protein	SSYM_2438, ,psos,bifunctional riboflavin kinase/FAD synthetase	G5703_05690, ,psos,bifunctional riboflavin kinase/FAD synthetase	SCTVLC_0447, ,psos,Riboflavin biosynthesis protein RibF	SECINSTRO3249_0311, ,psos,Riboflavin biosynthesis protein RibF	G5702_05650, ,psos,bifunctional riboflavin kinase/FAD synthetase	G5701_00110, ,psos,bifunctional riboflavin kinase/FAD synthetase	SCc_111, ,psos,riboflavin kinase, FMN adenylyltransferase	G5700_05505, ,psos,bifunctional riboflavin kinase/FAD synthetase	G5663_05785, ,psos,bifunctional riboflavin kinase/FAD synthetase	FUHL01_30134, ,psos,bifunctional riboflavin kinase and FAD synthetase	STSPAZIEG_0050, ,psos,Riboflavin biosynthesis protein RibF
GPZ85_012680, ,psos,lipid A ABC transporter ATP-binding protein/permease MsbA	SYMBAF_RS10360, ,psos,lipid A ABC transporter ATP-binding protein/permease MsbA	GPZ83_009765, ,psos,lipid A ABC transporter ATP-binding protein/permease MsbA	SSYIS1_21050, ,psos,fused lipid transporter subunits of ABC superfamily: membrane component/ATP-binding component	SSYM_0943, ,psos,fused lipid transporter subunits of ABC superfamily: membrane component/ATP-binding component	G5703_10010, ,psos,lipid A ABC transporter ATP-binding protein/permease MsbA	SCTVLC_2598, ,psos,Lipid A export ATP-binding/permease protein MsbA	SECINSTRO3249_0547, ,psos,Lipid A export ATP-binding/permease protein MsbA	G5702_02920, ,psos,lipid A ABC transporter ATP-binding protein/permease MsbA	G5701_06780, ,psos,lipid A ABC transporter ATP-binding protein/permease MsbA	SCc_511, ,psos,lipid transporter ATP-binding/permease protein	G5700_01885, ,psos,lipid A ABC transporter ATP-binding protein/permease MsbA	G5663_06230, ,psos,lipid A ABC transporter ATP-binding protein/permease MsbA	FUHL01_50186, ,psos,fused lipid transporter subunits of ABC superfamily: membrane component ; ATP-binding component	STSPAZIEG_0054, ,psos,Lipid A export ATP-binding/permease protein MsbA
GPZ85_008415, ,psos,thymidylate synthase	SYMBAF_RS11880, ,psos,thymidylate synthase	GPZ83_008300, ,psos,thymidylate synthase	SSYIS1_18980, ,psos,thymidylate synthase	SSYM_1518, ,psos,thymidylate synthetase	G5703_05075, ,psos,thymidylate synthase	SCTVLC_1185, ,psos,Thymidylate synthase	SECINSTRO3249_0366, ,psos,Thymidylate synthase	G5702_02840, ,psos,thymidylate synthase	G5701_01725, ,psos,thymidylate synthase	SCc_196, ,psos,thymidylate synthase	G5700_00060, ,psos,thymidylate synthase	G5663_04650, ,psos,thymidylate synthase	FUHL01_50367, ,psos,thymidylate synthetase	STSPAZIEG_0057, ,psos,Thymidylate synthase
GPZ85_012665, ,psos,integration host factor subunit beta	SYMBAF_RS10375, ,psos,integration host factor subunit beta	GPZ83_009750, ,psos,integration host factor subunit beta	SSYIS1_21070, ,psos,integration host factor subunit beta	SSYM_0949, ,psos,integration host factor (IHF), DNA-binding protein, beta subunit	G5703_10025, ,psos,integration host factor subunit beta	SCTVLC_2533, ,psos,Integration host factor subunit beta	SECINSTRO3249_0545, ,psos,Integration host factor subunit beta	G5702_02930, ,psos,integration host factor subunit beta	G5701_07690, ,psos,integration host factor subunit beta	SCc_512, ,psos,integration host factor beta-subunit	G5700_01875, ,psos,integration host factor subunit beta	G5663_06525, ,psos,integration host factor subunit beta	FUHL01_50721, ,psos,integration host factor (IHF), DNA-binding protein, beta subunit	STSPAZIEG_0058, ,psos,Integration host factor subunit beta
GPZ85_012660, ,psos,30S ribosomal protein S1	SYMBAF_RS10380, ,psos,30S ribosomal protein S1	GPZ83_009745, ,psos,30S ribosomal protein S1	SSYIS1_21080, ,psos,30S ribosomal protein S1	SSYM_0950, ,psos,30S ribosomal subunit protein S1	G5703_10030, ,psos,30S ribosomal protein S1	SCTVLC_2534, ,psos,30S ribosomal protein S1	SECINSTRO3249_0544, ,psos,30S ribosomal protein S1	G5702_02935, ,psos,30S ribosomal protein S1	G5701_07685, ,psos,30S ribosomal protein S1	SCc_513, ,psos,30S ribosomal protein S1	G5700_01870, ,psos,30S ribosomal protein S1	G5663_06530, ,psos,30S ribosomal protein S1	FUHL01_50722, ,psos,30S ribosomal subunit protein S1	STSPAZIEG_0059, ,psos,30S ribosomal protein S1
GPZ85_012655, ,psos,(d)CMP kinase	SYMBAF_RS10385, ,psos,(d)CMP kinase	GPZ83_009740, ,psos,(d)CMP kinase	SSYIS1_21090, ,psos,cytidylate kinase	SSYM_0951, ,psos,cytidylate kinase	G5703_10035, ,psos,(d)CMP kinase	SCTVLC_2535, ,psos,Cytidylate kinase	SECINSTRO3249_0543, ,psos,Cytidylate kinase	G5702_02940, ,psos,(d)CMP kinase	G5701_07680, ,psos,(d)CMP kinase	SCc_514, ,psos,cytidylate kinase	G5700_01865, ,psos,(d)CMP kinase	G5663_06535, ,psos,(d)CMP kinase	FUHL01_50723, ,psos,cytidylate kinase	STSPAZIEG_0060, ,psos,Cytidylate kinase
GPZ85_012645, ,psos,3-phosphoserine/phosphohydroxythreonine transaminase	SYMBAF_RS10395, ,psos,3-phosphoserine/phosphohydroxythreonine transaminase	GPZ83_009730, ,psos,3-phosphoserine/phosphohydroxythreonine transaminase	SSYIS1_21110, ,psos,phosphoserine aminotransferase	SSYM_0953, ,psos,3-phosphoserine/phosphohydroxythreonine aminotransferase	G5703_10045, ,psos,3-phosphoserine/phosphohydroxythreonine transaminase	SCTVLC_2537, ,psos,Phosphoserine aminotransferase	SECINSTRO3249_0541, ,psos,Phosphoserine aminotransferase	G5702_02950, ,psos,3-phosphoserine/phosphohydroxythreonine transaminase	G5701_07670, ,psos,3-phosphoserine/phosphohydroxythreonine transaminase	SCc_516, ,psos,phosphoserine aminotransferase	G5700_01855, ,psos,3-phosphoserine/phosphohydroxythreonine transaminase	G5663_06545, ,psos,3-phosphoserine/phosphohydroxythreonine transaminase	FUHL01_50094, ,psos,3-phosphoserine/phosphohydroxythreonine aminotransferase	STSPAZIEG_0061, ,psos,Phosphoserine aminotransferase
GPZ85_015315, ,psos,D-serine/D-alanine/glycine transporter	SYMBAF_RS04795, ,psos,D-serine/D-alanine/glycine transporter	GPZ83_010395, ,psos,D-serine/D-alanine/glycine transporter	SSYIS1_02890, ,psos,D-alanine/D-serine/glycine transporter	SSYM_1080, ,psos,putative D-alanine/D-serine/glycine transporter	G5703_01605, ,psos,D-serine/D-alanine/glycine transporter	SCTVLC_0692, ,psos,D-serine/D-alanine/glycine transporter	SECINSTRO3249_0981, ,psos,Probable transport protein YifK	G5702_09010, ,psos,proline-specific permease ProY	G5701_10230, ,psos,proline-specific permease ProY	SCc_361, ,psos,D-serine/D-alanine/glycine transporter	G5700_06565, ,psos,D-serine/D-alanine/glycine transporter	G5663_00070, ,psos,D-serine/D-alanine/glycine transporter	FUHL01_50391, ,psos,D-alanine/D-serine/glycine transporter	STSPAZIEG_0062, ,psos,D-serine/D-alanine/glycine transporter
GPZ85_015360, ,psos,transcription antiterminator/RNA stability regulator CspE	SYMBAF_RS04845, ,psos,transcription antiterminator/RNA stability regulator CspE	GPZ83_010445, ,psos,transcription antiterminator/RNA stability regulator CspE	SSYIS1_02750, ,psos,cold-shock protein	SSYM_1090, ,psos,putative cold-shock DNA-binding domain-containing protein	G5703_01835, ,psos,transcription antiterminator/RNA stability regulator CspE	SCTVLC_0537, ,psos,Cold shock-like protein CspC	SECINSTRO3249_0871, ,psos,Putative cold shock-like protein CspC	G5702_02020, ,psos,transcription antiterminator/RNA stability regulator CspE	G5701_09045, ,psos,transcription antiterminator/RNA stability regulator CspE	SCc_360, ,psos,cold shock protein	G5700_08525, ,psos,transcription antiterminator/RNA stability regulator CspE	G5663_00090, ,psos,transcription antiterminator/RNA stability regulator CspE	FUHL01_50151, ,psos,stress protein, member of the CspA-family	STSPAZIEG_0063, ,psos,Cold shock-like protein CspC
GPZ85_012730, ,psos,beta-ketoacyl-ACP synthase I	SYMBAF_RS10315, ,psos,beta-ketoacyl-ACP synthase I	GPZ83_009815, ,psos,beta-ketoacyl-ACP synthase I	SSYIS1_25280, ,psos,3-oxoacyl-[acyl-carrier-protein] synthase I	SSYM_2355, ,psos,putative 3-oxoacyl-[acyl-carrier-protein] synthase I	G5703_11295, ,psos,beta-ketoacyl-ACP synthase I	SCTVLC_2581, ,psos,3-oxoacyl-[acyl-carrier-protein] synthase 1	SECINSTRO3249_0551, ,psos,3-oxoacyl-[acyl-carrier-protein] synthase 1	G5702_02875, ,psos,beta-ketoacyl-ACP synthase I	G5701_06820, ,psos,beta-ketoacyl-ACP synthase I	SCc_616, ,psos,3-oxoacyl-[acyl-carrier-protein] synthase I	G5700_01920, ,psos,beta-ketoacyl-ACP synthase I	G5663_06255, ,psos,beta-ketoacyl-ACP synthase I	FUHL01_50511, ,psos,3-oxoacyl-[acyl-carrier-protein] synthase I	STSPAZIEG_0064, ,psos,3-oxoacyl-[acyl-carrier-protein] synthase 1
GPZ85_015085, ,psos,CDP-diacylglycerol--serine O-phosphatidyltransferase	SYMBAF_RS11555, ,psos,CDP-diacylglycerol--serine O-phosphatidyltransferase	GPZ83_008620, ,psos,CDP-diacylglycerol--serine O-phosphatidyltransferase	SSYIS1_07260, ,psos,phosphatidylserine synthase (CDP-diacylglycerol-serine O-phosphatidyltransferase)	SSYM_1267, ,psos,putative phosphatidylserine synthase (CDP-diacylglycerol-serine O-phosphatidyltransferase)	G5703_10260, ,psos,CDP-diacylglycerol--serine O-phosphatidyltransferase	SCTVLC_1800, ,psos,CDP-diacylglycerol--serine O-phosphatidyltransferase	SECINSTRO3249_0412, ,psos,CDP-diacylglycerol--serine O-phosphatidyltransferase	G5702_08400, ,psos,CDP-diacylglycerol--serine O-phosphatidyltransferase	G5701_07125, ,psos,CDP-diacylglycerol--serine O-phosphatidyltransferase	SCc_225, ,psos,phosphatidylserine synthase (CDP-diacylglycerol-serine O-phosphatidyltransferase)	G5700_07560, ,psos,CDP-diacylglycerol--serine O-phosphatidyltransferase	G5663_02230, ,psos,CDP-diacylglycerol--serine O-phosphatidyltransferase	FUHL01_50693, ,psos,phosphatidylserine synthase (CDP-diacylglycerol-serine O-phosphatidyltransferase)	STSPAZIEG_0066, ,psos,CDP-diacylglycerol--serine O-phosphatidyltransferase
GPZ85_007180, ,psos,shikimate kinase AroK	SYMBAF_RS14860, ,psos,shikimate kinase AroK	GPZ83_000440, ,psos,shikimate kinase AroK	SSYIS1_08770, ,psos,shikimate kinase 1	SSYM_1660, ,psos,putative shikimate kinase I	G5703_11680, ,psos,shikimate kinase AroK	SCTVLC_0531, ,psos,Shikimate kinase 1	SECINSTRO3249_1076, ,psos,Shikimate kinase 1	G5702_00935, ,psos,shikimate kinase AroK	G5701_06245, ,psos,shikimate kinase AroK	SCc_638, ,psos,shikimate kinase I	G5700_03810, ,psos,shikimate kinase AroK	G5663_04240, ,psos,shikimate kinase AroK	FUHL01_50609, ,psos,shikimate kinase I	STSPAZIEG_0067, ,psos,Shikimate kinase 1
GPZ85_011880, ,psos,glucose-6-phosphate dehydrogenase	SYMBAF_RS05175, ,psos,glucose-6-phosphate dehydrogenase	GPZ83_010890, ,psos,glucose-6-phosphate dehydrogenase	SSYIS1_04670, ,psos,glucose-6-phosphate 1-dehydrogenase	SSYM_1716, ,psos,glucose-6-phosphate dehydrogenase	G5703_03580, ,psos,glucose-6-phosphate dehydrogenase	SCTVLC_1523, ,psos,Glucose-6-phosphate 1-dehydrogenase	SECINSTRO3249_0849, ,psos,Glucose-6-phosphate 1-dehydrogenase	G5702_03375, ,psos,glucose-6-phosphate dehydrogenase	G5701_06385, ,psos,glucose-6-phosphate dehydrogenase	SCc_354, ,psos,glucose-6-phosphate 1-dehydrogenase	G5700_04570, ,psos,glucose-6-phosphate dehydrogenase	G5663_04510, ,psos,glucose-6-phosphate dehydrogenase	FUHL01_50084, ,psos,glucose-6-phosphate dehydrogenase	STSPAZIEG_0068, ,psos,Glucose-6-phosphate 1-dehydrogenase
GPZ85_010930, ,psos,3-deoxy-8-phosphooctulonate synthase	SYMBAF_RS06685, ,psos,3-deoxy-8-phosphooctulonate synthase	GPZ83_012360, ,psos,3-deoxy-8-phosphooctulonate synthase	SSYIS1_06110, ,psos,2-dehydro-3-deoxyphosphooctonate aldolase	SSYM_0512, ,psos,3-deoxy-D-manno-octulosonate 8-phosphate synthase	G5703_07340, ,psos,3-deoxy-8-phosphooctulonate synthase	SCTVLC_0760, ,psos,2-dehydro-3-deoxyphosphooctonate aldolase	SECINSTRO3249_0641, ,psos,2-dehydro-3-deoxyphosphooctonate aldolase	G5702_08485, ,psos,3-deoxy-8-phosphooctulonate synthase	G5701_03865, ,psos,3-deoxy-8-phosphooctulonate synthase	SCc_414, ,psos,2-dehydro-3-deoxyphosphooctonate aldolase (KDO 8-P synthase)	G5700_02250, ,psos,3-deoxy-8-phosphooctulonate synthase	G5663_00725, ,psos,3-deoxy-8-phosphooctulonate synthase	FUHL01_30062, ,psos,3-deoxy-D-manno-octulosonate 8-phosphate synthase	STSPAZIEG_0069, ,psos,2-dehydro-3-deoxyphosphooctonate aldolase
GPZ85_005145, ,psos,dCTP deaminase	SYMBAF_RS08650, ,psos,dCTP deaminase	GPZ83_013905, ,psos,dCTP deaminase	SSYIS1_13290, ,psos,dCTP deaminase	SSYM_0791, ,psos,2-deoxycytidine 5-triphosphate deaminase	G5703_00700, ,psos,dCTP deaminase	SCTVLC_0073, ,psos,Deoxycytidine triphosphate deaminase	SECINSTRO3249_0919, ,psos,dCTP deaminase	G5702_03900, ,psos,dCTP deaminase	G5701_01000, ,psos,dCTP deaminase	SCc_536, ,psos,dCTP deaminase	G5700_06865, ,psos,dCTP deaminase	G5663_04065, ,psos,dCTP deaminase	FUHL01_50737, ,psos,2-deoxycytidine 5-triphosphate deaminase	STSPAZIEG_0072, ,psos,Deoxycytidine triphosphate deaminase
GPZ85_008660, ,psos,peptidylprolyl isomerase	SYMBAF_RS12125, ,psos,peptidylprolyl isomerase	GPZ83_008055, ,psos,peptidylprolyl isomerase	SSYIS1_25720, ,psos,peptidylprolyl isomerase	SSYM_2333, ,psos,putative peptidyl-prolyl cis-trans isomerase (rotamase D)	G5703_03065, ,psos,peptidylprolyl isomerase	SCTVLC_0428, ,psos,Peptidyl-prolyl cis-trans isomerase D	SECINSTRO3249_0350, ,psos,Peptidyl-prolyl cis-trans isomerase D	G5702_05815, ,psos,peptidylprolyl isomerase	G5701_05000, ,psos,peptidylprolyl isomerase	SCc_486, ,psos,peptidyl-prolyl cis-trans isomerase D	G5700_00325, ,psos,peptidylprolyl isomerase	G5663_02930, ,psos,peptidylprolyl isomerase	FUHL01_50397, ,psos,peptidyl-prolyl cis-trans isomerase (rotamase D)	STSPAZIEG_0082, ,psos,Peptidyl-prolyl cis-trans isomerase D
GPZ85_008670, ,psos,endopeptidase La	SYMBAF_RS12135, ,psos,endopeptidase La	GPZ83_008045, ,psos,endopeptidase La	SSYIS1_25740, ,psos,lon protease	SSYM_2331, ,psos,DNA-binding ATP-dependent protease La	G5703_03055, ,psos,endopeptidase La	SCTVLC_0426, ,psos,Lon protease	SECINSTRO3249_0348, ,psos,Lon protease	G5702_05805, ,psos,endopeptidase La	G5701_05010, ,psos,endopeptidase La	SCc_484, ,psos,DNA-binding ATP-dependent protease La, heat shock K-protein	G5700_00335, ,psos,endopeptidase La	G5663_02940, ,psos,endopeptidase La	FUHL01_50398, ,psos,DNA-binding ATP-dependent protease La	STSPAZIEG_0083, ,psos,Lon protease
GPZ85_008680, ,psos,ATP-dependent protease ATP-binding subunit ClpX	SYMBAF_RS12140, ,psos,ATP-dependent protease ATP-binding subunit ClpX	GPZ83_008035, ,psos,ATP-dependent protease ATP-binding subunit ClpX	SSYIS1_25750, ,psos,ATP-dependent Clp protease ATP-binding subunit ClpX	SSYM_2330, ,psos,ATPase and specificity subunit of ClpX-ClpP ATP-dependent serine protease	G5703_03050, ,psos,ATP-dependent protease ATP-binding subunit ClpX	SCTVLC_0424, ,psos,ATP-dependent Clp protease ATP-binding subunit ClpX	SECINSTRO3249_0347, ,psos,ATP-dependent Clp protease ATP-binding subunit ClpX	G5702_09160, ,psos,ATP-dependent protease ATP-binding subunit ClpX	G5701_05015, ,psos,ATP-dependent protease ATP-binding subunit ClpX	SCc_483, ,psos,ATPase and specificity subunit of ClpX-ClpP ATP-dependent serine protease	G5700_00340, ,psos,ATP-dependent protease ATP-binding subunit ClpX	G5663_02945, ,psos,ATP-dependent protease ATP-binding subunit ClpX	FUHL01_50399, ,psos,ATPase and specificity subunit of ClpX-ClpP ATP-dependent serine protease	STSPAZIEG_0084, ,psos,ATP-dependent Clp protease ATP-binding subunit ClpX
GPZ85_008685, ,psos,ATP-dependent Clp endopeptidase proteolytic subunit ClpP	SYMBAF_RS12145, ,psos,ATP-dependent Clp endopeptidase proteolytic subunit ClpP	GPZ83_008030, ,psos,ATP-dependent Clp endopeptidase proteolytic subunit ClpP	SSYIS1_25760, ,psos,ATP-dependent Clp protease proteolytic subunit	SSYM_2329, ,psos,proteolytic subunit of ClpA-ClpP and ClpX-ClpP ATP-dependent serine proteases	G5703_03045, ,psos,ATP-dependent Clp endopeptidase proteolytic subunit ClpP	SCTVLC_0423, ,psos,ATP-dependent Clp protease proteolytic subunit	SECINSTRO3249_0346, ,psos,ATP-dependent Clp protease proteolytic subunit	G5702_09155, ,psos,ATP-dependent Clp endopeptidase proteolytic subunit ClpP	G5701_05020, ,psos,ATP-dependent Clp endopeptidase proteolytic subunit ClpP	SCc_482, ,psos,proteolytic subunit of clpA-clpP ATP-dependent serine protease, heat shock protein F21.5	G5700_00345, ,psos,ATP-dependent Clp endopeptidase proteolytic subunit ClpP	G5663_02950, ,psos,ATP-dependent Clp endopeptidase proteolytic subunit ClpP	FUHL01_50400, ,psos,proteolytic subunit of ClpA-ClpP and ClpX-ClpP ATP-dependent serine proteases	STSPAZIEG_0085, ,psos,ATP-dependent Clp protease proteolytic subunit
GPZ85_008710, ,psos,cytochrome o ubiquinol oxidase subunit II	SYMBAF_RS12170, ,psos,cytochrome o ubiquinol oxidase subunit II	GPZ83_008005, ,psos,cytochrome o ubiquinol oxidase subunit II	SSYIS1_25820, ,psos,ubiquinol oxidase subunit 2	SSYM_2323, ,psos,cytochrome o ubiquinol oxidase subunit II	G5703_03020, ,psos,cytochrome o ubiquinol oxidase subunit II	SCTVLC_0417, ,psos,Ubiquinol oxidase subunit 2	SECINSTRO3249_0341, ,psos,Cytochrome bo(3) ubiquinol oxidase subunit 2	G5702_09130, ,psos,cytochrome o ubiquinol oxidase subunit II	G5701_05045, ,psos,cytochrome o ubiquinol oxidase subunit II	SCc_479, ,psos,cytochrome o ubiquinol oxidase subunit II	G5700_00370, ,psos,cytochrome o ubiquinol oxidase subunit II	G5663_01130, ,psos,cytochrome o ubiquinol oxidase subunit II	FUHL01_50177, ,psos,cytochrome o ubiquinol oxidase subunit II	STSPAZIEG_0086, ,psos,Cytochrome bo(3) ubiquinol oxidase subunit 2,partial
GPZ85_008715, ,psos,cytochrome o ubiquinol oxidase subunit I	SYMBAF_RS12175, ,psos,cytochrome o ubiquinol oxidase subunit I	GPZ83_008000, ,psos,cytochrome o ubiquinol oxidase subunit I	SSYIS1_25830, ,psos,cytochrome o ubiquinol oxidase subunit I	SSYM_2322, ,psos,cytochrome o ubiquinol oxidase subunit I	G5703_03015, ,psos,cytochrome o ubiquinol oxidase subunit I	SCTVLC_0416, ,psos,Ubiquinol oxidase subunit 1	SECINSTRO3249_0340, ,psos,Cytochrome bo(3) ubiquinol oxidase subunit 1	G5702_06030, ,psos,cytochrome o ubiquinol oxidase subunit I	G5701_05050, ,psos,cytochrome o ubiquinol oxidase subunit I	SCc_478, ,psos,cytochrome o ubiquinol oxidase subunit I	G5700_00375, ,psos,cytochrome o ubiquinol oxidase subunit I	G5663_01125, ,psos,cytochrome o ubiquinol oxidase subunit I	FUHL01_50176, ,psos,cytochrome o ubiquinol oxidase subunit I	STSPAZIEG_0087, ,psos,Cytochrome bo(3) ubiquinol oxidase subunit 1
GPZ85_008720, ,psos,cytochrome o ubiquinol oxidase subunit III	SYMBAF_RS12180, ,psos,cytochrome o ubiquinol oxidase subunit III	GPZ83_007995, ,psos,cytochrome o ubiquinol oxidase subunit III	SSYIS1_25840, ,psos,cytochrome o ubiquinol oxidase subunit III	SSYM_2321, ,psos,cytochrome o ubiquinol oxidase subunit III	G5703_03010, ,psos,cytochrome o ubiquinol oxidase subunit III	SCTVLC_0415, ,psos,Cytochrome o ubiquinol oxidase subunit 3	SECINSTRO3249_0339, ,psos,Cytochrome bo(3) ubiquinol oxidase subunit 3	G5702_06025, ,psos,cytochrome o ubiquinol oxidase subunit III	G5701_05055, ,psos,cytochrome o ubiquinol oxidase subunit III	SCc_477, ,psos,cytochrome o ubiquinol oxidase subunit III	G5700_00380, ,psos,cytochrome o ubiquinol oxidase subunit III	G5663_01120, ,psos,cytochrome o ubiquinol oxidase subunit III	FUHL01_50175, ,psos,cytochrome o ubiquinol oxidase subunit III	STSPAZIEG_0088, ,psos,Cytochrome bo(3) ubiquinol oxidase subunit 3
GPZ85_008725, ,psos,cytochrome o ubiquinol oxidase subunit IV	SYMBAF_RS12185, ,psos,cytochrome o ubiquinol oxidase subunit IV	GPZ83_007990, ,psos,cytochrome o ubiquinol oxidase subunit IV	SSYIS1_25850, ,psos,cytochrome o ubiquinol oxidase subunit IV	SSYM_2320, ,psos,cytochrome o ubiquinol oxidase subunit IV	G5703_03005, ,psos,cytochrome o ubiquinol oxidase subunit IV	SCTVLC_0414, ,psos,Cytochrome o ubiquinol oxidase protein CyoD	SECINSTRO3249_0338, ,psos,Cytochrome bo(3) ubiquinol oxidase subunit 4	G5702_06020, ,psos,cytochrome o ubiquinol oxidase subunit IV	G5701_05060, ,psos,cytochrome o ubiquinol oxidase subunit IV	SCc_476, ,psos,cytochrome o ubiquinol oxidase operon protein	G5700_00385, ,psos,cytochrome o ubiquinol oxidase subunit IV	G5663_01115, ,psos,cytochrome o ubiquinol oxidase subunit IV	FUHL01_50174, ,psos,cytochrome o ubiquinol oxidase subunit IV	STSPAZIEG_0089, ,psos,Cytochrome bo(3) ubiquinol oxidase subunit 4
GPZ85_008730, ,psos,protoheme IX farnesyltransferase	SYMBAF_RS12190, ,psos,protoheme IX farnesyltransferase	GPZ83_007985, ,psos,protoheme IX farnesyltransferase	SSYIS1_25860, ,psos,protoheme IX farnesyltransferase	SSYM_2319, ,psos,protoheme IX farnesyltransferase	G5703_03000, ,psos,protoheme IX farnesyltransferase	SCTVLC_0413, ,psos,Protoheme IX farnesyltransferase	SECINSTRO3249_0337, ,psos,Protoheme IX farnesyltransferase	G5702_06015, ,psos,protoheme IX farnesyltransferase	G5701_05065, ,psos,protoheme IX farnesyltransferase	SCc_475, ,psos,protoheme IX farnesyltransferase	G5700_00390, ,psos,protoheme IX farnesyltransferase	G5663_01110, ,psos,protoheme IX farnesyltransferase	FUHL01_50173, ,psos,protoheme IX farnesyltransferase	STSPAZIEG_0090, ,psos,Protoheme IX farnesyltransferase
GPZ85_009020, ,psos,DNA polymerase III subunit gamma/tau	SYMBAF_RS12545, ,psos,DNA polymerase III subunit gamma/tau	GPZ83_007690, ,psos,DNA polymerase III subunit gamma/tau	SSYIS1_10040, ,psos,DNA polymerase III subunit gamma/tau	SSYM_0404, ,psos,DNA polymerase III/DNA elongation factor III, tau and gamma subunits	G5703_07925, ,psos,DNA polymerase III subunit gamma/tau	SCTVLC_1952, ,psos,DNA polymerase III subunit tau	SECINSTRO3249_1115, ,psos,DNA polymerase III subunit tau	G5702_03180, ,psos,DNA polymerase III subunit gamma/tau	G5701_08350, ,psos,DNA polymerase III subunit gamma/tau	SCc_366, ,psos,DNA polymerase III, g and t subunits	G5700_04395, ,psos,DNA polymerase III subunit gamma/tau	G5663_05360, ,psos,DNA polymerase III subunit gamma/tau	FUHL01_30049, ,psos,DNA polymerase III subunit gamma/tau	STSPAZIEG_0092, ,psos,DNA polymerase III subunit tau, isoform gamma
GPZ85_009415, ,psos,alanine--tRNA ligase	SYMBAF_RS12935, ,psos,alanine--tRNA ligase	GPZ83_007300, ,psos,alanine--tRNA ligase	SSYIS1_29150, ,psos,alanine--tRNA ligase	SSYM_0697, ,psos,alanyl-tRNA synthetase	G5703_08385, ,psos,alanine--tRNA ligase	SCTVLC_0256, ,psos,Alanine--tRNA ligase	SECINSTRO3249_0246, ,psos,Alanine--tRNA ligase	G5702_07030, ,psos,alanine--tRNA ligase	G5701_07265, ,psos,alanine--tRNA ligase	SCc_167, ,psos,alanyl-tRNA synthetase	G5700_03210, ,psos,alanine--tRNA ligase	G5663_02615, ,psos,alanine--tRNA ligase	FUHL01_50160, ,psos,alanyl-tRNA synthetase	STSPAZIEG_0094, ,psos,Alanine--tRNA ligase
GPZ85_009410, ,psos,carbon storage regulator CsrA	SYMBAF_RS12930, ,psos,carbon storage regulator CsrA	GPZ83_007305, ,psos,carbon storage regulator CsrA	SSYIS1_29160, ,psos,translational regulator CsrA	SSYM_0698, ,psos,pleiotropic regulatory protein for carbon source metabolism	G5703_08380, ,psos,carbon storage regulator CsrA	SCTVLC_0257, ,psos,Carbon storage regulator	SECINSTRO3249_0247, ,psos,Carbon storage regulator	G5702_07035, ,psos,carbon storage regulator CsrA	G5701_07260, ,psos,carbon storage regulator CsrA	SCc_168, ,psos,carbon storage regulator	G5700_03215, ,psos,carbon storage regulator CsrA	G5663_02610, ,psos,carbon storage regulator CsrA	FUHL01_50159, ,psos,pleiotropic regulatory protein for carbon source metabolism	STSPAZIEG_0095, ,psos,Carbon storage regulator
GPZ85_009385, ,psos,glutamate--cysteine ligase	SYMBAF_RS12905, ,psos,glutamate--cysteine ligase	GPZ83_007330, ,psos,glutamate--cysteine ligase	SSYIS1_29200, ,psos,glutamate--cysteine ligase	SSYM_0702, ,psos,gamma-glutamate-cysteine ligase	G5703_08360, ,psos,glutamate--cysteine ligase	SCTVLC_0261, ,psos,Glutamate--cysteine ligase	SECINSTRO3249_0251, ,psos,Glutamate--cysteine ligase	G5702_07060, ,psos,glutamate--cysteine ligase	G5701_07240, ,psos,glutamate--cysteine ligase	SCc_171, ,psos,glutamate--cysteine ligase	G5700_03235, ,psos,glutamate--cysteine ligase	G5663_02585, ,psos,glutamate--cysteine ligase	FUHL01_50442, ,psos,gamma-glutamate-cysteine ligase	STSPAZIEG_0098, ,psos,Glutamate--cysteine ligase
GPZ85_013045, ,psos,50S ribosomal protein L25	SYMBAF_RS10175, ,psos,50S ribosomal protein L25	GPZ83_009900, ,psos,50S ribosomal protein L25	SSYIS1_20890, ,psos,50S ribosomal protein L25	SSYM_1105, ,psos,putative 50S ribosomal subunit protein L25	G5703_11125, ,psos,50S ribosomal protein L25	SCTVLC_0982, ,psos,50S ribosomal protein L25	SECINSTRO3249_0561, ,psos,50S ribosomal protein L25	G5702_03660, ,psos,50S ribosomal protein L25	G5701_00030, ,psos,50S ribosomal protein L25	SCc_619, ,psos,50S ribosomal protein L25	G5700_05280, ,psos,50S ribosomal protein L25	G5663_06750, ,psos,50S ribosomal protein L25	FUHL01_50260, ,psos,50S ribosomal subunit protein L25	STSPAZIEG_0102, ,psos,50S ribosomal protein L25
GPZ85_012150, ,psos,DNA-binding transcriptional regulator H-NS	SYMBAF_RS05445, ,psos,DNA-binding transcriptional regulator H-NS	GPZ83_011155, ,psos,DNA-binding transcriptional regulator H-NS	SSYIS1_14110, ,psos,DNA-binding protein	SSYM_2588, ,psos,putative global DNA-binding transcriptional dual regulator H-NS	G5703_04865, ,psos,DNA-binding transcriptional regulator H-NS	SCTVLC_1903, ,psos,DNA-binding protein H-NS	SECINSTRO3249_0828, ,psos,DNA-binding protein H-NS	G5702_08805, ,psos,DNA-binding transcriptional regulator H-NS	G5701_02180, ,psos,DNA-binding transcriptional regulator H-NS	SCc_337, ,psos,DNA-binding protein H-ns (histone-like protein hlp-II)	G5700_08430, ,psos,DNA-binding transcriptional regulator H-NS	G5663_04080, ,psos,DNA-binding transcriptional regulator H-NS	FUHL01_50544, ,psos,global nucleic acid-binding transcriptional dual regulator H-NS	STSPAZIEG_0106, ,psos,DNA-binding protein H-NS
GPZ85_000700, ,psos,50S ribosomal protein L28	SYMBAF_RS00420, ,psos,50S ribosomal protein L28	GPZ83_002280, ,psos,50S ribosomal protein L28	SSYIS1_25050, ,psos,50S ribosomal protein L28	SSYM_1746, ,psos,50S ribosomal subunit protein L28	G5703_11785, ,psos,50S ribosomal protein L28	SCTVLC_2522, ,psos,50S ribosomal protein L28	SECINSTRO3249_1297, ,psos,50S ribosomal protein L28	G5702_07330, ,psos,50S ribosomal protein L28	G5701_10070, ,psos,50S ribosomal protein L28	SCc_030, ,psos,50S ribosomal protein L28	G5700_05740, ,psos,50S ribosomal protein L28	G5663_00665, ,psos,50S ribosomal protein L28	FUHL01_50720, ,psos,50S ribosomal subunit protein L28	STSPAZIEG_0107, ,psos,50S ribosomal protein L28
GPZ85_000705, ,psos,50S ribosomal protein L33	SYMBAF_RS00425, ,psos,50S ribosomal protein L33	GPZ83_002285, ,psos,50S ribosomal protein L33	SSYIS1_25060, ,psos,50S ribosomal protein L33	SSYM_1747, ,psos,50S ribosomal subunit protein L33	G5703_11790, ,psos,50S ribosomal protein L33	SCTVLC_2521, ,psos,50S ribosomal protein L33	SECINSTRO3249_1298, ,psos,50S ribosomal protein L33	G5702_07325, ,psos,50S ribosomal protein L33	G5701_10065, ,psos,50S ribosomal protein L33	SCc_031, ,psos,50S ribosomal protein L33	G5700_05745, ,psos,50S ribosomal protein L33	G5663_00660, ,psos,50S ribosomal protein L33	FUHL01_50719, ,psos,50S ribosomal subunit protein L33	STSPAZIEG_0108, ,psos,50S ribosomal protein L33
GPZ85_000715, ,psos,pantetheine-phosphate adenylyltransferase	SYMBAF_RS00435, ,psos,pantetheine-phosphate adenylyltransferase	GPZ83_002295, ,psos,pantetheine-phosphate adenylyltransferase	SSYIS1_25080, ,psos,phosphopantetheine adenylyltransferase	SSYM_1749, ,psos,pantetheine-phosphate adenylyltransferase	G5703_12815, ,psos,pantetheine-phosphate adenylyltransferase	SCTVLC_2519, ,psos,Phosphopantetheine adenylyltransferase	SECINSTRO3249_1300, ,psos,Phosphopantetheine adenylyltransferase	G5702_07315, ,psos,pantetheine-phosphate adenylyltransferase	G5701_06060, ,psos,pantetheine-phosphate adenylyltransferase	SCc_033, ,psos,4-phospho-pantetheine adenylyltransferase	G5700_05755, ,psos,pantetheine-phosphate adenylyltransferase	G5663_00650, ,psos,pantetheine-phosphate adenylyltransferase	FUHL01_50718, ,psos,pantetheine-phosphate adenylyltransferase	STSPAZIEG_0109, ,psos,Phosphopantetheine adenylyltransferase
GPZ85_000725, ,psos,3-deoxy-D-manno-octulosonic acid transferase	SYMBAF_RS00445, ,psos,lipid IV(A) 3-deoxy-D-manno-octulosonic acid transferase	GPZ83_002305, ,psos,3-deoxy-D-manno-octulosonic acid transferase	SSYIS1_25100, ,psos,3-deoxy-D-manno-octulosonic-acid transferase (KDO transferase)	SSYM_1751, ,psos,putative 3-deoxy-D-manno-octulosonic-acid transferase (KDO transferase)	G5703_05385, ,psos,3-deoxy-D-manno-octulosonic acid transferase	SCTVLC_2517, ,psos,3-deoxy-D-manno-octulosonic acid transferase	SECINSTRO3249_1302, ,psos,3-deoxy-D-manno-octulosonic acid transferase	G5702_07305, ,psos,3-deoxy-D-manno-octulosonic acid transferase	G5701_06070, ,psos,3-deoxy-D-manno-octulosonic acid transferase	SCc_035, ,psos,3-deoxy-D-manno-octulosonic-acid transferase	G5700_05765, ,psos,3-deoxy-D-manno-octulosonic acid transferase	G5663_00640, ,psos,3-deoxy-D-manno-octulosonic acid transferase	FUHL01_50716, ,psos,3-deoxy-D-manno-octulosonic-acid transferase (KDO transferase)	STSPAZIEG_0111, ,psos,3-deoxy-D-manno-octulosonic acid transferase
GPZ85_006125, ,psos,ribosome-dependent GTPase TypA	SYMBAF_RS15660, ,psos,ribosome-dependent GTPase TypA	GPZ83_001405, ,psos,ribosome-dependent GTPase TypA	SSYIS1_21470, ,psos,GTP-binding protein	SSYM_1994, ,psos,GTP-binding protein	G5703_05965, ,psos,ribosome-dependent GTPase TypA	SCTVLC_2462, ,psos,GTP-binding protein TypA/BipA	SECINSTRO3249_1380, ,psos,GTP-binding protein TypA/BipA	G5702_06375, ,psos,ribosome-dependent GTPase TypA	G5701_02335, ,psos,ribosome-dependent GTPase TypA	SCc_764, ,psos,GTP-binding elongation factor family protein	G5700_04585, ,psos,ribosome-dependent GTPase TypA	G5663_01490, ,psos,ribosome-dependent GTPase TypA	FUHL01_50085, ,psos,GTP-binding protein	STSPAZIEG_0113, ,psos,GTP-binding protein TypA/BipA
GPZ85_009000, ,psos,adenylate kinase	SYMBAF_RS12525, ,psos,adenylate kinase	GPZ83_007710, ,psos,adenylate kinase	SSYIS1_10080, ,psos,adenylate kinase	SSYM_0408, ,psos,putative adenylate kinase	G5703_07905, ,psos,adenylate kinase	SCTVLC_1957, ,psos,Adenylate kinase	SECINSTRO3249_1111, ,psos,Adenylate kinase	G5702_03200, ,psos,adenylate kinase	G5701_08370, ,psos,adenylate kinase	SCc_364, ,psos,adenylate kinase	G5700_04415, ,psos,adenylate kinase	G5663_05380, ,psos,adenylate kinase	FUHL01_30044, ,psos,adenylate kinase	STSPAZIEG_0116, ,psos,Adenylate kinase
GPZ85_008765, ,psos,(2E,6E)-farnesyl diphosphate synthase	SYMBAF_RS12225, ,psos,(2E,6E)-farnesyl diphosphate synthase	GPZ83_007950, ,psos,(2E,6E)-farnesyl diphosphate synthase	SSYIS1_25930, ,psos,geranyltranstransferase	SSYM_2312, ,psos,putative geranyltranstransferase	G5703_02965, ,psos,(2E,6E)-farnesyl diphosphate synthase	SCTVLC_0406, ,psos,Farnesyl diphosphate synthase	SECINSTRO3249_0330, ,psos,Farnesyl diphosphate synthase	G5702_05980, ,psos,(2E,6E)-farnesyl diphosphate synthase	G5701_05100, ,psos,(2E,6E)-farnesyl diphosphate synthase	SCc_474, ,psos,geranyltranstransferase	G5700_07015, ,psos,(2E,6E)-farnesyl diphosphate synthase	G5663_05665, ,psos,(2E,6E)-farnesyl diphosphate synthase	FUHL01_50425, ,psos,geranyltranstransferase	STSPAZIEG_0120, ,psos,Farnesyl diphosphate synthase
GPZ85_009090, ,psos,lysine--tRNA ligase	SYMBAF_RS12615, ,psos,lysine--tRNA ligase	GPZ83_007620, ,psos,lysine--tRNA ligase	SSYIS1_21910, ,psos,lysine--tRNA ligase	SSYM_2037, ,psos,lysine tRNA synthetase, constitutive	G5703_11480, ,psos,lysine--tRNA ligase	SCTVLC_2365, ,psos,Lysine--tRNA ligase	SECINSTRO3249_1122, ,psos,Lysine--tRNA ligase	G5702_02395, ,psos,lysine--tRNA ligase	G5701_04785, ,psos,lysine--tRNA ligase	SCc_192, ,psos,lysyl-tRNA synthetase	G5700_02585, ,psos,lysine--tRNA ligase	G5663_03925, ,psos,lysine--tRNA ligase	FUHL01_30077, ,psos,lysine tRNA synthetase, inducible	STSPAZIEG_0122, ,psos,Lysine--tRNA ligase
GPZ85_009095, ,psos,peptide chain release factor 2	SYMBAF_RS12620, ,psos,peptide chain release factor 2	GPZ83_007615, ,psos,peptide chain release factor 2	SSYIS1_21900, ,psos,peptide chain release factor 2	SSYM_2036, ,psos,peptide chain release factor RF-2	G5703_11475, ,psos,peptide chain release factor 2	SCTVLC_2366, ,psos,unknown	SECINSTRO3249_1123, ,psos,Peptide chain release factor RF2	G5702_02400, ,psos,peptide chain release factor 2	G5701_04780, ,psos,peptide chain release factor 2	SCc_191, ,psos,peptide chain release factor 2	G5700_02580, ,psos,peptide chain release factor 2	G5663_03920, ,psos,peptide chain release factor 2	FUHL01_30076, ,psos,Peptide chain release factor 2	STSPAZIEG_0123, ,psos,Peptide chain release factor 2
GPZ85_005365, ,psos,succinyl-diaminopimelate desuccinylase	SYMBAF_RS08435, ,psos,succinyl-diaminopimelate desuccinylase	GPZ83_013690, ,psos,succinyl-diaminopimelate desuccinylase	SSYIS1_01700, ,psos,succinyl-diaminopimelate desuccinylase	SSYM_1356, ,psos,putative N-succinyl-diaminopimelate deacylase	G5703_00485, ,psos,succinyl-diaminopimelate desuccinylase	SCTVLC_0957, ,psos,Succinyl-diaminopimelate desuccinylase	SECINSTRO3249_0891, ,psos,Succinyl-diaminopimelate desuccinylase	G5702_08005, ,psos,succinyl-diaminopimelate desuccinylase	G5701_08480, ,psos,succinyl-diaminopimelate desuccinylase	SCc_332, ,psos,succinyl-diaminopimelate desuccinylase	G5700_03035, ,psos,succinyl-diaminopimelate desuccinylase	G5663_00905, ,psos,succinyl-diaminopimelate desuccinylase	FUHL01_30063, ,psos,N-succinyl-diaminopimelate deacylase	STSPAZIEG_0124, ,psos,Succinyl-diaminopimelate desuccinylase
GPZ85_006255, ,psos,valine--tRNA ligase	SYMBAF_RS15525, ,psos,valine--tRNA ligase	GPZ83_001535, ,psos,valine--tRNA ligase	SSYIS1_23430, ,psos,valine--tRNA ligase	SSYM_1018, ,psos,valyl-tRNA synthetase	G5703_05845, ,psos,valine--tRNA ligase	SCTVLC_2444, ,psos,Valine--tRNA ligase	SECINSTRO3249_1369, ,psos,Valine--tRNA ligase	G5702_05320, ,psos,valine--tRNA ligase	G5701_02445, ,psos,valine--tRNA ligase	SCc_748, ,psos,valyl-tRNA synthetase	G5700_04335, ,psos,valine--tRNA ligase	G5663_05835, ,psos,valine--tRNA ligase	FUHL01_30055, ,psos,valyl-tRNA synthetase	STSPAZIEG_0125, ,psos,Valine--tRNA ligase
GPZ85_000775, ,psos,lipopolysaccharide heptosyltransferase RfaC	SYMBAF_RS00495, ,psos,lipopolysaccharide heptosyltransferase RfaC	GPZ83_002355, ,psos,lipopolysaccharide heptosyltransferase RfaC	SSYIS1_06470, ,psos,ADP-heptose:LPS heptosyl transferase I	SSYM_0881, ,psos,ADP-heptose:LPS heptosyl transferase I	G5703_05330, ,psos,lipopolysaccharide heptosyltransferase RfaC	SCTVLC_2505, ,psos,Lipopolysaccharide heptosyltransferase 1	SECINSTRO3249_1312, ,psos,Lipopolysaccharide heptosyltransferase 1	G5702_05100, ,psos,lipopolysaccharide heptosyltransferase RfaC	G5701_06125, ,psos,lipopolysaccharide heptosyltransferase RfaC	SCc_045, ,psos,ADP-heptose:LPS heptosyl transferase I	G5700_03765, ,psos,lipopolysaccharide heptosyltransferase RfaC	G5663_07140, ,psos,lipopolysaccharide heptosyltransferase RfaC	FUHL01_50714, ,psos,ADP-heptose:LPS heptosyl transferase I	STSPAZIEG_0128, ,psos,Lipopolysaccharide heptosyltransferase 1
GPZ85_000780, ,psos,ADP-heptose--LPS heptosyltransferase RfaF	SYMBAF_RS00500, ,psos,ADP-heptose--LPS heptosyltransferase RfaF	GPZ83_002360, ,psos,ADP-heptose--LPS heptosyltransferase RfaF	SSYIS1_06460, ,psos,ADP-heptose:LPS heptosyltransferase II	SSYM_0880, ,psos,ADP-heptose:LPS heptosyltransferase II	G5703_05325, ,psos,ADP-heptose--LPS heptosyltransferase RfaF	SCTVLC_2504, ,psos,ADP-heptose--LPS heptosyltransferase 2	SECINSTRO3249_1313, ,psos,ADP-heptose--LPS heptosyltransferase 2	G5702_05095, ,psos,ADP-heptose--LPS heptosyltransferase RfaF	G5701_06130, ,psos,ADP-heptose--LPS heptosyltransferase RfaF	SCc_044, ,psos,ADP-heptose:LPS heptosyltransferase II	G5700_03760, ,psos,ADP-heptose--LPS heptosyltransferase RfaF	G5663_07145, ,psos,ADP-heptose--LPS heptosyltransferase RfaF	FUHL01_50713, ,psos,ADP-heptose:LPS heptosyltransferase II	STSPAZIEG_0129, ,psos,ADP-heptose--LPS heptosyltransferase 2
GPZ85_000785, ,psos,ADP-glyceromanno-heptose 6-epimerase	SYMBAF_RS00505, ,psos,ADP-glyceromanno-heptose 6-epimerase	GPZ83_002365, ,psos,ADP-glyceromanno-heptose 6-epimerase	SSYIS1_06450, ,psos,ADP-L-glycero-D-manno-heptose-6-epimerase	SSYM_0879, ,psos,ADP-L-glycero-D-mannoheptose-6-epimerase, NAD(P)-binding	G5703_05320, ,psos,ADP-glyceromanno-heptose 6-epimerase	SCTVLC_2503, ,psos,ADP-L-glycero-D-manno-heptose-6-epimerase	SECINSTRO3249_1314, ,psos,ADP-L-glycero-D-manno-heptose-6-epimerase	G5702_05090, ,psos,ADP-glyceromanno-heptose 6-epimerase	G5701_06135, ,psos,ADP-glyceromanno-heptose 6-epimerase	SCc_043, ,psos,ADP-L-glycero-D-mannoheptose-6-epimerase	G5700_03755, ,psos,ADP-glyceromanno-heptose 6-epimerase	G5663_07150, ,psos,ADP-glyceromanno-heptose 6-epimerase	FUHL01_50712, ,psos,ADP-L-glycero-D-mannoheptose-6-epimerase, NAD(P)-binding	STSPAZIEG_0130, ,psos,ADP-L-glycero-D-manno-heptose-6-epimerase
GPZ85_004610, ,psos,6-phosphogluconolactonase	SYMBAF_RS09345, ,psos,6-phosphogluconolactonase	GPZ83_005920, ,psos,6-phosphogluconolactonase	SSYIS1_11400, ,psos,6-phosphogluconolactonase	SSYM_0620, ,psos,putative 6-phosphogluconolactonase	G5703_03875, ,psos,6-phosphogluconolactonase	SCTVLC_0542, ,psos,6-phosphogluconolactonase	SECINSTRO3249_0045, ,psos,6-phosphogluconolactonase	G5702_09995, ,psos,6-phosphogluconolactonase	G5701_10020, ,psos,6-phosphogluconolactonase	SCc_297, ,psos,6-phosphogluconolactonase, cycloisomerase 2 family	G5700_07145, ,psos,6-phosphogluconolactonase	G5663_02215, ,psos,6-phosphogluconolactonase	FUHL01_30101, ,psos,6-phosphogluconolactonase	STSPAZIEG_0131, ,psos,6-phosphogluconolactonase
GPZ85_004255, ,psos,apolipoprotein N-acyltransferase	SYMBAF_RS09695, ,psos,apolipoprotein N-acyltransferase	GPZ83_005540, ,psos,apolipoprotein N-acyltransferase	SSYIS1_28240, ,psos,apolipoprotein N-acyltransferase	SSYM_1451, ,psos,apolipoprotein N-acyltransferase	G5703_06440, ,psos,apolipoprotein N-acyltransferase	SCTVLC_1248, ,psos,Apolipoprotein N-acyltransferase	SECINSTRO3249_0200, ,psos,Apolipoprotein N-acyltransferase	G5702_04155, ,psos,apolipoprotein N-acyltransferase	G5701_04050, ,psos,apolipoprotein N-acyltransferase	SCc_261, ,psos,apolipoprotein N-acyltransferase	G5700_02125, ,psos,apolipoprotein N-acyltransferase	G5663_03380, ,psos,apolipoprotein N-acyltransferase	FUHL01_50131, ,psos,apolipoprotein N-acyltransferase	STSPAZIEG_0132, ,psos,Apolipoprotein N-acyltransferase
GPZ85_004260, ,psos,CNNM family magnesium/cobalt transport protein CorC	SYMBAF_RS09690, ,psos,CNNM family magnesium/cobalt transport protein CorC	GPZ83_005545, ,psos,CNNM family magnesium/cobalt transport protein CorC	SSYIS1_28250, ,psos,ion transport	SSYM_1450, ,psos,putative ion transport	G5703_06435, ,psos,CNNM family magnesium/cobalt transport protein CorC	SCTVLC_1247, ,psos,Magnesium and cobalt efflux protein CorC	SECINSTRO3249_0199, ,psos,Magnesium and cobalt efflux protein CorC	G5702_04150, ,psos,CNNM family magnesium/cobalt transport protein CorC	G5701_04045, ,psos,CNNM family magnesium/cobalt transport protein CorC	SCc_262, ,psos,putative integral membrane protein	G5700_02120, ,psos,CNNM family magnesium/cobalt transport protein CorC	G5663_03385, ,psos,CNNM family magnesium/cobalt transport protein CorC	FUHL01_50130, ,psos,putative protein involved in divalent ion export	STSPAZIEG_0133, ,psos,Magnesium and cobalt efflux protein CorC
GPZ85_004365, ,psos,flavodoxin FldA	SYMBAF_RS09585, ,psos,flavodoxin FldA	GPZ83_005675, ,psos,flavodoxin FldA	SSYIS1_02300, ,psos,flavodoxin	SSYM_1048, ,psos,flavodoxin 1	G5703_08590, ,psos,flavodoxin FldA	SCTVLC_2603, ,psos,Flavodoxin-1	SECINSTRO3249_0181, ,psos,Flavodoxin 1	G5702_01590, ,psos,flavodoxin FldA	G5701_09385, ,psos,flavodoxin FldA	SCc_271, ,psos,flavodoxin 1	G5700_06205, ,psos,flavodoxin FldA	G5663_00220, ,psos,flavodoxin FldA	FUHL01_50648, ,psos,flavodoxin 1	STSPAZIEG_0138, ,psos,Flavodoxin-1
GPZ85_008770, ,psos,1-deoxy-D-xylulose-5-phosphate synthase	SYMBAF_RS12230, ,psos,1-deoxy-D-xylulose-5-phosphate synthase	GPZ83_007945, ,psos,1-deoxy-D-xylulose-5-phosphate synthase	SSYIS1_25940, ,psos,1-deoxy-D-xylulose-5-phosphate synthase	SSYM_2311, ,psos,1-deoxyxylulose-5-phosphate synthase, thiamine-requiring, FAD-requiring	G5703_02960, ,psos,1-deoxy-D-xylulose-5-phosphate synthase	SCTVLC_0405, ,psos,1-deoxy-D-xylulose-5-phosphate synthase	SECINSTRO3249_0329, ,psos,1-deoxy-D-xylulose-5-phosphate synthase	G5702_05975, ,psos,1-deoxy-D-xylulose-5-phosphate synthase	G5701_05105, ,psos,1-deoxy-D-xylulose-5-phosphate synthase	SCc_473, ,psos,1-deoxyxylulose-5-phosphate synthase, flavoprotein	G5700_07010, ,psos,1-deoxy-D-xylulose-5-phosphate synthase	G5663_05660, ,psos,1-deoxy-D-xylulose-5-phosphate synthase	FUHL01_50427, ,psos,1-deoxyxylulose-5-phosphate synthase, thiamine-requiring, FAD-requiring	STSPAZIEG_0140, ,psos,1-deoxy-D-xylulose-5-phosphate synthase
GPZ85_003415, ,psos,purine-nucleoside phosphorylase	SYMBAF_RS03425, ,psos,purine-nucleoside phosphorylase	GPZ83_005035, ,psos,purine-nucleoside phosphorylase	SSYIS1_00780, ,psos,purine nucleoside phosphorylase DeoD-type	SSYM_1807, ,psos,purine-nucleoside phosphorylase	G5703_04460, ,psos,purine-nucleoside phosphorylase	SCTVLC_1401, ,psos,Purine nucleoside phosphorylase DeoD-type	SECINSTRO3249_0064, ,psos,Purine nucleoside phosphorylase DeoD-type	G5702_01735, ,psos,purine-nucleoside phosphorylase	G5701_06905, ,psos,purine-nucleoside phosphorylase	SCc_284, ,psos,purine nucleoside phosphorylase	G5700_03460, ,psos,purine-nucleoside phosphorylase	G5663_07360, ,psos,purine-nucleoside phosphorylase	FUHL01_50672, ,psos,purine-nucleoside phosphorylase	STSPAZIEG_0141, ,psos,Purine nucleoside phosphorylase DeoD-type
GPZ85_013510, ,psos,bifunctional 3-hydroxydecanoyl-ACP dehydratase/trans-2-decenoyl-ACP isomerase	SYMBAF_RS04295, ,psos,bifunctional 3-hydroxydecanoyl-ACP dehydratase/trans-2-decenoyl-ACP isomerase	GPZ83_010055, ,psos,bifunctional 3-hydroxydecanoyl-ACP dehydratase/trans-2-decenoyl-ACP isomerase	SSYIS1_07530, ,psos,3-hydroxydecanoyl-[acyl-carrier-protein] dehydratase	SSYM_2624, ,psos,beta-hydroxydecanoyl thioester dehydrase	G5703_07780, ,psos,bifunctional 3-hydroxydecanoyl-ACP dehydratase/trans-2-decenoyl-ACP isomerase	SCTVLC_2477, ,psos,3-hydroxydecanoyl-[acyl-carrier-protein] dehydratase	SECINSTRO3249_0579, ,psos,3-hydroxydecanoyl-[acyl-carrier-protein] dehydratase	G5702_07835, ,psos,bifunctional 3-hydroxydecanoyl-ACP dehydratase/trans-2-decenoyl-ACP isomerase	G5701_01360, ,psos,bifunctional 3-hydroxydecanoyl-ACP dehydratase/trans-2-decenoyl-ACP isomerase	SCc_503, ,psos,beta-hydroxydecanoyl thioester dehydrase	G5700_08180, ,psos,bifunctional 3-hydroxydecanoyl-ACP dehydratase/trans-2-decenoyl-ACP isomerase	G5663_05430, ,psos,bifunctional 3-hydroxydecanoyl-ACP dehydratase/trans-2-decenoyl-ACP isomerase	FUHL01_50550, ,psos,beta-hydroxydecanoyl thioester dehydrase	STSPAZIEG_0143, ,psos,3-hydroxydecanoyl-[acyl-carrier-protein] dehydratase
GPZ85_004250, ,psos,leucine--tRNA ligase	SYMBAF_RS09700, ,psos,leucine--tRNA ligase	GPZ83_005535, ,psos,leucine--tRNA ligase	SSYIS1_28230, ,psos,leucine--tRNA ligase	SSYM_1452, ,psos,leucyl-tRNA synthetase	G5703_06445, ,psos,leucine--tRNA ligase	SCTVLC_1249, ,psos,Leucine--tRNA ligase	SECINSTRO3249_0201, ,psos,Leucine--tRNA ligase	G5702_04160, ,psos,leucine--tRNA ligase	G5701_04055, ,psos,leucine--tRNA ligase	SCc_260, ,psos,leucyl-tRNA synthetase	G5700_02130, ,psos,leucine--tRNA ligase	G5663_03375, ,psos,leucine--tRNA ligase	FUHL01_50132, ,psos,leucyl-tRNA synthetase	STSPAZIEG_0144, ,psos,Leucine--tRNA ligase
GPZ85_004245, ,psos,LPS assembly lipoprotein LptE	SYMBAF_RS09705, ,psos,LPS assembly lipoprotein LptE	GPZ83_005530, ,psos,LPS assembly lipoprotein LptE	SSYIS1_28220, ,psos,LPS-assembly lipoprotein LptE	SSYM_1453, ,psos,putative minor lipoprotein	G5703_06450, ,psos,LPS assembly lipoprotein LptE	SCTVLC_1250, ,psos,LPS-assembly lipoprotein LptE	SECINSTRO3249_0202, ,psos,LPS-assembly lipoprotein lptE	G5702_04165, ,psos,LPS assembly lipoprotein LptE	G5701_04060, ,psos,LPS assembly lipoprotein LptE	SCc_259, ,psos,LPS-assembly lipoprotein	G5700_02135, ,psos,LPS assembly lipoprotein LptE	G5663_03370, ,psos,LPS assembly lipoprotein LptE	FUHL01_50133, ,psos,minor lipoprotein	STSPAZIEG_0145, ,psos,LPS-assembly lipoprotein LptE
GPZ85_004240, ,psos,DNA polymerase III subunit delta	SYMBAF_RS09710, ,psos,DNA polymerase III subunit delta	GPZ83_005525, ,psos,DNA polymerase III subunit delta	SSYIS1_28210, ,psos,DNA polymerase III delta subunit	SSYM_1454, ,psos,DNA polymerase III, delta subunit	G5703_06455, ,psos,DNA polymerase III subunit delta	SCTVLC_1251, ,psos,DNA polymerase III subunit delta	SECINSTRO3249_0203, ,psos,DNA polymerase III subunit delta	G5702_04170, ,psos,DNA polymerase III subunit delta	G5701_04065, ,psos,DNA polymerase III subunit delta	SCc_258, ,psos,DNA polymerase III, d subunit	G5700_02140, ,psos,DNA polymerase III subunit delta	G5663_03365, ,psos,DNA polymerase III subunit delta	FUHL01_50134, ,psos,DNA polymerase III, delta subunit	STSPAZIEG_0146, ,psos,DNA polymerase III subunit delta
GPZ85_009300, ,psos,23S rRNA pseudouridine(1911/1915/1917) synthase RluD	SYMBAF_RS12825, ,psos,23S rRNA pseudouridine(1911/1915/1917) synthase RluD	GPZ83_007410, ,psos,23S rRNA pseudouridine(1911/1915/1917) synthase RluD	SSYIS1_29400, ,psos,pseudouridine synthase	SSYM_0718, ,psos,putative 23S rRNA pseudouridine synthase	G5703_08285, ,psos,23S rRNA pseudouridine(1911/1915/1917) synthase RluD	SCTVLC_2413, ,psos,Ribosomal large subunit pseudouridine synthase D	SECINSTRO3249_0264, ,psos,Ribosomal large subunit pseudouridine synthase D	G5702_10005, ,psos,23S rRNA pseudouridine(1911/1915/1917) synthase RluD	G5701_07085, ,psos,23S rRNA pseudouridine(1911/1915/1917) synthase RluD	SCc_179, ,psos,ribosomal large subunit pseudouridine synthase D	G5700_06740, ,psos,23S rRNA pseudouridine(1911/1915/1917) synthase RluD	G5663_04545, ,psos,23S rRNA pseudouridine(1911/1915/1917) synthase RluD	FUHL01_50337, ,psos,23S rRNA pseudouridine synthase	STSPAZIEG_0147, ,psos,Ribosomal large subunit pseudouridine synthase D
GPZ85_009340, ,psos,50S ribosomal protein L19	SYMBAF_RS12865, ,psos,50S ribosomal protein L19	GPZ83_007370, ,psos,50S ribosomal protein L19	SSYIS1_29280, ,psos,50S ribosomal protein L19	SSYM_0710, ,psos,50S ribosomal subunit protein L19	G5703_08320, ,psos,50S ribosomal protein L19	SCTVLC_0270, ,psos,50S ribosomal protein L19	SECINSTRO3249_0258, ,psos,50S ribosomal protein L19	G5702_07100, ,psos,50S ribosomal protein L19	G5701_07200, ,psos,50S ribosomal protein L19	SCc_176, ,psos,50S ribosomal protein L19	G5700_03270, ,psos,50S ribosomal protein L19	G5663_02550, ,psos,50S ribosomal protein L19	FUHL01_50667, ,psos,50S ribosomal subunit protein L19	STSPAZIEG_0148, ,psos,50S ribosomal protein L19
GPZ85_009345, ,psos,tRNA (guanosine(37)-N1)-methyltransferase TrmD	SYMBAF_RS12870, ,psos,tRNA (guanosine(37)-N1)-methyltransferase TrmD	GPZ83_007365, ,psos,tRNA (guanosine(37)-N1)-methyltransferase TrmD	SSYIS1_29270, ,psos,tRNA (guanine-N(1)-)-methyltransferase	SSYM_0709, ,psos,tRNA m(1)G37 methyltransferase, SAM-dependent	G5703_08325, ,psos,tRNA (guanosine(37)-N1)-methyltransferase TrmD	SCTVLC_0269, ,psos,tRNA (guanine-N(1)-)-methyltransferase	SECINSTRO3249_0257, ,psos,tRNA (guanine-N(1)-)-methyltransferase	G5702_07095, ,psos,tRNA (guanosine(37)-N1)-methyltransferase TrmD	G5701_07205, ,psos,tRNA (guanosine(37)-N1)-methyltransferase TrmD	SCc_175, ,psos,tRNA (guanine-n1)-methyltransferase	G5700_03265, ,psos,tRNA (guanosine(37)-N1)-methyltransferase TrmD	G5663_02555, ,psos,tRNA (guanosine(37)-N1)-methyltransferase TrmD	FUHL01_50666, ,psos,tRNA (guanine-1-)-methyltransferase	STSPAZIEG_0149, ,psos,tRNA (guanine-N(1)-)-methyltransferase
GPZ85_009350, ,psos,ribosome maturation factor RimM	SYMBAF_RS12875, ,psos,ribosome maturation factor RimM	GPZ83_007360, ,psos,ribosome maturation factor RimM	SSYIS1_29260, ,psos,ribosome maturation factor RimM	SSYM_0708, ,psos,16S rRNA processing protein	G5703_08330, ,psos,ribosome maturation factor RimM	SCTVLC_0268, ,psos,Ribosome maturation factor RimM	SECINSTRO3249_0256, ,psos,Ribosome maturation factor RimM	G5702_07090, ,psos,ribosome maturation factor RimM	G5701_07210, ,psos,ribosome maturation factor RimM	SCc_174, ,psos,16S rRNA processing protein	G5700_03260, ,psos,ribosome maturation factor RimM	G5663_02560, ,psos,ribosome maturation factor RimM	FUHL01_50665, ,psos,16S rRNA processing protein	STSPAZIEG_0150, ,psos,Ribosome maturation factor RimM
GPZ85_009355, ,psos,30S ribosomal protein S16	SYMBAF_RS12880, ,psos,30S ribosomal protein S16	GPZ83_007355, ,psos,30S ribosomal protein S16	SSYIS1_29250, ,psos,30S ribosomal protein S16	SSYM_0707, ,psos,30S ribosomal subunit protein S16	G5703_08335, ,psos,30S ribosomal protein S16	SCTVLC_0267, ,psos,30S ribosomal protein S16	SECINSTRO3249_0255, ,psos,30S ribosomal protein S16	G5702_07085, ,psos,30S ribosomal protein S16	G5701_07215, ,psos,30S ribosomal protein S16	SCc_173, ,psos,30S ribosomal protein S16	G5700_03255, ,psos,30S ribosomal protein S16	G5663_02565, ,psos,30S ribosomal protein S16	FUHL01_50664, ,psos,30S ribosomal subunit protein S16	STSPAZIEG_0151, ,psos,30S ribosomal protein S16
GPZ85_009360, ,psos,signal recognition particle protein	SYMBAF_RS12885, ,psos,signal recognition particle protein	GPZ83_007350, ,psos,signal recognition particle protein	SSYIS1_29240, ,psos,signal recognition particle protein	SSYM_0706, ,psos,Signal Recognition Particle (SRP) component with 4.5S RNA (ffs)	G5703_08340, ,psos,signal recognition particle protein	SCTVLC_0266, ,psos,Signal recognition particle protein	SECINSTRO3249_0254, ,psos,Signal recognition particle protein	G5702_07080, ,psos,signal recognition particle protein	G5701_07220, ,psos,signal recognition particle protein	SCc_172, ,psos,Signal Recognition Particle (SRP) component with 4.5S RNA	G5700_03250, ,psos,signal recognition particle protein	G5663_02570, ,psos,signal recognition particle protein	FUHL01_50663, ,psos,Signal Recognition Particle (SRP) component with 4.5S RNA (ffs)	STSPAZIEG_0152, ,psos,Signal recognition particle protein
GPZ85_004345, ,psos,glutamine--tRNA ligase	SYMBAF_RS09605, ,psos,glutamine--tRNA ligase	GPZ83_005630, ,psos,glutamine--tRNA ligase	SSYIS1_28430, ,psos,glutamine--tRNA ligase	SSYM_1433, ,psos,glutamyl-tRNA synthetase	G5703_06355, ,psos,glutamine--tRNA ligase	SCTVLC_1893, ,psos,Glutamine--tRNA ligase	SECINSTRO3249_0185, ,psos,Glutamine--tRNA ligase	G5702_04070, ,psos,glutamine--tRNA ligase	G5701_03965, ,psos,glutamine--tRNA ligase	SCc_269, ,psos,glutaminyl-tRNA synthetase	G5700_00735, ,psos,glutamine--tRNA ligase	G5663_01760, ,psos,glutamine--tRNA ligase	FUHL01_50631, ,psos,glutamyl-tRNA synthetase	STSPAZIEG_0154, ,psos,Glutamine--tRNA ligase
GPZ85_002525, ,psos,RNA polymerase sigma factor RpoD	SYMBAF_RS02650, ,psos,RNA polymerase sigma factor RpoD	GPZ83_004255, ,psos,RNA polymerase sigma factor RpoD	SSYIS1_01240, ,psos,RNA polymerase sigma factor RpoD	SSYM_1764, ,psos,putative RNA polymerase, sigma 70 (sigma D) factor	G5703_05625, ,psos,RNA polymerase sigma factor RpoD	SCTVLC_0099, ,psos,RNA polymerase sigma factor RpoD	SECINSTRO3249_0118, ,psos,RNA polymerase sigma factor RpoD	G5702_01175, ,psos,RNA polymerase sigma factor RpoD	G5701_00545, ,psos,RNA polymerase sigma factor RpoD	SCc_590, ,psos,RNA polymerase major s factor	G5700_01940, ,psos,RNA polymerase sigma factor RpoD	G5663_05875, ,psos,RNA polymerase sigma factor RpoD	FUHL01_30141, ,psos,RNA polymerase, sigma 70 (sigma D) factor	STSPAZIEG_0164, ,psos,RNA polymerase sigma factor RpoD
GPZ85_002530, ,psos,DNA primase	SYMBAF_RS02655, ,psos,DNA primase	GPZ83_004260, ,psos,DNA primase	SSYIS1_01230, ,psos,DNA primase	SSYM_1765, ,psos,putative DNA primase	G5703_05620, ,psos,DNA primase	SCTVLC_0100, ,psos,DNA primase	SECINSTRO3249_0119, ,psos,DNA primase	G5702_01170, ,psos,DNA primase	G5701_00550, ,psos,DNA primase	SCc_591, ,psos,DNA primase	G5700_01945, ,psos,DNA primase	G5663_05880, ,psos,DNA primase	FUHL01_30142, ,psos,DNA primase	STSPAZIEG_0165, ,psos,DNA primase
GPZ85_002535, ,psos,30S ribosomal protein S21	SYMBAF_RS02660, ,psos,30S ribosomal protein S21	GPZ83_004265, ,psos,30S ribosomal protein S21	SSYIS1_01220, ,psos,30S ribosomal protein S21	SSYM_1766, ,psos,30S ribosomal subunit protein S21	G5703_05615, ,psos,30S ribosomal protein S21	SCTVLC_0101, ,psos,30S ribosomal protein S21	SECINSTRO3249_0120, ,psos,30S ribosomal protein S21	G5702_01165, ,psos,30S ribosomal protein S21	G5701_00555, ,psos,30S ribosomal protein S21	SCc_592, ,psos,30S ribosomal protein S21	G5700_01950, ,psos,30S ribosomal protein S21	G5663_05885, ,psos,30S ribosomal protein S21	FUHL01_30143, ,psos,30S ribosomal subunit protein S21	STSPAZIEG_0166, ,psos,30S ribosomal protein S21
GPZ85_002540, ,psos,tRNA (adenosine(37)-N6)-threonylcarbamoyltransferase complex transferase subunit TsaD	SYMBAF_RS02665, ,psos,tRNA (adenosine(37)-N6)-threonylcarbamoyltransferase complex transferase subunit TsaD	GPZ83_004270, ,psos,tRNA (adenosine(37)-N6)-threonylcarbamoyltransferase complex transferase subunit TsaD	SSYIS1_01210, ,psos,tRNA N6-adenosine threonylcarbamoyltransferase	SSYM_1767, ,psos,peptidase	G5703_05610, ,psos,tRNA (adenosine(37)-N6)-threonylcarbamoyltransferase complex transferase subunit TsaD	SCTVLC_0102, ,psos,Probable tRNA threonylcarbamoyladenosine biosynthesis protein Gcp	SECINSTRO3249_0121, ,psos,tRNA N6-adenosine threonylcarbamoyltransferase	G5702_01160, ,psos,tRNA (adenosine(37)-N6)-threonylcarbamoyltransferase complex transferase subunit TsaD	G5701_00560, ,psos,tRNA (adenosine(37)-N6)-threonylcarbamoyltransferase complex transferase subunit TsaD	SCc_593, ,psos,putative O-sialoglycoprotein endopeptidase	G5700_01955, ,psos,tRNA (adenosine(37)-N6)-threonylcarbamoyltransferase complex transferase subunit TsaD	G5663_05890, ,psos,tRNA (adenosine(37)-N6)-threonylcarbamoyltransferase complex transferase subunit TsaD	FUHL01_30144, ,psos,O-sialoglycoprotein endopeptidase	STSPAZIEG_0167, ,psos,tRNA N6-adenosine threonylcarbamoyltransferase
GPZ85_002555, ,psos,multifunctional CCA addition/repair protein	SYMBAF_RS02680, ,psos,multifunctional CCA addition/repair protein	GPZ83_004285, ,psos,multifunctional CCA addition/repair protein	SSYIS1_01180, ,psos,multifunctional CCA protein	SSYM_1770, ,psos,putative fused tRNA nucleotidyl transferase/23-cyclic phosphodiesterase/2nucleotidase and phosphatase	G5703_05595, ,psos,multifunctional CCA addition/repair protein	SCTVLC_0105, ,psos,Multifunctional CCA protein	SECINSTRO3249_0124, ,psos,Multifunctional CCA protein	G5702_01145, ,psos,multifunctional CCA addition/repair protein	G5701_00575, ,psos,multifunctional CCA addition/repair protein	SCc_594, ,psos,tRNA nucleotidyltransferase	G5700_01970, ,psos,multifunctional CCA addition/repair protein	G5663_05905, ,psos,multifunctional CCA addition/repair protein	FUHL01_30148, ,psos,fused tRNA nucleotidyl transferase ; 23-cyclic phosphodiesterase and 2nucleotidase and phosphatase	STSPAZIEG_0168, ,psos,Multifunctional CCA protein
GPZ85_002990, ,psos,DedA family protein	SYMBAF_RS03000, ,psos,DedA family protein	GPZ83_004605, ,psos,DedA family protein	SSYIS1_19920, ,psos,conserved protein	SSYM_1188, ,psos,putative conserved protein	G5703_03350, ,psos,DedA family protein	SCTVLC_1831, ,psos,Inner membrane protein YqjA	SECINSTRO3249_0103, ,psos,Inner membrane protein YqjA	G5702_00425, ,psos,DedA family protein	G5701_00370, ,psos,DedA family protein	SCc_582, ,psos,putative membrane protein	G5700_07530, ,psos,DedA family protein	G5663_01270, ,psos,DedA family protein	FUHL01_50514, ,psos,Inner membrane protein YqjA	STSPAZIEG_0170, ,psos,Inner membrane protein YqjA
GPZ85_008915, ,psos,cysteine--tRNA ligase	SYMBAF_RS12440, ,psos,cysteine--tRNA ligase	GPZ83_007795, ,psos,cysteine--tRNA ligase	SSYIS1_10260, ,psos,cysteine--tRNA ligase	SSYM_0426, ,psos,cysteinyl-tRNA synthetase	G5703_07830, ,psos,cysteine--tRNA ligase	SCTVLC_1974, ,psos,Cysteine--tRNA ligase	SECINSTRO3249_1227, ,psos,Cysteine--tRNA ligase	G5702_03280, ,psos,cysteine--tRNA ligase	G5701_05325, ,psos,cysteine--tRNA ligase	SCc_330, ,psos,cysteinyl-tRNA synthetase	G5700_06670, ,psos,cysteine--tRNA ligase	G5663_04600, ,psos,cysteine--tRNA ligase	FUHL01_50117, ,psos,cysteinyl-tRNA synthetase	STSPAZIEG_0171, ,psos,Cysteine--tRNA ligase
GPZ85_010795, ,psos,NAD(P)/FAD-dependent oxidoreductase	SYMBAF_RS06830, ,psos,NAD(P)/FAD-dependent oxidoreductase	GPZ83_012500, ,psos,NAD(P)/FAD-dependent oxidoreductase	SSYIS1_17730, ,psos,respiratory NADH dehydrogenase 2/cupric reductase	SSYM_0373, ,psos,putative respiratory NADH dehydrogenase 2/cupric reductase	G5703_06550, ,psos,NAD(P)/FAD-dependent oxidoreductase	SCTVLC_0724, ,psos,NADH dehydrogenase	SECINSTRO3249_0618, ,psos,NADH dehydrogenase	G5702_10020, ,psos,NAD(P)/FAD-dependent oxidoreductase	G5701_04520, ,psos,NAD(P)/FAD-dependent oxidoreductase	SCc_445, ,psos,FAD-dependent pyridine nucleotide-disulfide oxidoreductase	G5700_06430, ,psos,NAD(P)/FAD-dependent oxidoreductase	G5663_06935, ,psos,NAD(P)/FAD-dependent oxidoreductase	FUHL01_50416, ,psos,respiratory NADH dehydrogenase 2/cupric reductase	STSPAZIEG_0173, ,psos,NADH dehydrogenase
GPZ85_010765, ,psos,PTS glucose transporter subunit IIBC	SYMBAF_RS06860, ,psos,PTS glucose transporter subunit IIBC	GPZ83_012530, ,psos,PTS glucose transporter subunit IIBC	SSYIS1_17670, ,psos,fused glucose-specific PTS enzymes: IIB component/IIC component	SSYM_0379, ,psos,fused glucose-specific PTS enzymes: IIB component/IIC component	G5703_06580, ,psos,PTS glucose transporter subunit IIBC	SCTVLC_0718, ,psos,PTS system glucose-specific EIICB component	SECINSTRO3249_0612, ,psos,PTS system glucose-specific EIICB component	G5702_06710, ,psos,PTS glucose transporter subunit IIBC	G5701_04490, ,psos,PTS glucose transporter subunit IIBC	SCc_442, ,psos,fused glucose-specific PTS enzymes: IIBcomponent, IIC component	G5700_06460, ,psos,PTS glucose transporter subunit IIBC	G5663_06965, ,psos,PTS glucose transporter subunit IIBC	FUHL01_50477, ,psos,fused glucose-specific PTS enzymes: IIBcomponent ; IIC component	STSPAZIEG_0174, ,psos,PTS system glucose-specific EIICB component
GPZ85_007925, ,psos,glutamate/aspartate:proton symporter GltP	SYMBAF_RS14135, ,psos,glutamate/aspartate:proton symporter GltP	GPZ83_014750, ,psos,glutamate/aspartate:proton symporter GltP	SSYIS1_24680, ,psos,proton/glutamate-aspartate symporter,IDENTICAL PARALOGS:,SSYIS1_29520,proton/glutamate-aspartate symporter	SSYM_0259, ,psos,putative glutamate/aspartate:proton symporter	G5703_09685, ,psos,glutamate/aspartate:proton symporter GltP	SCTVLC_2062, ,psos,Proton glutamate symport protein	SECINSTRO3249_0269, ,psos,Proton/glutamate-aspartate symporter	G5702_09300, ,psos,glutamate/aspartate:proton symporter GltP	G5701_06745, ,psos,glutamate/aspartate:proton symporter GltP	SCc_075, ,psos,sodium:dicarboxylate symporter	G5700_07240, ,psos,glutamate/aspartate:proton symporter GltP	G5663_06165, ,psos,glutamate/aspartate:proton symporter GltP	FUHL01_50075, ,psos,glutamate/aspartate:proton symporter	STSPAZIEG_0178, ,psos,Proton glutamate symport protein
GPZ85_010705, ,psos,50S ribosomal protein L32	SYMBAF_RS06920, ,psos,50S ribosomal protein L32	GPZ83_012590, ,psos,50S ribosomal protein L32	SSYIS1_17540, ,psos,50S ribosomal protein L32	SSYM_0392, ,psos,50S ribosomal subunit protein L32	G5703_06640, ,psos,50S ribosomal protein L32	SCTVLC_0706, ,psos,50S ribosomal protein L32	SECINSTRO3249_0600, ,psos,50S ribosomal protein L32	G5702_06650, ,psos,50S ribosomal protein L32	G5701_04430, ,psos,50S ribosomal protein L32	SCc_431, ,psos,50S ribosomal protein L32	G5700_05465, ,psos,50S ribosomal protein L32	G5663_00550, ,psos,50S ribosomal protein L32	FUHL01_50487, ,psos,50S ribosomal subunit protein L32	STSPAZIEG_0179, ,psos,50S ribosomal protein L32
GPZ85_010715, ,psos,ketoacyl-ACP synthase III	SYMBAF_RS06910, ,psos,ketoacyl-ACP synthase III	GPZ83_012580, ,psos,ketoacyl-ACP synthase III	SSYIS1_17560, ,psos,3-oxoacyl-[acyl-carrier-protein] synthase 3	SSYM_0390, ,psos,3-oxoacyl-[acyl-carrier-protein] synthase III	G5703_06630, ,psos,ketoacyl-ACP synthase III	SCTVLC_0708, ,psos,3-oxoacyl-[acyl-carrier-protein] synthase 3	SECINSTRO3249_0602, ,psos,3-oxoacyl-[acyl-carrier-protein] synthase 3	G5702_06660, ,psos,ketoacyl-ACP synthase III	G5701_04440, ,psos,ketoacyl-ACP synthase III	SCc_433, ,psos,3-oxoacyl-[acyl-carrier-protein] synthase III	G5700_05455, ,psos,ketoacyl-ACP synthase III	G5663_00540, ,psos,ketoacyl-ACP synthase III	FUHL01_50485, ,psos,3-oxoacyl-[acyl-carrier-protein] synthase III	STSPAZIEG_0180, ,psos,3-oxoacyl-[acyl-carrier-protein] synthase 3
GPZ85_010720, ,psos,ACP S-malonyltransferase	SYMBAF_RS06905, ,psos,ACP S-malonyltransferase	GPZ83_012575, ,psos,ACP S-malonyltransferase	SSYIS1_17570, ,psos,malonyl CoA-acyl carrier protein transacylase	SSYM_0389, ,psos,malonyl-CoA-[acyl-carrier-protein] transacylase	G5703_06625, ,psos,ACP S-malonyltransferase	SCTVLC_0709, ,psos,Malonyl CoA-acyl carrier protein transacylase	SECINSTRO3249_0603, ,psos,Malonyl CoA-acyl carrier protein transacylase	G5702_06665, ,psos,ACP S-malonyltransferase	G5701_04445, ,psos,ACP S-malonyltransferase	SCc_434, ,psos,malonyl CoA-acyl carrier protein transacylase	G5700_05450, ,psos,ACP S-malonyltransferase	G5663_00535, ,psos,ACP S-malonyltransferase	FUHL01_50484, ,psos,malonyl-CoA-[acyl-carrier-protein] transacylase	STSPAZIEG_0181, ,psos,Malonyl CoA-acyl carrier protein transacylase
GPZ85_010725, ,psos,3-oxoacyl-ACP reductase FabG	SYMBAF_RS06900, ,psos,3-oxoacyl-ACP reductase FabG	GPZ83_012570, ,psos,3-oxoacyl-ACP reductase FabG	SSYIS1_17580, ,psos,3-oxoacyl-[acyl-carrier-protein] reductase	SSYM_0388, ,psos,3-oxoacyl-[acyl-carrier-protein] reductase	G5703_06620, ,psos,3-oxoacyl-ACP reductase FabG	SCTVLC_0710, ,psos,3-oxoacyl-[acyl-carrier-protein] reductase FabG	SECINSTRO3249_0604, ,psos,3-oxoacyl-[acyl-carrier-protein] reductase FabG	G5702_06670, ,psos,3-oxoacyl-ACP reductase FabG	G5701_04450, ,psos,3-oxoacyl-ACP reductase FabG	SCc_435, ,psos,3-oxoacyl-[acyl-carrier protein] reductase	G5700_05445, ,psos,3-oxoacyl-ACP reductase FabG	G5663_00530, ,psos,3-oxoacyl-ACP reductase FabG	FUHL01_50483, ,psos,3-oxoacyl-[acyl-carrier-protein] reductase	STSPAZIEG_0182, ,psos,3-oxoacyl-[acyl-carrier-protein] reductase FabG
GPZ85_010730, ,psos,acyl carrier protein	SYMBAF_RS06895, ,psos,acyl carrier protein	GPZ83_012565, ,psos,acyl carrier protein	SSYIS1_17590, ,psos,acyl carrier protein	SSYM_0387, ,psos,acyl carrier protein (ACP)	G5703_06615, ,psos,acyl carrier protein	SCTVLC_0711, ,psos,Acyl carrier protein	SECINSTRO3249_0605, ,psos,Acyl carrier protein	G5702_06675, ,psos,acyl carrier protein	G5701_04455, ,psos,acyl carrier protein	SCc_436, ,psos,acyl carrier protein	G5700_05440, ,psos,acyl carrier protein	G5663_00525, ,psos,acyl carrier protein	FUHL01_50482, ,psos,acyl carrier protein (ACP) (modular protein)	STSPAZIEG_0183, ,psos,Acyl carrier protein
GPZ85_010750, ,psos,dTMP kinase	SYMBAF_RS06875, ,psos,dTMP kinase	GPZ83_012545, ,psos,dTMP kinase	SSYIS1_17640, ,psos,thymidylate kinase	SSYM_0382, ,psos,thymidylate kinase	G5703_06595, ,psos,dTMP kinase	SCTVLC_0715, ,psos,Thymidylate kinase	SECINSTRO3249_0609, ,psos,Thymidylate kinase	G5702_06695, ,psos,dTMP kinase	G5701_04475, ,psos,dTMP kinase	SCc_439, ,psos,thymidylate kinase	G5700_05420, ,psos,dTMP kinase	G5663_00505, ,psos,dTMP kinase	FUHL01_50480, ,psos,thymidylate kinase	STSPAZIEG_0186, ,psos,Thymidylate kinase
GPZ85_010755, ,psos,DNA polymerase III subunit delta	SYMBAF_RS06870, ,psos,DNA polymerase III subunit delta	GPZ83_012540, ,psos,DNA polymerase III subunit delta	SSYIS1_17650, ,psos,DNA polymerase III delta prime subunit	SSYM_0381, ,psos,DNA polymerase III, delta prime subunit	G5703_06590, ,psos,DNA polymerase III subunit delta	SCTVLC_0716, ,psos,DNA polymerase III subunit delta	SECINSTRO3249_0610, ,psos,DNA polymerase III subunit delta, partial	G5702_06700, ,psos,DNA polymerase III subunit delta	G5701_04480, ,psos,DNA polymerase III subunit delta	SCc_440, ,psos,DNA polymerase III, d subunit	G5700_05415, ,psos,DNA polymerase III subunit delta	G5663_00500, ,psos,DNA polymerase III subunit delta	FUHL01_50479, ,psos,DNA polymerase III, delta prime subunit	STSPAZIEG_0187, ,psos,DNA polymerase III subunit delta
GPZ85_007865, ,psos,Trk system potassium transporter TrkH	SYMBAF_RS14180, ,psos,Trk system potassium transporter TrkH	GPZ83_014775, ,psos,Trk system potassium transporter TrkH	SSYIS1_03890, ,psos,trk system potassium uptake protein	SSYM_1925, ,psos,putative potassium transporter	G5703_07555, ,psos,Trk system potassium transporter TrkH	SCTVLC_2633, ,psos,Trk system potassium uptake protein TrkH	SECINSTRO3249_1168, ,psos,Trk system potassium uptake protein TrkH	G5702_08135, ,psos,Trk system potassium transporter TrkH	G5701_08210, ,psos,Trk system potassium transporter TrkH	SCc_012, ,psos,potassium transporter	G5700_07715, ,psos,Trk system potassium transporter TrkH	G5663_07125, ,psos,Trk system potassium transporter TrkH	FUHL01_50636, ,psos,potassium transporter	STSPAZIEG_0188, ,psos,Trk system potassium uptake protein TrkH
GPZ85_000825, ,psos,superoxide dismutase [Mn]	SYMBAF_RS00545, ,psos,superoxide dismutase [Mn]	GPZ83_002405, ,psos,superoxide dismutase [Mn]	SSYIS1_06360, ,psos,superoxide dismutase	SSYM_0870, ,psos,putative superoxide dismutase, Mn	G5703_05280, ,psos,superoxide dismutase [Mn]	SCTVLC_2495, ,psos,Superoxide dismutase [Mn]	SECINSTRO3249_1322, ,psos,Superoxide dismutase [Mn]	G5702_05050, ,psos,superoxide dismutase [Mn]	G5701_06175, ,psos,superoxide dismutase [Mn]	SCc_036, ,psos,manganese superoxide dismutase	G5700_01385, ,psos,superoxide dismutase [Mn]	G5663_06360, ,psos,superoxide dismutase [Mn]	FUHL01_50704, ,psos,superoxide dismutase, Mn	STSPAZIEG_0189, ,psos,Superoxide dismutase [Mn]
GPZ85_012315, ,psos,LapA family protein	SYMBAF_RS05615, ,psos,LapA family protein	GPZ83_011320, ,psos,LapA family protein	SSYIS1_19310, ,psos,lipopolysaccharide assembly protein A	SSYM_1235, ,psos,putative conserved inner membrane protein	G5703_11955, ,psos,LapA family protein	SCTVLC_1932, ,psos,Inner membrane protein YciS	SECINSTRO3249_0692, ,psos,Lipopolysaccharide assembly protein A	G5702_01970, ,psos,LapA family protein	G5701_03155, ,psos,LapA family protein	SCc_371, ,psos,putative membrane protein	G5700_07470, ,psos,LapA family protein	G5663_02855, ,psos,LapA family protein	FUHL01_50498, ,psos,Lipopolysaccharide assembly protein A	STSPAZIEG_0190, ,psos,Inner membrane protein YciS, partial
GPZ85_007670, ,psos,glycerol-3-phosphate 1-O-acyltransferase PlsB	SYMBAF_RS14375, ,psos,glycerol-3-phosphate 1-O-acyltransferase PlsB	GPZ83_014970, ,psos,glycerol-3-phosphate 1-O-acyltransferase PlsB	SSYIS1_28630, ,psos,glycerol-3-phosphate acyltransferase	SSYM_0457, ,psos,glycerol-3-phosphate O-acyltransferase	G5703_09095, ,psos,glycerol-3-phosphate 1-O-acyltransferase PlsB	SCTVLC_1694, ,psos,Glycerol-3-phosphate acyltransferase	SECINSTRO3249_1193, ,psos,Glycerol-3-phosphate acyltransferase	G5702_07960, ,psos,glycerol-3-phosphate 1-O-acyltransferase PlsB	G5701_04840, ,psos,glycerol-3-phosphate 1-O-acyltransferase PlsB	SCc_015, ,psos,glycerol-3-phosphate O-acyltransferase	G5700_03125, ,psos,glycerol-3-phosphate 1-O-acyltransferase PlsB	G5663_02325, ,psos,glycerol-3-phosphate 1-O-acyltransferase PlsB	FUHL01_50190, ,psos,glycerol-3-phosphate O-acyltransferase	STSPAZIEG_0219, ,psos,Glycerol-3-phosphate acyltransferase
GPZ85_010910, ,psos,peptide chain release factor 1	SYMBAF_RS06705, ,psos,peptide chain release factor 1	GPZ83_012380, ,psos,peptide chain release factor 1	SSYIS1_06070, ,psos,peptide chain release factor 1	SSYM_0516, ,psos,peptide chain release factor RF-1	G5703_07360, ,psos,peptide chain release factor 1	SCTVLC_0764, ,psos,Peptide chain release factor 1	SECINSTRO3249_0637, ,psos,Peptide chain release factor RF1	G5702_08465, ,psos,peptide chain release factor 1	G5701_03850, ,psos,peptide chain release factor 1	SCc_416, ,psos,peptide chain release factor RF-1	G5700_02270, ,psos,peptide chain release factor 1	G5663_00705, ,psos,peptide chain release factor 1	FUHL01_50394, ,psos,peptide chain release factor RF-1	STSPAZIEG_0220, ,psos,Peptide chain release factor 1
GPZ85_010915, ,psos,peptide chain release factor N(5)-glutamine methyltransferase	SYMBAF_RS06700, ,psos,peptide chain release factor N(5)-glutamine methyltransferase	GPZ83_012375, ,psos,peptide chain release factor N(5)-glutamine methyltransferase	SSYIS1_06080, ,psos,release factor glutamine methyltransferase	SSYM_0515, ,psos,N5-glutamine methyltransferase, modifies release factors RF-1 and RF-2	G5703_07355, ,psos,peptide chain release factor N(5)-glutamine methyltransferase	SCTVLC_0763, ,psos,Release factor glutamine methyltransferase	SECINSTRO3249_0638, ,psos,Release factor glutamine methyltransferase	G5702_08470, ,psos,peptide chain release factor N(5)-glutamine methyltransferase	G5701_03855, ,psos,peptide chain release factor N(5)-glutamine methyltransferase	SCc_415, ,psos,N5-glutamine methyltransferase, release factors activity modulator	G5700_02265, ,psos,peptide chain release factor N(5)-glutamine methyltransferase	G5663_00710, ,psos,peptide chain release factor N(5)-glutamine methyltransferase	FUHL01_50395, ,psos,N5-glutamine methyltransferase, modifies release factors RF-1 and RF-2	STSPAZIEG_0221, ,psos,Release factor glutamine methyltransferase
GPZ85_009130, ,psos,tRNA-modifying protein YgfZ	SYMBAF_RS12655, ,psos,tRNA-modifying protein YgfZ	GPZ83_007580, ,psos,tRNA-modifying protein YgfZ	SSYIS1_21820, ,psos,tRNA-modifying protein YgfZ	SSYM_2029, ,psos,putative predicted folate-dependent regulatory protein	G5703_09270, ,psos,tRNA-modifying protein YgfZ	SCTVLC_2373, ,psos,tRNA-modifying protein YgfZ	SECINSTRO3249_1125, ,psos,tRNA-modifying protein YgfZ	G5702_02435, ,psos,tRNA-modifying protein YgfZ	G5701_04745, ,psos,tRNA-modifying protein YgfZ	SCc_190, ,psos,putative folate-dependent regulatory protein involved in one-carbon metabolism	G5700_02545, ,psos,tRNA-modifying protein YgfZ	G5663_03890, ,psos,tRNA-modifying protein YgfZ	FUHL01_30073, ,psos,enzyme component involved in 2-methylthio-6-iodeadenosine formation	STSPAZIEG_0222, ,psos,tRNA-modifying protein YgfZ
GPZ85_002930, ,psos,Do family serine endopeptidase	SYMBAF_RS02940, ,psos,Do family serine endopeptidase	GPZ83_004545, ,psos,Do family serine endopeptidase	SSYIS1_20050, ,psos,periplasmic serine endoprotease DegP-like	SSYM_1174, ,psos,putative serine endoprotease, periplasmic	G5703_03295, ,psos,Do family serine endopeptidase	SCTVLC_1992, ,psos,Periplasmic pH-dependent serine endoprotease DegQ	SECINSTRO3249_0208, ,psos,Periplasmic serine endoprotease DegP	G5702_00365, ,psos,Do family serine endopeptidase	G5701_00425, ,psos,Do family serine endopeptidase	SCc_148, ,psos,periplasmic serine protease Do, heat shock protein	G5700_01230, ,psos,Do family serine endopeptidase	G5663_03215, ,psos,Do family serine endopeptidase	FUHL01_50652, ,psos,serine endoprotease (protease Do), membrane-associated	STSPAZIEG_0223, ,psos,Periplasmic pH-dependent serine endoprotease DegQ
GPZ85_001090, ,psos,triose-phosphate isomerase	SYMBAF_RS00810, ,psos,triose-phosphate isomerase	GPZ83_002690, ,psos,triose-phosphate isomerase	SSYIS1_27820, ,psos,triosephosphate isomerase	SSYM_2134, ,psos,triosephosphate isomerase	G5703_00030, ,psos,triose-phosphate isomerase	SCTVLC_1883, ,psos,Triosephosphate isomerase	SECINSTRO3249_0995, ,psos,Triosephosphate isomerase	G5702_03740, ,psos,triose-phosphate isomerase	G5701_10155, ,psos,triose-phosphate isomerase	SCc_676, ,psos,triose phosphate isomerase	G5700_01555, ,psos,triose-phosphate isomerase	G5663_06915, ,psos,triose-phosphate isomerase	FUHL01_50684, ,psos,triosephosphate isomerase	STSPAZIEG_0224, ,psos,Triosephosphate isomerase
GPZ85_010320, ,psos,4-hydroxy-3-methylbut-2-enyl diphosphate reductase	SYMBAF_RS13760, ,psos,4-hydroxy-3-methylbut-2-enyl diphosphate reductase	GPZ83_014320, ,psos,4-hydroxy-3-methylbut-2-enyl diphosphate reductase	SSYIS1_14890, ,psos,4-hydroxy-3-methylbut-2-enyl diphosphate reductase	SSYM_2434, ,psos,1-hydroxy-2-methyl-2-(E)-butenyl 4-diphosphate reductase, 4Fe-4S protein	G5703_05670, ,psos,4-hydroxy-3-methylbut-2-enyl diphosphate reductase	SCTVLC_0451, ,psos,4-hydroxy-3-methylbut-2-enyl diphosphate reductase	SECINSTRO3249_0315, ,psos,4-hydroxy-3-methylbut-2-enyl diphosphate reductase	G5702_05670, ,psos,4-hydroxy-3-methylbut-2-enyl diphosphate reductase	G5701_00090, ,psos,4-hydroxy-3-methylbut-2-enyl diphosphate reductase	SCc_114, ,psos,4-hydroxy-3-methylbut-2-enyl diphosphate reductase	G5700_05525, ,psos,4-hydroxy-3-methylbut-2-enyl diphosphate reductase	G5663_05805, ,psos,4-hydroxy-3-methylbut-2-enyl diphosphate reductase	FUHL01_30131, ,psos,1-hydroxy-2-methyl-2-(E)-butenyl 4-diphosphate reductase, 4Fe-4S protein	STSPAZIEG_0225, ,psos,4-hydroxy-3-methylbut-2-enyl diphosphate reductase
GPZ85_009960, ,psos,phosphopyruvate hydratase	SYMBAF_RS13380, ,psos,phosphopyruvate hydratase	GPZ83_006840, ,psos,phosphopyruvate hydratase	SSYIS1_14300, ,psos,enolase	SSYM_2602, ,psos,enolase	G5703_10740, ,psos,phosphopyruvate hydratase	SCTVLC_0284, ,psos,Enolase	SECINSTRO3249_1216, ,psos,Enolase	G5702_06895, ,psos,phosphopyruvate hydratase	G5701_09135, ,psos,phosphopyruvate hydratase	SCc_150, ,psos,enolase	G5700_06465, ,psos,phosphopyruvate hydratase	G5663_02825, ,psos,phosphopyruvate hydratase	FUHL01_50702, ,psos,enolase	STSPAZIEG_0226, ,psos,Enolase
GPZ85_009195, ,psos,ribose-5-phosphate isomerase RpiA	SYMBAF_RS12720, ,psos,ribose-5-phosphate isomerase RpiA	GPZ83_007515, ,psos,ribose-5-phosphate isomerase RpiA	SSYIS1_21700, ,psos,ribose-5-phosphate isomerase A	SSYM_2017, ,psos,ribose 5-phosphate isomerase, constitutive	G5703_09335, ,psos,ribose-5-phosphate isomerase RpiA	SCTVLC_2386, ,psos,Ribose-5-phosphate isomerase A	SECINSTRO3249_1135, ,psos,Ribose-5-phosphate isomerase A	G5702_02500, ,psos,ribose-5-phosphate isomerase RpiA	G5701_07550, ,psos,ribose-5-phosphate isomerase RpiA	SCc_187, ,psos,ribose 5-phosphate isomerase	G5700_02485, ,psos,ribose-5-phosphate isomerase RpiA	G5663_03840, ,psos,ribose-5-phosphate isomerase RpiA	FUHL01_50339, ,psos,ribose 5-phosphate isomerase, constitutive	STSPAZIEG_0227, ,psos,Ribose-5-phosphate isomerase A
GPZ85_011490, ,psos,integration host factor subunit alpha	SYMBAF_RS06425, ,psos,integration host factor subunit alpha	GPZ83_012105, ,psos,integration host factor subunit alpha	SSYIS1_09780, ,psos,integration host factor subunit alpha	SSYM_0685, ,psos,integration host factor (IHF), DNA-binding protein, alpha subunit	G5703_01340, ,psos,integration host factor subunit alpha	SCTVLC_2471, ,psos,Integration host factor subunit alpha	SECINSTRO3249_0658, ,psos,Integration host factor subunit alpha	G5702_09070, ,psos,integration host factor subunit alpha	G5701_01915, ,psos,integration host factor subunit alpha	SCc_398, ,psos,integration host factor alpha-subunit	G5700_01780, ,psos,integration host factor subunit alpha	G5663_03540, ,psos,integration host factor subunit alpha	FUHL01_50321, ,psos,integration host factor (IHF), DNA-binding protein, alpha subunit	STSPAZIEG_0233, ,psos,Integration host factor subunit alpha
GPZ85_011485, ,psos,phenylalanine--tRNA ligase subunit beta	SYMBAF_RS06430, ,psos,phenylalanine--tRNA ligase subunit beta	GPZ83_012110, ,psos,phenylalanine--tRNA ligase subunit beta	SSYIS1_09770, ,psos,phenylalanine--tRNA ligase beta subunit	SSYM_0684, ,psos,phenylalanine tRNA synthetase, beta subunit	G5703_01345, ,psos,phenylalanine--tRNA ligase subunit beta	SCTVLC_2470, ,psos,Phenylalanine--tRNA ligase beta subunit	SECINSTRO3249_0659, ,psos,Phenylalanine--tRNA ligase beta subunit	G5702_09075, ,psos,phenylalanine--tRNA ligase subunit beta	G5701_01920, ,psos,phenylalanine--tRNA ligase subunit beta	SCc_399, ,psos,phenylalanyl-tRNA synthetase, b subunit	G5700_01785, ,psos,phenylalanine--tRNA ligase subunit beta	G5663_03545, ,psos,phenylalanine--tRNA ligase subunit beta	FUHL01_50322, ,psos,phenylalanine tRNA synthetase, beta subunit	STSPAZIEG_0234, ,psos,Phenylalanine--tRNA ligase beta subunit
GPZ85_011480, ,psos,phenylalanine--tRNA ligase subunit alpha	SYMBAF_RS06435, ,psos,phenylalanine--tRNA ligase subunit alpha	GPZ83_012115, ,psos,phenylalanine--tRNA ligase subunit alpha	SSYIS1_09760, ,psos,phenylalanine--tRNA ligase alpha subunit	SSYM_0683, ,psos,phenylalanine tRNA synthetase, alpha subunit	G5703_01350, ,psos,phenylalanine--tRNA ligase subunit alpha	SCTVLC_2469, ,psos,Phenylalanine--tRNA ligase alpha subunit	SECINSTRO3249_0660, ,psos,Phenylalanine--tRNA ligase alpha subunit	G5702_06785, ,psos,phenylalanine--tRNA ligase subunit alpha	G5701_01925, ,psos,phenylalanine--tRNA ligase subunit alpha	SCc_400, ,psos,phenylalanyl-tRNA synthetase, a subunit	G5700_01790, ,psos,phenylalanine--tRNA ligase subunit alpha	G5663_03550, ,psos,phenylalanine--tRNA ligase subunit alpha	FUHL01_50323, ,psos,phenylalanine tRNA synthetase, alpha subunit	STSPAZIEG_0235, ,psos,Phenylalanine--tRNA ligase alpha subunit
GPZ85_011470, ,psos,50S ribosomal protein L20	SYMBAF_RS06445, ,psos,50S ribosomal protein L20	GPZ83_012125, ,psos,50S ribosomal protein L20	SSYIS1_09750, ,psos,50S ribosomal protein L20	SSYM_0682, ,psos,50S ribosomal subunit protein L20	G5703_01360, ,psos,50S ribosomal protein L20	SCTVLC_1621, ,psos,50S ribosomal protein L20	SECINSTRO3249_0661, ,psos,50S ribosomal protein L20	G5702_06795, ,psos,50S ribosomal protein L20	G5701_01935, ,psos,50S ribosomal protein L20	SCc_401, ,psos,50S ribosomal protein L20	G5700_01795, ,psos,50S ribosomal protein L20	G5663_03555, ,psos,50S ribosomal protein L20	FUHL01_50324, ,psos,50S ribosomal subunit protein L20	STSPAZIEG_0236, ,psos,50S ribosomal protein L20
GPZ85_011465, ,psos,50S ribosomal protein L35	SYMBAF_RS06450, ,psos,50S ribosomal protein L35	GPZ83_012130, ,psos,50S ribosomal protein L35	SSYIS1_09740, ,psos,50S ribosomal protein L35	SSYM_0681, ,psos,50S ribosomal subunit protein L35	G5703_01365, ,psos,50S ribosomal protein L35	SCTVLC_1620, ,psos,50S ribosomal protein L35	SECINSTRO3249_0662, ,psos,50S ribosomal protein L35	G5702_06800, ,psos,50S ribosomal protein L35	G5701_01940, ,psos,50S ribosomal protein L35	SCc_402, ,psos,50S ribosomal protein L35	G5700_01800, ,psos,50S ribosomal protein L35	G5663_03560, ,psos,50S ribosomal protein L35	FUHL01_50325, ,psos,50S ribosomal subunit protein L35	STSPAZIEG_0237, ,psos,50S ribosomal protein L35
GPZ85_011460, ,psos,translation initiation factor IF-3	SYMBAF_RS06455, ,psos,translation initiation factor IF-3	GPZ83_012135, ,psos,translation initiation factor IF-3	SSYIS1_09730, ,psos,protein chain initiation factor IF-3	SSYM_0680, ,psos,protein chain initiation factor IF-3	G5703_01370, ,psos,translation initiation factor IF-3	SCTVLC_1619, ,psos,Translation initiation factor IF-3	SECINSTRO3249_0663, ,psos,Translation initiation factor IF-3	G5702_06805, ,psos,translation initiation factor IF-3	G5701_01945, ,psos,translation initiation factor IF-3	SCc_403, ,psos,initiation factor IF-3	G5700_01805, ,psos,translation initiation factor IF-3	G5663_03565, ,psos,translation initiation factor IF-3	FUHL01_50326, ,psos,protein chain initiation factor IF-3	STSPAZIEG_0238, ,psos,Translation initiation factor IF-3
GPZ85_011455, ,psos,threonine--tRNA ligase	SYMBAF_RS06460, ,psos,threonine--tRNA ligase	GPZ83_012140, ,psos,threonine--tRNA ligase	SSYIS1_09720, ,psos,threonine--tRNA ligase	SSYM_0679, ,psos,threonyl-tRNA synthetase	G5703_01375, ,psos,threonine--tRNA ligase	SCTVLC_1618, ,psos,Threonine--tRNA ligase	SECINSTRO3249_0664, ,psos,Threonine--tRNA ligase	G5702_06810, ,psos,threonine--tRNA ligase	G5701_01950, ,psos,threonine--tRNA ligase	SCc_404, ,psos,threonyl-tRNA synthetase	G5700_01810, ,psos,threonine--tRNA ligase	G5663_03570, ,psos,threonine--tRNA ligase	FUHL01_50327, ,psos,threonyl-tRNA synthetase	STSPAZIEG_0239, ,psos,Threonine--tRNA ligase
GPZ85_007805, ,psos,glycine--tRNA ligase subunit alpha	SYMBAF_RS14245, ,psos,glycine--tRNA ligase subunit alpha	GPZ83_014835, ,psos,glycine--tRNA ligase subunit alpha	SSYIS1_26200, ,psos,glycine--tRNA ligase alpha subunit	SSYM_1840, ,psos,putative glycine tRNA synthetase, alpha subunit	G5703_07620, ,psos,glycine--tRNA ligase subunit alpha	SCTVLC_1442, ,psos,Glycine--tRNA ligase alpha subunit	SECINSTRO3249_1174, ,psos,Glycine--tRNA ligase alpha subunit	G5702_10210, ,psos,glycine--tRNA ligase subunit alpha	G5701_04980, ,psos,glycine--tRNA ligase subunit alpha	SCc_024, ,psos,glycyl-tRNA synthetase a subunit	G5700_06600, ,psos,glycine--tRNA ligase subunit alpha	G5663_07090, ,psos,glycine--tRNA ligase subunit alpha	FUHL01_50189, ,psos,glycine tRNA synthetase, alpha subunit	STSPAZIEG_0240, ,psos,Glycine--tRNA ligase alpha subunit
GPZ85_007800, ,psos,glycine--tRNA ligase subunit beta	SYMBAF_RS14250, ,psos,glycine--tRNA ligase subunit beta	GPZ83_014840, ,psos,glycine--tRNA ligase subunit beta	SSYIS1_26210, ,psos,glycine--tRNA ligase beta subunit	SSYM_1841, ,psos,putative glycine tRNA synthetase, beta subunit	G5703_07625, ,psos,glycine--tRNA ligase subunit beta	SCTVLC_1441, ,psos,Glycine--tRNA ligase beta subunit	SECINSTRO3249_1175, ,psos,Glycine--tRNA ligase beta subunit	G5702_10215, ,psos,glycine--tRNA ligase subunit beta	G5701_04975, ,psos,glycine--tRNA ligase subunit beta	SCc_023, ,psos,glycyl-tRNA synthetase, b subunit	G5700_06595, ,psos,glycine--tRNA ligase subunit beta	G5663_07095, ,psos,glycine--tRNA ligase subunit beta	FUHL01_50188, ,psos,glycine tRNA synthetase, beta subunit	STSPAZIEG_0241, ,psos,Glycine--tRNA ligase beta subunit
GPZ85_004515, ,psos,peptidoglycan-associated lipoprotein Pal	SYMBAF_RS09440, ,psos,peptidoglycan-associated lipoprotein Pal	GPZ83_005825, ,psos,peptidoglycan-associated lipoprotein Pal	SSYIS1_01900, ,psos,peptidoglycan-associated protein	SSYM_0816, ,psos,peptidoglycan-associated outer membrane lipoprotein	G5703_03960, ,psos,peptidoglycan-associated lipoprotein Pal	SCTVLC_1682, ,psos,Peptidoglycan-associated lipoprotein	SECINSTRO3249_0162, ,psos,Peptidoglycan-associated lipoprotein	G5702_01440, ,psos,peptidoglycan-associated lipoprotein Pal	G5701_05545, ,psos,peptidoglycan-associated lipoprotein Pal	SCc_292, ,psos,peptidoglycan-associated outer membrane lipoprotein member of Tol-Pal system	G5700_00570, ,psos,peptidoglycan-associated lipoprotein Pal	G5663_02165, ,psos,peptidoglycan-associated lipoprotein Pal	FUHL01_50595, ,psos,peptidoglycan-associated outer membrane lipoprotein	STSPAZIEG_0244, ,psos,Peptidoglycan-associated lipoprotein
GPZ85_003835, ,psos,lipoyl(octanoyl) transferase LipB	SYMBAF_RS03885, ,psos,lipoyl(octanoyl) transferase LipB	GPZ83_005465, ,psos,lipoyl(octanoyl) transferase LipB	SSYIS1_27120, ,psos,octanoyltransferase	SSYM_0763, ,psos,lipoyl-protein ligase	G5703_06520, ,psos,lipoyl(octanoyl) transferase LipB	SCTVLC_1263, ,psos,Octanoyltransferase	SECINSTRO3249_1100, ,psos,Octanoyltransferase	G5702_08285, ,psos,lipoyl(octanoyl) transferase LipB	G5701_09935, ,psos,lipoyl(octanoyl) transferase LipB	SCc_230, ,psos,lipoate-protein ligase B	G5700_05875, ,psos,lipoyl(octanoyl) transferase LipB	G5663_04095, ,psos,lipoyl(octanoyl) transferase LipB	FUHL01_50404, ,psos,lipoyl-protein ligase	STSPAZIEG_0245, ,psos,Octanoyltransferase
GPZ85_003830, ,psos,lipoyl synthase	SYMBAF_RS03880, ,psos,lipoyl synthase	GPZ83_005460, ,psos,lipoyl synthase	SSYIS1_10600, ,psos,lipoyl synthase	SSYM_0450, ,psos,lipoate synthase	G5703_11840, ,psos,lipoyl synthase	SCTVLC_1264, ,psos,Lipoyl synthase	SECINSTRO3249_0029, ,psos,Lipoyl synthase	G5702_10660, ,psos,lipoyl synthase	G5701_08960, ,psos,lipoyl synthase	SCc_229, ,psos,lipoic acid synthetase (FeS enzyme)	G5700_08450, ,psos,lipoyl synthase	G5663_07830, ,psos,lipoyl synthase	FUHL01_50405, ,psos,lipoate synthase	STSPAZIEG_0246, ,psos,Lipoyl synthase
GPZ85_008375, ,psos,exodeoxyribonuclease V subunit alpha	SYMBAF_RS11840, ,psos,exodeoxyribonuclease V subunit alpha	GPZ83_008340, ,psos,exodeoxyribonuclease V subunit alpha	SSYIS1_19060, ,psos,recBCD enzyme subunit RecD	SSYM_1526, ,psos,exonuclease V (RecBCD complex), alpha chain	G5703_05115, ,psos,exodeoxyribonuclease V subunit alpha	SCTVLC_1567, ,psos,Exodeoxyribonuclease V alpha chain	SECINSTRO3249_0374, ,psos,RecBCD enzyme subunit RecD	G5702_02800, ,psos,exodeoxyribonuclease V subunit alpha	G5701_01765, ,psos,exodeoxyribonuclease V subunit alpha	SCc_199, ,psos,exodeoxyribonuclease V, a chain	G5700_00100, ,psos,exodeoxyribonuclease V subunit alpha	G5663_04685, ,psos,exodeoxyribonuclease V subunit alpha	FUHL01_50032, ,psos,exonuclease V (RecBCD complex), alpha chain	STSPAZIEG_0248, ,psos,RecBCD enzyme subunit RecD
GPZ85_008380, ,psos,exodeoxyribonuclease V subunit beta	SYMBAF_RS11845, ,psos,exodeoxyribonuclease V subunit beta	GPZ83_008335, ,psos,exodeoxyribonuclease V subunit beta	SSYIS1_19050, ,psos,recBCD enzyme subunit RecB	SSYM_1525, ,psos,exonuclease V (RecBCD complex), beta subunit	G5703_05110, ,psos,exodeoxyribonuclease V subunit beta	SCTVLC_1568, ,psos,Exodeoxyribonuclease V beta chain	SECINSTRO3249_0373, ,psos,RecBCD enzyme subunit RecB	G5702_02805, ,psos,exodeoxyribonuclease V subunit beta	G5701_01760, ,psos,exodeoxyribonuclease V subunit beta	SCc_198, ,psos,exodeoxyribonuclease V, b chain	G5700_00095, ,psos,exodeoxyribonuclease V subunit beta	G5663_04680, ,psos,exodeoxyribonuclease V subunit beta	FUHL01_50031, ,psos,exonuclease V (RecBCD complex), beta subunit	STSPAZIEG_0249, ,psos,RecBCD enzyme subunit RecB
GPZ85_008285, ,psos,2,3,4,5-tetrahydropyridine-2,6-dicarboxylate N-succinyltransferase	SYMBAF_RS11750, ,psos,2,3,4,5-tetrahydropyridine-2,6-dicarboxylate N-succinyltransferase	GPZ83_008430, ,psos,2,3,4,5-tetrahydropyridine-2,6-dicarboxylate N-succinyltransferase	SSYIS1_22400, ,psos,2,3,4,5-tetrahydropyridine-2,6-dicarboxylate N-succinyltransferase	SSYM_1931, ,psos,2,3,4,5-tetrahydropyridine-2-carboxylate N-succinyltransferase	G5703_08495, ,psos,2,3,4,5-tetrahydropyridine-2,6-dicarboxylate N-succinyltransferase	SCTVLC_2232, ,psos,2,3,4,5-tetrahydropyridine-2,6-dicarboxylate N-succinyltransferase	SECINSTRO3249_0382, ,psos,2,3,4,5-tetrahydropyridine-2,6-dicarboxylate N-succinyltransferase	G5702_02715, ,psos,2,3,4,5-tetrahydropyridine-2,6-dicarboxylate N-succinyltransferase	G5701_03685, ,psos,2,3,4,5-tetrahydropyridine-2,6-dicarboxylate N-succinyltransferase	SCc_203, ,psos,2,3,4,5-tetrahydropyridine-2-carboxylate N-succinyltransferase	G5700_00185, ,psos,2,3,4,5-tetrahydropyridine-2,6-dicarboxylate N-succinyltransferase	G5663_04765, ,psos,2,3,4,5-tetrahydropyridine-2,6-dicarboxylate N-succinyltransferase	FUHL01_50048, ,psos,2,3,4,5-tetrahydropyridine-2-carboxylate N-succinyltransferase	STSPAZIEG_0250, ,psos,2,3,4,5-tetrahydropyridine-2,6-dicarboxylate N-succinyltransferase
GPZ85_012210, ,psos,septation protein A	SYMBAF_RS05510, ,psos,septation protein A	GPZ83_011215, ,psos,septation protein A	SSYIS1_14040, ,psos,intracellular septation protein A	SSYM_2584, ,psos,intracellular septation protein A	G5703_04805, ,psos,septation protein A	SCTVLC_1908, ,psos,Probable intracellular septation protein A	SECINSTRO3249_0709, ,psos,Probable intracellular septation protein A	G5702_06320, ,psos,septation protein A	G5701_02245, ,psos,septation protein A	SCc_382, ,psos,putative intracellular septation protein	G5700_04070, ,psos,septation protein A	G5663_07590, ,psos,septation protein A	FUHL01_50008, ,psos,putative intracellular septation protein involved in cell division	STSPAZIEG_0255, ,psos,Probable intracellular septation protein A
GPZ85_009740, ,psos,2-C-methyl-D-erythritol 2,4-cyclodiphosphate synthase	SYMBAF_RS13165, ,psos,2-C-methyl-D-erythritol 2,4-cyclodiphosphate synthase	GPZ83_007070, ,psos,2-C-methyl-D-erythritol 2,4-cyclodiphosphate synthase	SSYIS1_11240, ,psos,2-C-methyl-D-erythritol 2,4-cyclodiphosphate synthase	SSYM_0607, ,psos,2C-methyl-D-erythritol 2,4-cyclodiphosphate synthase	G5703_11015, ,psos,2-C-methyl-D-erythritol 2,4-cyclodiphosphate synthase	SCTVLC_0042, ,psos,2-C-methyl-D-erythritol 2,4-cyclodiphosphate synthase	SECINSTRO3249_1236, ,psos,2-C-methyl-D-erythritol 2,4-cyclodiphosphate synthase	G5702_07560, ,psos,2-C-methyl-D-erythritol 2,4-cyclodiphosphate synthase	G5701_01515, ,psos,2-C-methyl-D-erythritol 2,4-cyclodiphosphate synthase	SCc_163, ,psos,2-C-methyl-D-erythritol 2,4-cyclodiphosphate synthase	G5700_05125, ,psos,2-C-methyl-D-erythritol 2,4-cyclodiphosphate synthase	G5663_07260, ,psos,2-C-methyl-D-erythritol 2,4-cyclodiphosphate synthase	FUHL01_50381, ,psos,2C-methyl-D-erythritol 2,4-cyclodiphosphate synthase	STSPAZIEG_0257, ,psos,2-C-methyl-D-erythritol 2,4-cyclodiphosphate synthase
GPZ85_009745, ,psos,2-C-methyl-D-erythritol 4-phosphate cytidylyltransferase	SYMBAF_RS13170, ,psos,2-C-methyl-D-erythritol 4-phosphate cytidylyltransferase	GPZ83_007065, ,psos,2-C-methyl-D-erythritol 4-phosphate cytidylyltransferase	SSYIS1_11230, ,psos,2-C-methyl-D-erythritol 4-phosphate cytidylyltransferase	SSYM_0606, ,psos,4-diphosphocytidyl-2C-methyl-D-erythritol synthase	G5703_11010, ,psos,2-C-methyl-D-erythritol 4-phosphate cytidylyltransferase	SCTVLC_0041, ,psos,2-C-methyl-D-erythritol 4-phosphate cytidylyltransferase	SECINSTRO3249_1237, ,psos,2-C-methyl-D-erythritol 4-phosphate cytidylyltransferase	G5702_07565, ,psos,2-C-methyl-D-erythritol 4-phosphate cytidylyltransferase	G5701_01520, ,psos,2-C-methyl-D-erythritol 4-phosphate cytidylyltransferase	SCc_162, ,psos,2-C-methyl-D-erythritol 4-phosphate cytidylyltransferase	G5700_05120, ,psos,2-C-methyl-D-erythritol 4-phosphate cytidylyltransferase	G5663_07265, ,psos,2-C-methyl-D-erythritol 4-phosphate cytidylyltransferase	FUHL01_50380, ,psos,4-diphosphocytidyl-2C-methyl-D-erythritol synthase	STSPAZIEG_0258, ,psos,2-C-methyl-D-erythritol 4-phosphate cytidylyltransferase
GPZ85_009750, ,psos,cell division protein FtsB	SYMBAF_RS13175, ,psos,cell division protein FtsB	GPZ83_007060, ,psos,cell division protein FtsB	SSYIS1_11220, ,psos,cell division protein FtsB	SSYM_0605, ,psos,putative cell division protein	G5703_11005, ,psos,cell division protein FtsB	SCTVLC_0040, ,psos,Cell division protein FtsB	SECINSTRO3249_1238, ,psos,Cell division protein FtsB	G5702_07570, ,psos,cell division protein FtsB	G5701_01525, ,psos,cell division protein FtsB	SCc_161, ,psos,essential cell division protein	G5700_05115, ,psos,cell division protein FtsB	G5663_07270, ,psos,cell division protein FtsB	FUHL01_50379, ,psos,cell division protein	STSPAZIEG_0259, ,psos,Cell division protein FtsB
GPZ85_010355, ,psos,molecular chaperone DnaJ	SYMBAF_RS13795, ,psos,molecular chaperone DnaJ	GPZ83_014355, ,psos,molecular chaperone DnaJ	SSYIS1_14960, ,psos,chaperone protein DnaJ	SSYM_2441, ,psos,chaperone Hsp40, co-chaperone with DnaK	G5703_05705, ,psos,molecular chaperone DnaJ	SCTVLC_1179, ,psos,Chaperone protein DnaJ	SECINSTRO3249_0309, ,psos,Chaperone protein DnaJ	G5702_05635, ,psos,molecular chaperone DnaJ	G5701_00125, ,psos,molecular chaperone DnaJ	SCc_110, ,psos,Hsp70 co-chaperone	G5700_05490, ,psos,molecular chaperone DnaJ	G5663_05775, ,psos,molecular chaperone DnaJ	FUHL01_30136, ,psos,chaperone Hsp40, co-chaperone with DnaK	STSPAZIEG_0262, ,psos,Chaperone protein DnaJ
GPZ85_010360, ,psos,molecular chaperone DnaK	SYMBAF_RS13800, ,psos,molecular chaperone DnaK	GPZ83_014360, ,psos,molecular chaperone DnaK	SSYIS1_14970, ,psos,chaperone protein DnaK	SSYM_2442, ,psos,chaperone Hsp70, co-chaperone with DnaJ	G5703_05710, ,psos,molecular chaperone DnaK	SCTVLC_1181, ,psos,Chaperone protein DnaK	SECINSTRO3249_0307, ,psos,Chaperone protein DnaK	G5702_05630, ,psos,molecular chaperone DnaK	G5701_00130, ,psos,molecular chaperone DnaK	SCc_109, ,psos,chaperone Hsp70	G5700_05485, ,psos,molecular chaperone DnaK	G5663_05770, ,psos,molecular chaperone DnaK	FUHL01_30137, ,psos,chaperone Hsp70, co-chaperone with DnaJ	STSPAZIEG_0264, ,psos,Chaperone protein DnaK
GPZ85_010645, ,psos,rhodanese-related sulfurtransferase	SYMBAF_RS06985, ,psos,rhodanese-related sulfurtransferase	GPZ83_012650, ,psos,rhodanese-related sulfurtransferase	SSYIS1_03260, ,psos,uncharacterized protein	SSYM_1041, ,psos,putative conserved protein	G5703_09790, ,psos,rhodanese-related sulfurtransferase	SCTVLC_0693, ,psos,UPF0176 protein YceA	SECINSTRO3249_0591, ,psos,UPF0176 protein YceA	G5702_10345, ,psos,rhodanese-related sulfurtransferase	G5701_09640, ,psos,rhodanese-related sulfurtransferase	SCc_426, ,psos,putative Rhodanese/Cell cycle control phosphatase	G5700_08295, ,psos,rhodanese-related sulfurtransferase	G5663_03185, ,psos,rhodanese-related sulfurtransferase	FUHL01_50155, ,psos,conserved protein of unknown function	STSPAZIEG_0265, ,psos,UPF0176 protein YceA, partial
GPZ85_001040, ,psos,DEAD/DEAH family ATP-dependent RNA helicase	SYMBAF_RS00760, ,psos,DEAD/DEAH family ATP-dependent RNA helicase	GPZ83_002640, ,psos,DEAD/DEAH family ATP-dependent RNA helicase	SSYIS1_27920, ,psos,ATP-dependent RNA helicase DeaD	SSYM_2125, ,psos,putative ATP-dependent RNA helicase	G5703_06325, ,psos,DEAD/DEAH family ATP-dependent RNA helicase	SCTVLC_1873, ,psos,Cold-shock DEAD box protein A	SECINSTRO3249_0997, ,psos,ATP-dependent RNA helicase DeaD	G5702_05000, ,psos,DEAD/DEAH box helicase	G5701_03385, ,psos,DEAD/DEAH family ATP-dependent RNA helicase	SCc_049, ,psos,ATP-dependent RNA helicase	G5700_01535, ,psos,DEAD/DEAH family ATP-dependent RNA helicase	G5663_00475, ,psos,DEAD/DEAH family ATP-dependent RNA helicase	FUHL01_50283, ,psos,ATP-dependent RNA helicase	STSPAZIEG_0266, ,psos,ATP-dependent RNA helicase DeaD
GPZ85_001025, ,psos,polyribonucleotide nucleotidyltransferase	SYMBAF_RS00745, ,psos,polyribonucleotide nucleotidyltransferase	GPZ83_002625, ,psos,polyribonucleotide nucleotidyltransferase	SSYIS1_27950, ,psos,polyribonucleotide nucleotidyltransferase	SSYM_2123, ,psos,polynucleotide phosphorylase/polyadenylase	G5703_06310, ,psos,polyribonucleotide nucleotidyltransferase	SCTVLC_1871, ,psos,Polyribonucleotide nucleotidyltransferase	SECINSTRO3249_0999, ,psos,Polyribonucleotide nucleotidyltransferase	G5702_04985, ,psos,polyribonucleotide nucleotidyltransferase	G5701_03400, ,psos,polyribonucleotide nucleotidyltransferase	SCc_050, ,psos,polynucleotide phosphorylase/polyadenylase	G5700_01520, ,psos,polyribonucleotide nucleotidyltransferase	G5663_00460, ,psos,polyribonucleotide nucleotidyltransferase	FUHL01_50285, ,psos,polynucleotide phosphorylase/polyadenylase	STSPAZIEG_0267, ,psos,Polyribonucleotide nucleotidyltransferase
GPZ85_001020, ,psos,30S ribosomal protein S15	SYMBAF_RS00740, ,psos,30S ribosomal protein S15	GPZ83_002620, ,psos,30S ribosomal protein S15	SSYIS1_27960, ,psos,30S ribosomal protein S15	SSYM_2119, ,psos,30S ribosomal subunit protein S15	G5703_06305, ,psos,30S ribosomal protein S15	SCTVLC_1868, ,psos,30S ribosomal protein S15	SECINSTRO3249_1001, ,psos,30S ribosomal protein S15	G5702_04980, ,psos,30S ribosomal protein S15	G5701_03405, ,psos,30S ribosomal protein S15	SCc_051, ,psos,30S ribosomal protein S15	G5700_01515, ,psos,30S ribosomal protein S15	G5663_00455, ,psos,30S ribosomal protein S15	FUHL01_50286, ,psos,30S ribosomal subunit protein S15	STSPAZIEG_0268, ,psos,30S ribosomal protein S15
GPZ85_001015, ,psos,tRNA pseudouridine(55) synthase TruB	SYMBAF_RS00735, ,psos,tRNA pseudouridine(55) synthase TruB	GPZ83_002615, ,psos,tRNA pseudouridine(55) synthase TruB	SSYIS1_27970, ,psos,tRNA pseudouridine synthase B	SSYM_2118, ,psos,tRNA U55 pseudouridine synthase	G5703_06300, ,psos,tRNA pseudouridine(55) synthase TruB	SCTVLC_1866, ,psos,tRNA pseudouridine synthase B	SECINSTRO3249_1002, ,psos,tRNA pseudouridine synthase B	G5702_04975, ,psos,tRNA pseudouridine(55) synthase TruB	G5701_03410, ,psos,tRNA pseudouridine(55) synthase TruB	SCc_052, ,psos,tRNA pseudouridine 55 synthetase	G5700_01510, ,psos,tRNA pseudouridine(55) synthase TruB	G5663_00450, ,psos,tRNA pseudouridine(55) synthase TruB	FUHL01_50287, ,psos,tRNA pseudouridine synthase	STSPAZIEG_0269, ,psos,tRNA pseudouridine synthase B
GPZ85_001010, ,psos,30S ribosome-binding factor RbfA	SYMBAF_RS00730, ,psos,30S ribosome-binding factor RbfA	GPZ83_002610, ,psos,30S ribosome-binding factor RbfA	SSYIS1_27980, ,psos,ribosome-binding factor A	SSYM_2117, ,psos,30s ribosome binding factor	G5703_06295, ,psos,30S ribosome-binding factor RbfA	SCTVLC_1865, ,psos,Ribosome-binding factor A	SECINSTRO3249_1003, ,psos,30S ribosome-binding factor	G5702_04970, ,psos,30S ribosome-binding factor RbfA	G5701_03415, ,psos,30S ribosome-binding factor RbfA	SCc_053, ,psos,ribosome-binding factor A	G5700_01505, ,psos,30S ribosome-binding factor RbfA	G5663_00445, ,psos,30S ribosome-binding factor RbfA	FUHL01_50288, ,psos,30s ribosome binding factor	STSPAZIEG_0270, ,psos,Ribosome-binding factor A
GPZ85_001005, ,psos,translation initiation factor IF-2	SYMBAF_RS00725, ,psos,translation initiation factor IF-2	GPZ83_002605, ,psos,translation initiation factor IF-2	SSYIS1_27990, ,psos,translation initiation factor IF-2	SSYM_2116, ,psos,fused protein chain initiation factor 2, IF2: membrane protein/conserved protein	G5703_06290, ,psos,translation initiation factor IF-2	SCTVLC_1864, ,psos,Translation initiation factor IF-2	SECINSTRO3249_1004, ,psos,Translation initiation factor IF-2	G5702_04965, ,psos,translation initiation factor IF-2	G5701_03420, ,psos,translation initiation factor IF-2	SCc_054, ,psos,initiation factor IF-2	G5700_01500, ,psos,translation initiation factor IF-2	G5663_00440, ,psos,translation initiation factor IF-2	FUHL01_50289, ,psos,translation initiation factor IF-2	STSPAZIEG_0271, ,psos,Translation initiation factor IF-2
GPZ85_001000, ,psos,transcription termination/antitermination protein NusA	SYMBAF_RS00720, ,psos,transcription termination/antitermination protein NusA	GPZ83_002600, ,psos,transcription termination/antitermination protein NusA	SSYIS1_28000, ,psos,transcription termination/antitermination protein NusA	SSYM_2115, ,psos,putative transcription termination/antitermination L factor	G5703_06285, ,psos,transcription termination/antitermination protein NusA	SCTVLC_1863, ,psos,Transcription termination/antitermination protein NusA	SECINSTRO3249_1005, ,psos,Transcription termination/antitermination protein NusA	G5702_04960, ,psos,transcription termination/antitermination protein NusA	G5701_03425, ,psos,transcription termination/antitermination protein NusA	SCc_055, ,psos,transcription pausing L factor	G5700_01495, ,psos,transcription termination/antitermination protein NusA	G5663_00435, ,psos,transcription termination/antitermination protein NusA	FUHL01_50290, ,psos,transcription termination/antitermination L factor	STSPAZIEG_0272, ,psos,Transcription termination/antitermination protein NusA
GPZ85_003065, ,psos,oxidative damage protection protein	SYMBAF_RS03075, ,psos,oxidative damage protection protein	GPZ83_004680, ,psos,oxidative damage protection protein	SSYIS1_19760, ,psos,Fe(2+)-trafficking protein	SSYM_1203, ,psos,putative protein that protects iron-sulfur proteins against oxidative damage	G5703_03420, ,psos,oxidative damage protection protein	SCTVLC_0241, ,psos,Probable Fe(2+)-trafficking protein	SECINSTRO3249_0113, ,psos,Probable Fe(2+)-trafficking protein	G5702_00500, ,psos,oxidative damage protection protein	G5701_00310, ,psos,oxidative damage protection protein	SCc_575, ,psos,protein that protects iron-sulfur proteins against oxidative damage	G5700_01625, ,psos,oxidative damage protection protein	G5663_01345, ,psos,oxidative damage protection protein	FUHL01_50539, ,psos,protein that protects iron-sulfur proteins against oxidative damage	STSPAZIEG_0274, ,psos,Probable Fe(2+)-trafficking protein
GPZ85_003055, ,psos,tRNA (guanosine(46)-N7)-methyltransferase TrmB	SYMBAF_RS03065, ,psos,tRNA (guanosine(46)-N7)-methyltransferase TrmB	GPZ83_004670, ,psos,tRNA (guanosine(46)-N7)-methyltransferase TrmB	SSYIS1_19780, ,psos,tRNA (guanine-N(7)-)-methyltransferase	SSYM_1201, ,psos,tRNA m(7)G46 methyltransferase, SAM-dependent	G5703_03410, ,psos,tRNA (guanosine(46)-N7)-methyltransferase TrmB	SCTVLC_0239, ,psos,tRNA (guanine-N(7)-)-methyltransferase	SECINSTRO3249_0111, ,psos,tRNA (guanine-N(7)-)-methyltransferase	G5702_00490, ,psos,tRNA (guanosine(46)-N7)-methyltransferase TrmB	G5701_00320, ,psos,tRNA (guanosine(46)-N7)-methyltransferase TrmB	SCc_576, ,psos,tRNA(m7G46)-methyltransferase	G5700_01635, ,psos,tRNA (guanosine(46)-N7)-methyltransferase TrmB	G5663_01335, ,psos,tRNA (guanosine(46)-N7)-methyltransferase TrmB	FUHL01_50541, ,psos,tRNA (m7G46) methyltransferase, SAM-dependent	STSPAZIEG_0276, ,psos,tRNA (guanine-N(7)-)-methyltransferase
GPZ85_002225, ,psos,ribonuclease R	SYMBAF_RS02200, ,psos,ribonuclease R	GPZ83_003900, ,psos,ribonuclease R	SSYIS1_18510, ,psos,ribonuclease R	SSYM_1475, ,psos,exoribonuclease R, RNase R	G5703_04185, ,psos,ribonuclease R	SCTVLC_0925, ,psos,Ribonuclease R	SECINSTRO3249_1281, ,psos,Ribonuclease R	G5702_00080, ,psos,ribonuclease R	G5701_02670, ,psos,ribonuclease R	SCc_088, ,psos,ribonuclease R	G5700_02660, ,psos,ribonuclease R	G5663_00310, ,psos,ribonuclease R	FUHL01_30111, ,psos,exoribonuclease R, RNase R	STSPAZIEG_0277, ,psos,Ribonuclease R
GPZ85_003270, ,psos,RNA polymerase-binding protein DksA	SYMBAF_RS03275, ,psos,RNA polymerase-binding protein DksA	GPZ83_004890, ,psos,RNA polymerase-binding protein DksA	SSYIS1_00990, ,psos,RNA polymerase-binding transcription factor DksA	SSYM_1786, ,psos,DNA-binding transcriptional regulator of rRNA transcription, DnaK suppressor protein	G5703_04325, ,psos,RNA polymerase-binding protein DksA	SCTVLC_1429, ,psos,RNA polymerase-binding transcription factor DksA	SECINSTRO3249_0077, ,psos,RNA polymerase-binding transcription factor DksA	G5702_01600, ,psos,RNA polymerase-binding protein DksA	G5701_09440, ,psos,RNA polymerase-binding protein DksA	SCc_277, ,psos,dnaK suppressor protein	G5700_05895, ,psos,RNA polymerase-binding protein DksA	G5663_03620, ,psos,RNA polymerase-binding protein DksA	FUHL01_50112, ,psos,DNA-binding transcriptional regulator of rRNA transcription, DnaK suppressor protein	STSPAZIEG_0280, ,psos,RNA polymerase-binding transcription factor DksA
GPZ85_012360, ,psos,exoribonuclease II	SYMBAF_RS05655, ,psos,exoribonuclease II	GPZ83_011365, ,psos,exoribonuclease II	SSYIS1_19410, ,psos,exoribonuclease 2	SSYM_1229, ,psos,ribonuclease II	G5703_10350, ,psos,exoribonuclease II	SCTVLC_1940, ,psos,Exoribonuclease 2	SECINSTRO3249_0687, ,psos,Exoribonuclease 2	G5702_01935, ,psos,exoribonuclease II	G5701_03140, ,psos,exoribonuclease II	SCc_359, ,psos,exoribonuclease II	G5700_05160, ,psos,exoribonuclease II	G5663_02880, ,psos,exoribonuclease II	FUHL01_50154, ,psos,ribonuclease II	STSPAZIEG_0281, ,psos,Exoribonuclease 2
GPZ85_014045, ,psos,endonuclease III	SYMBAF_RS06175, ,psos,endonuclease III	GPZ83_011855, ,psos,endonuclease III	SSYIS1_10480, ,psos,endonuclease III	SSYM_0440, ,psos,DNA glycosylase and apyrimidinic (AP) lyase (endonuclease III)	G5703_06810, ,psos,endonuclease III	SCTVLC_1057, ,psos,Endonuclease III	SECINSTRO3249_0747, ,psos,Endonuclease III	G5702_08615, ,psos,endonuclease III	G5701_09510, ,psos,endonuclease III	SCc_341, ,psos,endonuclease III	G5700_05605, ,psos,endonuclease III	G5663_02700, ,psos,endonuclease III	FUHL01_50335, ,psos,DNA glycosylase and apyrimidinic (AP) lyase (endonuclease III)	STSPAZIEG_0282, ,psos,Endonuclease III
GPZ85_010155, ,psos,cell division protein FtsL	SYMBAF_RS13590, ,psos,cell division protein FtsL	GPZ83_006650, ,psos,cell division protein FtsL	SSYIS1_14680, ,psos,cell division protein FtsL	SSYM_2413, ,psos,membrane bound cell division protein at septum containing leucine zipper motif	G5703_02455, ,psos,cell division protein FtsL	SCTVLC_0479, ,psos,Cell division protein FtsL	SECINSTRO3249_0239, ,psos,Cell division protein FtsL, partial	G5702_07405, ,psos,cell division protein FtsL	G5701_05680, ,psos,cell division protein FtsL	SCc_130, ,psos,cell division protein	G5700_00965, ,psos,cell division protein FtsL	G5663_04400, ,psos,cell division protein FtsL	FUHL01_50576, ,psos,membrane bound cell division protein at septum containing leucine zipper motif	STSPAZIEG_0291, ,psos,Cell division protein FtsL
GPZ85_010150, ,psos,peptidoglycan glycosyltransferase FtsI	SYMBAF_RS13585, ,psos,peptidoglycan glycosyltransferase FtsI	GPZ83_006655, ,psos,peptidoglycan glycosyltransferase FtsI	SSYIS1_14670, ,psos,peptidoglycan D D-transpeptidase FtsI	SSYM_2412, ,psos,putative transpeptidase involved in septal peptidoglycan synthesis (penicillin-binding protein 3)	G5703_02450, ,psos,peptidoglycan glycosyltransferase FtsI	SCTVLC_0480, ,psos,Peptidoglycan synthase FtsI	SECINSTRO3249_0238, ,psos,Peptidoglycan D,D-transpeptidase FtsI	G5702_07410, ,psos,peptidoglycan glycosyltransferase FtsI	G5701_05675, ,psos,peptidoglycan glycosyltransferase FtsI	SCc_131, ,psos,transpeptidase involved in septal peptidoglycan synthesis (penicillin-binding protein 3)	G5700_00960, ,psos,peptidoglycan glycosyltransferase FtsI	G5663_04395, ,psos,peptidoglycan glycosyltransferase FtsI	FUHL01_50577, ,psos,transpeptidase involved in septal peptidoglycan synthesis (penicillin-binding protein 3)	STSPAZIEG_0292, ,psos,Peptidoglycan synthase FtsI
GPZ85_010145, ,psos,UDP-N-acetylmuramoyl-L-alanyl-D-glutamate--2, 6-diaminopimelate ligase	SYMBAF_RS13580, ,psos,UDP-N-acetylmuramoyl-L-alanyl-D-glutamate--2, 6-diaminopimelate ligase	GPZ83_006660, ,psos,UDP-N-acetylmuramoyl-L-alanyl-D-glutamate--2, 6-diaminopimelate ligase	SSYIS1_14660, ,psos,UDP-N-acetylmuramoyl-L-alanyl-D-glutamate--2 6-diaminopimelate ligase	SSYM_2411, ,psos,putative UDP-N-acetylmuramoyl-L-alanyl-D-glutamate:meso- diaminopimelate ligase	G5703_02445, ,psos,UDP-N-acetylmuramoyl-L-alanyl-D-glutamate--2, 6-diaminopimelate ligase	SCTVLC_0481, ,psos,UDP-N-acetylmuramoyl-L-alanyl-D-glutamate--2, 6-diaminopimelate ligase	SECINSTRO3249_0237, ,psos,UDP-N-acetylmuramoyl-L-alanyl-D-glutamate: 2,6-diaminopimelate ligase	G5702_07415, ,psos,UDP-N-acetylmuramoyl-L-alanyl-D-glutamate--2, 6-diaminopimelate ligase	G5701_05670, ,psos,UDP-N-acetylmuramoyl-L-alanyl-D-glutamate--2, 6-diaminopimelate ligase	SCc_132, ,psos,UDP-N-acetylmuramoylalanyl-D-glutamate--2, 6-diaminopimelate ligase	G5700_00955, ,psos,UDP-N-acetylmuramoyl-L-alanyl-D-glutamate--2, 6-diaminopimelate ligase	G5663_04390, ,psos,UDP-N-acetylmuramoyl-L-alanyl-D-glutamate--2, 6-diaminopimelate ligase	FUHL01_50578, ,psos,UDP-N-acetylmuramoyl-L-alanyl-D-glutamate:meso- di aminopimelate ligase	STSPAZIEG_0293, ,psos,UDP-N-acetylmuramoyl-L-alanyl-D-glutamate--2, 6-diaminopimelateligase
GPZ85_010140, ,psos,UDP-N-acetylmuramoyl-tripeptide--D-alanyl-D- alanine ligase	SYMBAF_RS13575, ,psos,UDP-N-acetylmuramoyl-tripeptide--D-alanyl-D- alanine ligase	GPZ83_006665, ,psos,UDP-N-acetylmuramoyl-tripeptide--D-alanyl-D- alanine ligase	SSYIS1_14650, ,psos,UDP-N-acetylmuramoyl-tripeptide--D-alanyl-D- alanine ligase	SSYM_2410, ,psos,putative UDP-N-acetylmuramoyl-tripeptide:D-alanyl-D-alanine ligase	G5703_02440, ,psos,UDP-N-acetylmuramoyl-tripeptide--D-alanyl-D- alanine ligase	SCTVLC_0482, ,psos,UDP-N-acetylmuramoyl-tripeptide--D-alanyl-D- alan ine ligase	SECINSTRO3249_0236, ,psos,UDP-N-acetylmuramoyl-tripeptide--D-alanyl-D- alanineligase	G5702_07420, ,psos,UDP-N-acetylmuramoyl-tripeptide--D-alanyl-D- alanine ligase	G5701_05665, ,psos,UDP-N-acetylmuramoyl-tripeptide--D-alanyl-D- alanine ligase	SCc_133, ,psos,UDP-N-acetylmuramoylalanyl-D-glutamyl-2, 6-diaminopimelate--D-alanyl-D-alanyl ligase	G5700_00950, ,psos,UDP-N-acetylmuramoyl-tripeptide--D-alanyl-D- alanine ligase	G5663_04385, ,psos,UDP-N-acetylmuramoyl-tripeptide--D-alanyl-D- alanine ligase	FUHL01_50579, ,psos,UDP-N-acetylmuramoyl-tripeptide:D-alanyl-D- alanin e ligase	STSPAZIEG_0294, ,psos,UDP-N-acetylmuramoyl-tripeptide--D-alanyl-D- alanineligase
GPZ85_010135, ,psos,phospho-N-acetylmuramoyl-pentapeptide- transferase	SYMBAF_RS13570, ,psos,phospho-N-acetylmuramoyl-pentapeptide- transferase	GPZ83_006670, ,psos,phospho-N-acetylmuramoyl-pentapeptide- transferase	SSYIS1_14640, ,psos,phospho-N-acetylmuramoyl-pentapeptide- transferase	SSYM_2409, ,psos,phospho-N-acetylmuramoyl-pentapeptide transferase	G5703_02435, ,psos,phospho-N-acetylmuramoyl-pentapeptide- transferase	SCTVLC_0483, ,psos,Phospho-N-acetylmuramoyl-pentapeptide- transferas e	SECINSTRO3249_0235, ,psos,Phospho-N-acetylmuramoyl-pentapeptide- transferase	G5702_07425, ,psos,phospho-N-acetylmuramoyl-pentapeptide- transferase	G5701_05660, ,psos,phospho-N-acetylmuramoyl-pentapeptide- transferase	SCc_134, ,psos,phospho-N-acetylmuramoyl-pentapeptide- transferase	G5700_00945, ,psos,phospho-N-acetylmuramoyl-pentapeptide- transferase	G5663_04380, ,psos,phospho-N-acetylmuramoyl-pentapeptide- transferase	FUHL01_50580, ,psos,phospho-N-acetylmuramoyl-pentapeptide transferase	STSPAZIEG_0295, ,psos,Phospho-N-acetylmuramoyl-pentapeptide- transferase
GPZ85_010130, ,psos,UDP-N-acetylmuramoyl-L-alanine--D-glutamate ligase	SYMBAF_RS13565, ,psos,UDP-N-acetylmuramoyl-L-alanine--D-glutamate ligase	GPZ83_006675, ,psos,UDP-N-acetylmuramoyl-L-alanine--D-glutamate ligase	SSYIS1_14630, ,psos,UDP-N-acetylmuramoylalanine--D-glutamate ligase	SSYM_2408, ,psos,UDP-N-acetylmuramoyl-L-alanine:D-glutamate ligase	G5703_02430, ,psos,UDP-N-acetylmuramoyl-L-alanine--D-glutamate ligase	SCTVLC_0484, ,psos,UDP-N-acetylmuramoylalanine--D-glutamate ligase	SECINSTRO3249_0234, ,psos,UDP-N-acetylmuramoylalanine--D-glutamate ligase	G5702_07430, ,psos,UDP-N-acetylmuramoyl-L-alanine--D-glutamate ligase	G5701_05655, ,psos,UDP-N-acetylmuramoyl-L-alanine--D-glutamate ligase	SCc_135, ,psos,UDP-N-acetylmuramoylalanine--D-glutamate ligase	G5700_00940, ,psos,UDP-N-acetylmuramoyl-L-alanine--D-glutamate ligase	G5663_04375, ,psos,UDP-N-acetylmuramoyl-L-alanine--D-glutamate ligase	FUHL01_50581, ,psos,UDP-N-acetylmuramoyl-L-alanine:D-glutamate ligase	STSPAZIEG_0296, ,psos,UDP-N-acetylmuramoylalanine--D-glutamate ligase
GPZ85_010125, ,psos,cell division protein FtsW	SYMBAF_RS13560, ,psos,cell division protein FtsW	GPZ83_006680, ,psos,cell division protein FtsW	SSYIS1_14620, ,psos,peptidoglycan glycosyltransferase FtsW	SSYM_2407, ,psos,integral membrane protein involved in stabilizing FstZ ring during cell division	G5703_02425, ,psos,cell division protein FtsW	SCTVLC_0485, ,psos,Lipid II flippase FtsW	SECINSTRO3249_0233, ,psos,Probable peptidoglycan glycosyltransferase FtsW,partial	G5702_07435, ,psos,cell division protein FtsW	G5701_05650, ,psos,cell division protein FtsW	SCc_136, ,psos,cell division membrane protein involved in shape determination	G5700_00935, ,psos,cell division protein FtsW	G5663_04370, ,psos,cell division protein FtsW	FUHL01_50582, ,psos,integral membrane protein involved in stabilizing FstZ ring during cell division	STSPAZIEG_0297, ,psos,Lipid II flippase FtsW
GPZ85_010120, ,psos,undecaprenyldiphospho-muramoylpentapeptide beta-N-acetylglucosaminyltransferase	SYMBAF_RS13555, ,psos,undecaprenyldiphospho-muramoylpentapeptide beta-N-acetylglucosaminyltransferase	GPZ83_006685, ,psos,undecaprenyldiphospho-muramoylpentapeptide beta-N-acetylglucosaminyltransferase	SSYIS1_14610, ,psos,UDP-N-acetylglucosamine--N-acetylmuramyl- (pentapeptide) pyrophosphoryl-undecaprenol N-acetylglucosamine transferase	SSYM_2406, ,psos,N-acetylglucosaminyl transferase	G5703_02420, ,psos,undecaprenyldiphospho-muramoylpentapeptide beta-N-acetylglucosaminyltransferase	SCTVLC_0486, ,psos,UDP-N-acetylglucosamine--N-acetylmuramyl- (pentap eptide) pyrophosphoryl-undecaprenol N-acetylglucosamine transferase	SECINSTRO3249_0232, ,psos,UDP-N-acetylglucosamine: N-acetylmuramyl-(pentapeptide) pyrophosphoryl-undecaprenolN-acetylglucosamine transferase	G5702_07440, ,psos,undecaprenyldiphospho-muramoylpentapeptide beta-N-acetylglucosaminyltransferase	G5701_05645, ,psos,undecaprenyldiphospho-muramoylpentapeptide beta-N-acetylglucosaminyltransferase	SCc_137, ,psos,N-acetylglucosaminyl transferase	G5700_00930, ,psos,undecaprenyldiphospho-muramoylpentapeptide beta-N-acetylglucosaminyltransferase	G5663_04365, ,psos,undecaprenyldiphospho-muramoylpentapeptide beta-N-acetylglucosaminyltransferase	FUHL01_50583, ,psos,N-acetylglucosaminyl transferase	STSPAZIEG_0298, ,psos,UDP-N-acetylglucosamine--N-acetylmuramyl- (pentapeptide)pyrophosphoryl-undecaprenolN- acetylglucosaminetransferase
GPZ85_010115, ,psos,UDP-N-acetylmuramate--L-alanine ligase	SYMBAF_RS13550, ,psos,UDP-N-acetylmuramate--L-alanine ligase	GPZ83_006690, ,psos,UDP-N-acetylmuramate--L-alanine ligase	SSYIS1_14600, ,psos,UDP-N-acetylmuramate--L-alanine ligase	SSYM_2405, ,psos,putative UDP-N-acetylmuramate:L-alanine ligase	G5703_02415, ,psos,UDP-N-acetylmuramate--L-alanine ligase	SCTVLC_0487, ,psos,UDP-N-acetylmuramate--L-alanine ligase	SECINSTRO3249_0231, ,psos,UDP-N-acetylmuramate--L-alanine ligase	G5702_04745, ,psos,UDP-N-acetylmuramate--L-alanine ligase	G5701_05640, ,psos,UDP-N-acetylmuramate--L-alanine ligase	SCc_138, ,psos,UDP-N-acetylmuramate--alanine ligase	G5700_00925, ,psos,UDP-N-acetylmuramate--L-alanine ligase	G5663_04360, ,psos,UDP-N-acetylmuramate--L-alanine ligase	FUHL01_50584, ,psos,UDP-N-acetylmuramate:L-alanine ligase	STSPAZIEG_0299, ,psos,Bifunctional UDP-N-acetylmuramate--L-alanine ligase/D-alanine--D-alanine ligase B
GPZ85_010105, ,psos,cell division protein FtsQ	SYMBAF_RS13540, ,psos,cell division protein FtsQ	GPZ83_006700, ,psos,cell division protein FtsQ	SSYIS1_14580, ,psos,cell division protein FtsQ	SSYM_2403, ,psos,putative membrane anchored protein involved in growth of wall at septum	G5703_02405, ,psos,cell division protein FtsQ	SCTVLC_0489, ,psos,Cell division protein FtsQ	SECINSTRO3249_0229, ,psos,Cell division protein FtsQ, partial	G5702_04755, ,psos,cell division protein FtsQ	G5701_05630, ,psos,cell division protein FtsQ	SCc_140, ,psos,cell division protein FtsQ	G5700_00915, ,psos,cell division protein FtsQ	G5663_04350, ,psos,cell division protein FtsQ	FUHL01_50586, ,psos,membrane anchored protein involved in growth of wall at septum	STSPAZIEG_0300, ,psos,Cell division protein FtsQ
GPZ85_010100, ,psos,cell division protein FtsA	SYMBAF_RS13535, ,psos,cell division protein FtsA	GPZ83_006705, ,psos,cell division protein FtsA	SSYIS1_14570, ,psos,cell division protein FtsA	SSYM_2402, ,psos,ATP-binding cell division protein involved in recruitment of FtsK to Z ring	G5703_02400, ,psos,cell division protein FtsA	SCTVLC_0490, ,psos,Cell division protein FtsA	SECINSTRO3249_0228, ,psos,Cell division protein FtsA	G5702_04760, ,psos,cell division protein FtsA	G5701_05625, ,psos,cell division protein FtsA	SCc_141, ,psos,ATP-binding cell division protein	G5700_00910, ,psos,cell division protein FtsA	G5663_04345, ,psos,cell division protein FtsA	FUHL01_50587, ,psos,ATP-binding cell division protein involved in recruitment of FtsK to Z ring	STSPAZIEG_0301, ,psos,Cell division protein FtsA
GPZ85_010095, ,psos,cell division protein FtsZ	SYMBAF_RS13530, ,psos,cell division protein FtsZ	GPZ83_006710, ,psos,cell division protein FtsZ	SSYIS1_14560, ,psos,cell division protein FtsZ	SSYM_2401, ,psos,GTP-binding tubulin-like cell division protein	G5703_02395, ,psos,cell division protein FtsZ	SCTVLC_0491, ,psos,Cell division protein FtsZ	SECINSTRO3249_0227, ,psos,Cell division protein FtsZ	G5702_04765, ,psos,cell division protein FtsZ	G5701_05620, ,psos,cell division protein FtsZ	SCc_142, ,psos,cytoskeletal cell division protein	G5700_00905, ,psos,cell division protein FtsZ	G5663_04340, ,psos,cell division protein FtsZ	FUHL01_50588, ,psos,GTP-binding tubulin-like cell division protein	STSPAZIEG_0302, ,psos,Cell division protein FtsZ
GPZ85_010090, ,psos,UDP-3-O-acyl-N-acetylglucosamine deacetylase	SYMBAF_RS13525, ,psos,UDP-3-O-acyl-N-acetylglucosamine deacetylase	GPZ83_006715, ,psos,UDP-3-O-acyl-N-acetylglucosamine deacetylase	SSYIS1_14550, ,psos,UDP-3-O-acyl-N-acetylglucosamine deacetylase	SSYM_2400, ,psos,UDP-3-O-acyl N-acetylglucosamine deacetylase	G5703_02390, ,psos,UDP-3-O-acyl-N-acetylglucosamine deacetylase	SCTVLC_0492, ,psos,UDP-3-O-[3-hydroxymyristoyl] N-acetylglucosamine deacetylase	SECINSTRO3249_0226, ,psos,UDP-3-O-acyl-N-acetylglucosamine deacetylase	G5702_04770, ,psos,UDP-3-O-acyl-N-acetylglucosamine deacetylase	G5701_05615, ,psos,UDP-3-O-acyl-N-acetylglucosamine deacetylase	SCc_143, ,psos,UDP-3-O-[3-hydroxymyristoyl] N-acetylglucosamine deacetylase	G5700_00900, ,psos,UDP-3-O-acyl-N-acetylglucosamine deacetylase	G5663_04335, ,psos,UDP-3-O-acyl-N-acetylglucosamine deacetylase	FUHL01_50589, ,psos,UDP-3-O-acyl N-acetylglucosamine deacetylase	STSPAZIEG_0303, ,psos,UDP-3-O-[3-hydroxymyristoyl] N-acetylglucosaminedeacetylase
GPZ85_010075, ,psos,preprotein translocase subunit SecA	SYMBAF_RS13510, ,psos,preprotein translocase subunit SecA	GPZ83_006730, ,psos,preprotein translocase subunit SecA	SSYIS1_14520, ,psos,protein translocase subunit SecA	SSYM_2397, ,psos,preprotein translocase subunit, ATPase	G5703_02375, ,psos,preprotein translocase subunit SecA	SCTVLC_0495, ,psos,Protein translocase subunit SecA	SECINSTRO3249_0223, ,psos,Protein translocase subunit SecA	G5702_04785, ,psos,preprotein translocase subunit SecA	G5701_05595, ,psos,preprotein translocase subunit SecA	SCc_145, ,psos,preprotein translocase subunit (ATPase)	G5700_00885, ,psos,preprotein translocase subunit SecA	G5663_04320, ,psos,preprotein translocase subunit SecA	FUHL01_50591, ,psos,preprotein translocase subunit, ATPase	STSPAZIEG_0305, ,psos,Protein translocase subunit SecA
GPZ85_011800, ,psos,arginine--tRNA ligase	SYMBAF_RS05095, ,psos,arginine--tRNA ligase	GPZ83_010810, ,psos,arginine--tRNA ligase	SSYIS1_04490, ,psos,arginine--tRNA ligase	SSYM_1733, ,psos,arginyl-tRNA synthetase	G5703_03500, ,psos,arginine--tRNA ligase	SCTVLC_1506, ,psos,Arginine--tRNA ligase	SECINSTRO3249_0862, ,psos,Arginine--tRNA ligase	G5702_03295, ,psos,arginine--tRNA ligase	G5701_06465, ,psos,arginine--tRNA ligase	SCc_451, ,psos,arginyl-tRNA synthetase	G5700_08200, ,psos,arginine--tRNA ligase	G5663_04905, ,psos,arginine--tRNA ligase	FUHL01_50005, ,psos,arginyl-tRNA synthetase	STSPAZIEG_0306, ,psos,Arginine--tRNA ligase
GPZ85_007580, ,psos,peptide deformylase	SYMBAF_RS14460, ,psos,peptide deformylase	GPZ83_000035, ,psos,peptide deformylase	SSYIS1_07140, ,psos,peptide deformylase	SSYM_0932, ,psos,peptide deformylase	G5703_11540, ,psos,peptide deformylase	SCTVLC_0155, ,psos,Peptide deformylase	SECINSTRO3249_0273, ,psos,Peptide deformylase	G5702_09200, ,psos,peptide deformylase	G5701_09190, ,psos,peptide deformylase	SCc_072, ,psos,polypeptide deformylase	G5700_06045, ,psos,peptide deformylase	G5663_04455, ,psos,peptide deformylase	FUHL01_50458, ,psos,peptide deformylase	STSPAZIEG_0307, ,psos,Peptide deformylase
GPZ85_007575, ,psos,methionyl-tRNA formyltransferase	SYMBAF_RS14465, ,psos,methionyl-tRNA formyltransferase	GPZ83_000040, ,psos,methionyl-tRNA formyltransferase	SSYIS1_07130, ,psos,methionyl-tRNA formyltransferase	SSYM_0931, ,psos,10-formyltetrahydrofolate:L-methionyl- tRNA(fMet) N-formyltransferase	G5703_11535, ,psos,methionyl-tRNA formyltransferase	SCTVLC_0156, ,psos,Methionyl-tRNA formyltransferase	SECINSTRO3249_1159, ,psos,Methionyl-tRNA formyltransferase	G5702_09205, ,psos,methionyl-tRNA formyltransferase	G5701_09185, ,psos,methionyl-tRNA formyltransferase	SCc_071, ,psos,methionyl-tRNA formyltransferase	G5700_06040, ,psos,methionyl-tRNA formyltransferase	G5663_04450, ,psos,methionyl-tRNA formyltransferase	FUHL01_50459, ,psos,10-formyltetrahydrofolate:L-methionyl- tRNA(fMet) N-formyltransferase	STSPAZIEG_0308, ,psos,Methionyl-tRNA formyltransferase
GPZ85_007565, ,psos,Trk system potassium transporter TrkA	SYMBAF_RS14475, ,psos,Trk system potassium transporter TrkA	GPZ83_000050, ,psos,Trk system potassium transporter TrkA	SSYIS1_07110, ,psos,NAD-binding component of TrK potassium transporter	SSYM_0929, ,psos,putative NAD-binding component of TrK potassium transporter	G5703_11525, ,psos,Trk system potassium transporter TrkA	SCTVLC_0158, ,psos,Trk system potassium uptake protein TrkA	SECINSTRO3249_0276, ,psos,Trk system potassium uptake protein TrkA	G5702_09215, ,psos,Trk system potassium transporter TrkA	G5701_09175, ,psos,Trk system potassium transporter TrkA	SCc_069, ,psos,potassium transporter peripheral membrane component	G5700_06030, ,psos,Trk system potassium transporter TrkA	G5663_04440, ,psos,Trk system potassium transporter TrkA	FUHL01_50461, ,psos,NAD-binding component of TrK potassium transporter	STSPAZIEG_0309, ,psos,Trk system potassium uptake protein TrkA
GPZ85_002215, ,psos,adenylosuccinate synthase	SYMBAF_RS02190, ,psos,adenylosuccinate synthase	GPZ83_003890, ,psos,adenylosuccinate synthase	SSYIS1_18530, ,psos,adenylosuccinate synthetase	SSYM_1477, ,psos,adenylosuccinate synthetase	G5703_04175, ,psos,adenylosuccinate synthase	SCTVLC_0927, ,psos,Adenylosuccinate synthetase	SECINSTRO3249_1279, ,psos,Adenylosuccinate synthetase	G5702_00090, ,psos,adenylosuccinate synthase	G5701_02660, ,psos,adenylosuccinate synthase	SCc_087, ,psos,adenylosuccinate synthetase	G5700_02650, ,psos,adenylosuccinate synthase	G5663_00320, ,psos,adenylosuccinate synthase	FUHL01_30114, ,psos,adenylosuccinate synthetase	STSPAZIEG_0310, ,psos,Adenylosuccinate synthetase
GPZ85_002235, ,psos,30S ribosomal protein S6	SYMBAF_RS02210, ,psos,30S ribosomal protein S6	GPZ83_003910, ,psos,30S ribosomal protein S6	SSYIS1_18480, ,psos,30S ribosomal protein S6	SSYM_1472, ,psos,30S ribosomal subunit protein S6	G5703_04195, ,psos,30S ribosomal protein S6	SCTVLC_0922, ,psos,30S ribosomal protein S6	SECINSTRO3249_1283, ,psos,30S ribosomal protein S6	G5702_00070, ,psos,30S ribosomal protein S6	G5701_02680, ,psos,30S ribosomal protein S6	SCc_090, ,psos,30S ribosomal protein S6	G5700_02670, ,psos,30S ribosomal protein S6	G5663_00300, ,psos,30S ribosomal protein S6	FUHL01_30109, ,psos,30S ribosomal subunit protein S6	STSPAZIEG_0311, ,psos,30S ribosomal protein S6
GPZ85_002245, ,psos,30S ribosomal protein S18	SYMBAF_RS02220, ,psos,30S ribosomal protein S18	GPZ83_003920, ,psos,30S ribosomal protein S18	SSYIS1_18470, ,psos,30S ribosomal protein S18	SSYM_1471, ,psos,30S ribosomal subunit protein S18	G5703_04205, ,psos,30S ribosomal protein S18	SCTVLC_0920, ,psos,30S ribosomal protein S18	SECINSTRO3249_1285, ,psos,30S ribosomal protein S18	G5702_00060, ,psos,30S ribosomal protein S18	G5701_02690, ,psos,30S ribosomal protein S18	SCc_092, ,psos,30S ribosomal protein S18	G5700_02680, ,psos,30S ribosomal protein S18	G5663_00290, ,psos,30S ribosomal protein S18	FUHL01_30107, ,psos,30S ribosomal subunit protein S18	STSPAZIEG_0312, ,psos,30S ribosomal protein S18
GPZ85_002250, ,psos,50S ribosomal protein L9	SYMBAF_RS02225, ,psos,50S ribosomal protein L9	GPZ83_003925, ,psos,50S ribosomal protein L9	SSYIS1_18460, ,psos,50S ribosomal protein L9	SSYM_1470, ,psos,50S ribosomal subunit protein L9	G5703_04210, ,psos,50S ribosomal protein L9	SCTVLC_0919, ,psos,50S ribosomal protein L9	SECINSTRO3249_1286, ,psos,50S ribosomal protein L9	G5702_00055, ,psos,50S ribosomal protein L9	G5701_02695, ,psos,50S ribosomal protein L9	SCc_093, ,psos,50S ribosomal protein L9	G5700_02685, ,psos,50S ribosomal protein L9	G5663_00285, ,psos,50S ribosomal protein L9	FUHL01_30106, ,psos,50S ribosomal subunit protein L9	STSPAZIEG_0313, ,psos,50S ribosomal protein L9
GPZ85_011000, ,psos,adenylosuccinate lyase	SYMBAF_RS06615, ,psos,adenylosuccinate lyase	GPZ83_012295, ,psos,adenylosuccinate lyase	SSYIS1_12710, ,psos,adenylosuccinate lyase	SSYM_2366, ,psos,adenylosuccinate lyase	G5703_07275, ,psos,adenylosuccinate lyase	SCTVLC_2107, ,psos,Adenylosuccinate lyase	SECINSTRO3249_0680, ,psos,Adenylosuccinate lyase	G5702_04235, ,psos,adenylosuccinate lyase	G5701_03935, ,psos,adenylosuccinate lyase	SCc_406, ,psos,adenylosuccinate lyase	G5700_02190, ,psos,adenylosuccinate lyase	G5663_00785, ,psos,adenylosuccinate lyase	FUHL01_50145, ,psos,adenylosuccinate lyase	STSPAZIEG_0318, ,psos,Adenylosuccinate lyase
GPZ85_006845, ,psos,oligopeptidase A	SYMBAF_RS15200, ,psos,oligopeptidase A	GPZ83_000775, ,psos,oligopeptidase A	SSYIS1_30030, ,psos,oligopeptidase A	SSYM_2202, ,psos,putative oligopeptidase A	G5703_09985, ,psos,oligopeptidase A	SCTVLC_1309, ,psos,Oligopeptidase A	SECINSTRO3249_0288, ,psos,Oligopeptidase A	G5702_03035, ,psos,oligopeptidase A	G5701_02730, ,psos,oligopeptidase A	SCc_714, ,psos,oligopeptidase A	G5700_06805, ,psos,oligopeptidase A	G5663_07210, ,psos,oligopeptidase A	FUHL01_50003, ,psos,oligopeptidase A	STSPAZIEG_0320, ,psos,Oligopeptidase A
GPZ85_005330, ,psos,4-hydroxy-tetrahydrodipicolinate synthase	SYMBAF_RS08470, ,psos,4-hydroxy-tetrahydrodipicolinate synthase	GPZ83_013725, ,psos,4-hydroxy-tetrahydrodipicolinate synthase	SSYIS1_01630, ,psos,4-hydroxy-tetrahydrodipicolinate synthase	SSYM_1349, ,psos,dihydrodipicolinate synthase	G5703_00520, ,psos,4-hydroxy-tetrahydrodipicolinate synthase	SCTVLC_0949, ,psos,4-hydroxy-tetrahydrodipicolinate synthase	SECINSTRO3249_0897, ,psos,4-hydroxy-tetrahydrodipicolinate synthase	G5702_08040, ,psos,4-hydroxy-tetrahydrodipicolinate synthase	G5701_08445, ,psos,4-hydroxy-tetrahydrodipicolinate synthase	SCc_305, ,psos,dihydrodipicolinate synthase	G5700_03000, ,psos,4-hydroxy-tetrahydrodipicolinate synthase	G5663_00940, ,psos,4-hydroxy-tetrahydrodipicolinate synthase	FUHL01_50633, ,psos,dihydrodipicolinate synthase	STSPAZIEG_0321, ,psos,4-hydroxy-tetrahydrodipicolinate synthase
GPZ85_002680, ,psos,arabinose-5-phosphate isomerase KdsD	SYMBAF_RS02805, ,psos,arabinose-5-phosphate isomerase KdsD	GPZ83_004410, ,psos,arabinose-5-phosphate isomerase KdsD	SSYIS1_05840, ,psos,arabinose 5-phosphate isomerase	SSYM_0537, ,psos,putative D-arabinose 5-phosphate isomerase	G5703_05470, ,psos,arabinose-5-phosphate isomerase KdsD	SCTVLC_2021, ,psos,Arabinose 5-phosphate isomerase KdsD	SECINSTRO3249_0145, ,psos,Arabinose 5-phosphate isomerase KdsD	G5702_01025, ,psos,arabinose-5-phosphate isomerase KdsD	G5701_00700, ,psos,arabinose-5-phosphate isomerase KdsD	SCc_610, ,psos,D-arabinose 5-phosphate isomerase	G5700_02915, ,psos,arabinose-5-phosphate isomerase KdsD	G5663_06015, ,psos,arabinose-5-phosphate isomerase KdsD	FUHL01_50015, ,psos,D-arabinose 5-phosphate isomerase	STSPAZIEG_0322, ,psos,Arabinose 5-phosphate isomerase KdsD
GPZ85_002640, ,psos,BolA family iron metabolism protein IbaG	SYMBAF_RS02765, ,psos,BolA family iron metabolism protein IbaG	GPZ83_004370, ,psos,BolA family iron metabolism protein IbaG	SSYIS1_05760, ,psos,DNA-binding transcriptional regulator	SSYM_0546, ,psos,putative DNA-binding transcriptional regulator	G5703_05510, ,psos,BolA family transcriptional regulator	SCTVLC_1369, ,psos,Uncharacterized protein YrbA	SECINSTRO3249_0139, ,psos,Acid stress protein IbaG	G5702_01060, ,psos,BolA family iron metabolism protein IbaG	G5701_00660, ,psos,BolA family transcriptional regulator	SCc_604, ,psos,putative transcriptional regulator, bolA family	G5700_02950, ,psos,BolA family iron metabolism protein IbaG	G5663_05980, ,psos,BolA family transcriptional regulator	FUHL01_50021, ,psos,putative DNA-binding transcriptional regulator	STSPAZIEG_0324, ,psos,Uncharacterized protein YrbA
GPZ85_002635, ,psos,UDP-N-acetylglucosamine 1-carboxyvinyltransferase	SYMBAF_RS02760, ,psos,UDP-N-acetylglucosamine 1-carboxyvinyltransferase	GPZ83_004365, ,psos,UDP-N-acetylglucosamine 1-carboxyvinyltransferase	SSYIS1_05750, ,psos,UDP-N-acetylglucosamine 1-carboxyvinyltransferase	SSYM_0547, ,psos,UDP-N-acetylglucosamine 1-carboxyvinyltransferase	G5703_05515, ,psos,UDP-N-acetylglucosamine 1-carboxyvinyltransferase	SCTVLC_1370, ,psos,UDP-N-acetylglucosamine 1-carboxyvinyltransferase	SECINSTRO3249_0138, ,psos,UDP-N-acetylglucosamine 1-carboxyvinyltransferase	G5702_01065, ,psos,UDP-N-acetylglucosamine 1-carboxyvinyltransferase	G5701_00655, ,psos,UDP-N-acetylglucosamine 1-carboxyvinyltransferase	SCc_603, ,psos,UDP-N-acetylglucosamine 1-carboxyvinyltransferase	G5700_02955, ,psos,UDP-N-acetylglucosamine 1-carboxyvinyltransferase	G5663_05975, ,psos,UDP-N-acetylglucosamine 1-carboxyvinyltransferase	FUHL01_50022, ,psos,UDP-N-acetylglucosamine 1-carboxyvinyltransferase	STSPAZIEG_0325, ,psos,UDP-N-acetylglucosamine 1-carboxyvinyltransferase
GPZ85_008815, ,psos,preprotein translocase subunit YajC	SYMBAF_RS12280, ,psos,preprotein translocase subunit YajC	GPZ83_007900, ,psos,preprotein translocase subunit YajC	SSYIS1_26030, ,psos,secYEG protein translocase auxillary subunit	SSYM_2302, ,psos,SecYEG protein translocase auxillary subunit	G5703_02915, ,psos,preprotein translocase subunit YajC	SCTVLC_0396, ,psos,UPF0092 membrane protein YajC	SECINSTRO3249_0320, ,psos,Sec translocon accessory complex subunit YajC	G5702_05930, ,psos,preprotein translocase subunit YajC	G5701_05150, ,psos,preprotein translocase subunit YajC	SCc_465, ,psos,SecYEG protein translocase auxillary subunit	G5700_03535, ,psos,preprotein translocase subunit YajC	G5663_05610, ,psos,preprotein translocase subunit YajC	FUHL01_50436, ,psos,SecYEG protein translocase auxillary subunit	STSPAZIEG_0330, ,psos,UPF0092 membrane protein YajC
GPZ85_008810, ,psos,protein translocase subunit SecD	SYMBAF_RS12275, ,psos,protein translocase subunit SecD	GPZ83_007905, ,psos,protein translocase subunit SecD	SSYIS1_26020, ,psos,protein translocase subunit SecD	SSYM_2303, ,psos,putative SecYEG protein translocase auxillary subunit	G5703_02920, ,psos,protein translocase subunit SecD	SCTVLC_0397, ,psos,Protein translocase subunit SecD	SECINSTRO3249_0321, ,psos,Protein translocase subunit SecD	G5702_05935, ,psos,protein translocase subunit SecD	G5701_05145, ,psos,protein translocase subunit SecD	SCc_466, ,psos,preprotein translocase subunit SecD	G5700_03540, ,psos,protein translocase subunit SecD	G5663_05615, ,psos,protein translocase subunit SecD	FUHL01_50435, ,psos,SecYEG protein translocase auxillary subunit	STSPAZIEG_0331, ,psos,Protein translocase subunit SecD
GPZ85_008805, ,psos,protein translocase subunit SecF	SYMBAF_RS12270, ,psos,protein translocase subunit SecF	GPZ83_007910, ,psos,protein translocase subunit SecF	SSYIS1_26010, ,psos,protein-export membrane protein SecF	SSYM_2304, ,psos,putative SecYEG protein translocase auxillary subunit	G5703_02925, ,psos,protein translocase subunit SecF	SCTVLC_0398, ,psos,Protein translocase subunit SecF	SECINSTRO3249_0322, ,psos,Protein translocase subunit SecF, partial	G5702_05940, ,psos,protein translocase subunit SecF	G5701_05140, ,psos,protein translocase subunit SecF	SCc_467, ,psos,preprotein translocase subunit SecF	G5700_03545, ,psos,protein translocase subunit SecF	G5663_05620, ,psos,protein translocase subunit SecF	FUHL01_50434, ,psos,SecYEG protein translocase auxillary subunit	STSPAZIEG_0332, ,psos,Protein translocase subunit SecF
GPZ85_008795, ,psos,bifunctional diaminohydroxyphosphoribosylaminopyrimidine deaminase/5-amino-6-(5-phosphoribosylamino)uracil reductase RibD	SYMBAF_RS12255, ,psos,bifunctional diaminohydroxyphosphoribosylaminopyrimidine deaminase/5-amino-6-(5-phosphoribosylamino)uracil reductase RibD	GPZ83_007920, ,psos,bifunctional diaminohydroxyphosphoribosylaminopyrimidine deaminase/5-amino-6-(5-phosphoribosylamino)uracil reductase RibD	SSYIS1_25990, ,psos,riboflavin biosynthesis protein RibD	SSYM_2306, ,psos,fused diaminohydroxyphosphoribosylaminopyrimidine deaminase and 5-amino-6-(5-phosphoribosylamino) uracil reductase	G5703_02935, ,psos,bifunctional diaminohydroxyphosphoribosylaminopyrimidine deaminase/5-amino-6-(5-phosphoribosylamino)uracil reductase RibD	SCTVLC_0400, ,psos,Riboflavin biosynthesis protein RibD	SECINSTRO3249_0324, ,psos,Riboflavin biosynthesis protein RibD	G5702_05950, ,psos,bifunctional diaminohydroxyphosphoribosylaminopyrimidine deaminase/5-amino-6-(5-phosphoribosylamino)uracil reductase RibD	G5701_05130, ,psos,bifunctional diaminohydroxyphosphoribosylaminopyrimidine deaminase/5-amino-6-(5-phosphoribosylamino)uracil reductase RibD	SCc_468, ,psos,diaminohydroxyphosphoribosylaminopyrimidine deaminase	G5700_03555, ,psos,bifunctional diaminohydroxyphosphoribosylaminopyrimidine deaminase/5-amino-6-(5-phosphoribosylamino)uracil reductase RibD	G5663_05630, ,psos,bifunctional diaminohydroxyphosphoribosylaminopyrimidine deaminase/5-amino-6-(5-phosphoribosylamino)uracil reductase RibD	FUHL01_50433, ,psos,fused diaminohydroxyphosphoribosylaminopyrimidine deaminase;5-amino-6-(5-phosphoribosylamino) uracil reductase	STSPAZIEG_0333, ,psos,Riboflavin biosynthesis protein RibD
GPZ85_008780, ,psos,thiamine-phosphate kinase	SYMBAF_RS12240, ,psos,thiamine-phosphate kinase	GPZ83_007935, ,psos,thiamine-phosphate kinase	SSYIS1_25960, ,psos,thiamine-monophosphate kinase	SSYM_2309, ,psos,thiamin-monophosphate kinase	G5703_02950, ,psos,thiamine-phosphate kinase	SCTVLC_0403, ,psos,Thiamine-monophosphate kinase	SECINSTRO3249_0327, ,psos,Thiamine-monophosphate kinase	G5702_05965, ,psos,thiamine-phosphate kinase	G5701_05115, ,psos,thiamine-phosphate kinase	SCc_471, ,psos,thiamine-monophosphate kinase	G5700_07000, ,psos,thiamine-phosphate kinase	G5663_05650, ,psos,thiamine-phosphate kinase	FUHL01_50430, ,psos,thiamin-monophosphate kinase	STSPAZIEG_0334, ,psos,Thiamine-monophosphate kinase
GPZ85_008785, ,psos,transcription antitermination factor NusB	SYMBAF_RS12245, ,psos,transcription antitermination factor NusB	GPZ83_007930, ,psos,transcription antitermination factor NusB	SSYIS1_25970, ,psos,transcription antitermination protein NusB	SSYM_2308, ,psos,transcription antitermination protein	G5703_02945, ,psos,transcription antitermination factor NusB	SCTVLC_0402, ,psos,N utilization substance protein B	SECINSTRO3249_0326, ,psos,N utilization substance protein B	G5702_05960, ,psos,transcription antitermination factor NusB	G5701_05120, ,psos,transcription antitermination factor NusB	SCc_470, ,psos,transcription termination, L factor	G5700_06995, ,psos,transcription antitermination factor NusB	G5663_05645, ,psos,transcription antitermination factor NusB	FUHL01_50431, ,psos,transcription antitermination protein	STSPAZIEG_0335, ,psos,N utilization substance protein B
GPZ85_001100, ,psos,6-phosphofructokinase	SYMBAF_RS00820, ,psos,6-phosphofructokinase	GPZ83_002700, ,psos,6-phosphofructokinase	SSYIS1_27800, ,psos,ATP-dependent 6-phosphofructokinase	SSYM_2136, ,psos,6-phosphofructokinase I	G5703_00040, ,psos,6-phosphofructokinase	SCTVLC_1885, ,psos,6-phosphofructokinase isozyme 1	SECINSTRO3249_0993, ,psos,ATP-dependent 6-phosphofructokinase isozyme 1	G5702_03750, ,psos,6-phosphofructokinase	G5701_10165, ,psos,6-phosphofructokinase	SCc_678, ,psos,6-phosphofructokinase	G5700_08385, ,psos,6-phosphofructokinase	G5663_07800, ,psos,6-phosphofructokinase	FUHL01_50681, ,psos,6-phosphofructokinase I	STSPAZIEG_0336, ,psos,ATP-dependent 6-phosphofructokinase isozyme 1
GPZ85_003390, ,psos,peptide chain release factor 3	SYMBAF_RS03400, ,psos,peptide chain release factor 3	GPZ83_005010, ,psos,peptide chain release factor 3	SSYIS1_00830, ,psos,peptide chain release factor 3	SSYM_1802, ,psos,peptide chain release factor RF-3	G5703_04435, ,psos,peptide chain release factor 3	SCTVLC_1406, ,psos,Peptide chain release factor 3	SECINSTRO3249_0068, ,psos,Peptide chain release factor RF3	G5702_01710, ,psos,peptide chain release factor 3	G5701_06930, ,psos,peptide chain release factor 3	SCc_282, ,psos,peptide chain release factor RF-3	G5700_03485, ,psos,peptide chain release factor 3	G5663_07385, ,psos,peptide chain release factor 3	FUHL01_50738, ,psos,peptide chain release factor RF-3	STSPAZIEG_0337, ,psos,Peptide chain release factor 3
GPZ85_003360, ,psos,DNA polymerase III subunit psi	SYMBAF_RS03370, ,psos,DNA polymerase III subunit psi	GPZ83_004980, ,psos,DNA polymerase III subunit psi	SSYIS1_00880, ,psos,DNA polymerase III subunit psi	SSYM_1797, ,psos,putative DNA polymerase III, psi subunit	G5703_04410, ,psos,DNA polymerase III subunit psi	SCTVLC_1411, ,psos,DNA polymerase III subunit psi	SECINSTRO3249_0070, ,psos,DNA polymerase III subunit psi	G5702_01685, ,psos,DNA polymerase III subunit psi	G5701_06955, ,psos,DNA polymerase III subunit psi	SCc_281, ,psos,DNA polymerase III subunit psi	G5700_03495, ,psos,DNA polymerase III subunit psi	G5663_07395, ,psos,DNA polymerase III subunit psi	FUHL01_50740, ,psos,DNA polymerase III, psi subunit	STSPAZIEG_0338, ,psos,DNA polymerase III subunit psi
GPZ85_010885, ,psos,ribose-phosphate diphosphokinase	SYMBAF_RS06730, ,psos,ribose-phosphate diphosphokinase	GPZ83_012405, ,psos,ribose-phosphate diphosphokinase	SSYIS1_06010, ,psos,ribose-phosphate pyrophosphokinase	SSYM_0521, ,psos,putative phosphoribosylpyrophosphate synthase	G5703_12180, ,psos,ribose-phosphate pyrophosphokinase	SCTVLC_0769, ,psos,Ribose-phosphate pyrophosphokinase	SECINSTRO3249_0633, ,psos,Ribose-phosphate pyrophosphokinase	G5702_08435, ,psos,ribose-phosphate pyrophosphokinase	G5701_09720, ,psos,ribose-phosphate pyrophosphokinase	SCc_419, ,psos,phosphoribosylpyrophosphate synthase	G5700_07785, ,psos,ribose-phosphate pyrophosphokinase	G5663_02745, ,psos,ribose-phosphate pyrophosphokinase	FUHL01_50679, ,psos,phosphoribosylpyrophosphate synthase	STSPAZIEG_0341, ,psos,Ribose-phosphate pyrophosphokinase
GPZ85_002690, ,psos,LPS export ABC transporter periplasmic protein LptC	SYMBAF_RS02815, ,psos,LPS export ABC transporter periplasmic protein LptC	GPZ83_004420, ,psos,LPS export ABC transporter periplasmic protein LptC	SSYIS1_05860, ,psos,lipopolysaccharide export system protein LptC	SSYM_0535, ,psos,putative conserved protein	G5703_05460, ,psos,LPS export ABC transporter periplasmic protein LptC	SCTVLC_2019, ,psos,Lipopolysaccharide export system protein LptC	SECINSTRO3249_0147, ,psos,Lipopolysaccharide export system protein LptC, partial	G5702_01015, ,psos,LPS export ABC transporter periplasmic protein LptC	G5701_00710, ,psos,LPS export ABC transporter periplasmic protein LptC	SCc_611, ,psos,putative exported protein YrbK	G5700_02905, ,psos,LPS export ABC transporter periplasmic protein LptC	G5663_06025, ,psos,LPS export ABC transporter periplasmic protein LptC	FUHL01_50014, ,psos,Lipopolysaccharide export system protein LptC	STSPAZIEG_0343, ,psos,Lipopolysaccharide export system protein LptC
GPZ85_002700, ,psos,LPS export ABC transporter ATP-binding protein	SYMBAF_RS02825, ,psos,LPS export ABC transporter ATP-binding protein	GPZ83_004430, ,psos,LPS export ABC transporter ATP-binding protein	SSYIS1_05880, ,psos,transporter subunit: ATP-binding component of ABC superfamily	SSYM_0533, ,psos,putative transporter subunit: ATP-binding component of ABC superfamily	G5703_05450, ,psos,LPS export ABC transporter ATP-binding protein	SCTVLC_2017, ,psos,Lipopolysaccharide export system ATP-binding protein LptB	SECINSTRO3249_0149, ,psos,Lipopolysaccharide export system ATP-binding protein LptB	G5702_01005, ,psos,LPS export ABC transporter ATP-binding protein	G5701_00720, ,psos,LPS export ABC transporter ATP-binding protein	SCc_613, ,psos,putative ABC transporter ATP-binding protein lipopolysaccharide	G5700_02895, ,psos,LPS export ABC transporter ATP-binding protein	G5663_06035, ,psos,LPS export ABC transporter ATP-binding protein	FUHL01_50012, ,psos,putative lipopolysaccharide transport protein B: ATP-binding component of ABC superfamily	STSPAZIEG_0344, ,psos,Lipopolysaccharide export system ATP-binding protein LptB
GPZ85_002695, ,psos,lipopolysaccharide ABC transporter substrate-binding protein LptA	SYMBAF_RS02820, ,psos,lipopolysaccharide ABC transporter substrate-binding protein LptA	GPZ83_004425, ,psos,lipopolysaccharide ABC transporter substrate-binding protein LptA	SSYIS1_05870, ,psos,lipopolysaccharide export system protein LptA	SSYM_0534, ,psos,periplasmic LPS-binding protein	G5703_05455, ,psos,lipopolysaccharide ABC transporter substrate-binding protein LptA	SCTVLC_2018, ,psos,Lipopolysaccharide export system protein LptA	SECINSTRO3249_0148, ,psos,Lipopolysaccharide export system protein LptA, partial	G5702_01010, ,psos,lipopolysaccharide ABC transporter substrate-binding protein LptA	G5701_00715, ,psos,lipopolysaccharide ABC transporter substrate-binding protein LptA	SCc_612, ,psos,lipopolysaccharide transport periplasmic protein LptA	G5700_02900, ,psos,lipopolysaccharide ABC transporter substrate-binding protein LptA	G5663_06030, ,psos,lipopolysaccharide ABC transporter substrate-binding protein LptA	FUHL01_50013, ,psos,putative lipopolysaccharide transport protein A: periplasmic-binding component of ABC superfamily	STSPAZIEG_0345, ,psos,Lipopolysaccharide export system protein LptA
GPZ85_010940, ,psos,lipoprotein-releasing ABC transporter permease subunit LolC	SYMBAF_RS06675, ,psos,lipoprotein-releasing ABC transporter permease subunit LolC	GPZ83_012350, ,psos,lipoprotein-releasing ABC transporter permease subunit LolC	SSYIS1_12820, ,psos,outer membrane-specific lipoprotein transporter subunit	SSYM_2378, ,psos,putative outer membrane-specific lipoprotein transporter subunit	G5703_07330, ,psos,lipoprotein-releasing ABC transporter permease subunit LolC	SCTVLC_2094, ,psos,Lipoprotein-releasing system transmembrane protein LolC	SECINSTRO3249_0643, ,psos,Lipoprotein-releasing system transmembrane protein LolC	G5702_04290, ,psos,lipoprotein-releasing ABC transporter permease subunit LolC	G5701_03875, ,psos,lipoprotein-releasing ABC transporter permease subunit LolC	SCc_412, ,psos,Lipoprotein releasing system transmembrane protein	G5700_02240, ,psos,lipoprotein-releasing ABC transporter permease subunit LolC	G5663_00735, ,psos,lipoprotein-releasing ABC transporter permease subunit LolC	FUHL01_50412, ,psos,outer membrane-specific lipoprotein transporter subunit ; membrane component of ABC superfamily	STSPAZIEG_0347, ,psos,Lipoprotein-releasing system transmembrane protein LolC
GPZ85_010945, ,psos,lipoprotein-releasing ABC transporter ATP-binding protein LolD	SYMBAF_RS06670, ,psos,lipoprotein-releasing ABC transporter ATP-binding protein LolD	GPZ83_012345, ,psos,lipoprotein-releasing ABC transporter ATP-binding protein LolD	SSYIS1_12810, ,psos,lipoprotein-releasing system ATP-binding protein LolD	SSYM_2377, ,psos,outer membrane-specific lipoprotein transporter subunit	G5703_07325, ,psos,lipoprotein-releasing ABC transporter ATP-binding protein LolD	SCTVLC_2095, ,psos,Lipoprotein-releasing system ATP-binding proteinLolD	SECINSTRO3249_0644, ,psos,Lipoprotein-releasing system ATP-binding proteinLolD	G5702_04285, ,psos,lipoprotein-releasing ABC transporter ATP-binding protein LolD	G5701_03880, ,psos,lipoprotein-releasing ABC transporter ATP-binding protein LolD	SCc_411, ,psos,Lipoprotein releasing system ATP-binding protein	G5700_02235, ,psos,lipoprotein-releasing ABC transporter ATP-binding protein LolD	G5663_00740, ,psos,lipoprotein-releasing ABC transporter ATP-binding protein LolD	FUHL01_50413, ,psos,outer membrane-specific lipoprotein transporter subunit ; ATP-binding component of ABC superfamily	STSPAZIEG_0348, ,psos,Lipoprotein-releasing system ATP-binding proteinLolD
GPZ85_010950, ,psos,lipoprotein-releasing ABC transporter permease subunit LolE	SYMBAF_RS06665, ,psos,lipoprotein-releasing ABC transporter permease subunit LolE	GPZ83_012340, ,psos,lipoprotein-releasing ABC transporter permease subunit LolE	SSYIS1_12800, ,psos,outer membrane-specific lipoprotein transporter subunit	SSYM_2376, ,psos,outer membrane-specific lipoprotein transporter subunit	G5703_07320, ,psos,lipoprotein-releasing ABC transporter permease subunit LolE	SCTVLC_2096, ,psos,Lipoprotein-releasing system transmembrane protein LolE	SECINSTRO3249_0645, ,psos,Lipoprotein-releasing system transmembrane protein lolE	G5702_04280, ,psos,lipoprotein-releasing ABC transporter permease subunit LolE	G5701_03885, ,psos,lipoprotein-releasing ABC transporter permease subunit LolE	SCc_410, ,psos,Lipoprotein releasing system transmembrane protein	G5700_02230, ,psos,lipoprotein-releasing ABC transporter permease subunit LolE	G5663_00745, ,psos,lipoprotein-releasing ABC transporter permease subunit LolE	FUHL01_50414, ,psos,outer membrane-specific lipoprotein transporter subunit ; membrane component of ABC superfamily	STSPAZIEG_0349, ,psos,Lipoprotein-releasing system transmembrane protein LolE
GPZ85_010290, ,psos,type 3 dihydrofolate reductase	SYMBAF_RS13730, ,psos,type 3 dihydrofolate reductase	GPZ83_014290, ,psos,type 3 dihydrofolate reductase	SSYIS1_14830, ,psos,dihydrofolate reductase	SSYM_2428, ,psos,putative dihydrofolate reductase	G5703_12800, ,psos,type 3 dihydrofolate reductase	SCTVLC_0458, ,psos,Dihydrofolate reductase	SECINSTRO3249_0296, ,psos,Dihydrofolate reductase	G5702_05700, ,psos,type 3 dihydrofolate reductase	G5701_00065, ,psos,type 3 dihydrofolate reductase	SCc_118, ,psos,dihydrofolate reductase	G5700_06845, ,psos,type 3 dihydrofolate reductase	G5663_05745, ,psos,type 3 dihydrofolate reductase	FUHL01_50688, ,psos,dihydrofolate reductase	STSPAZIEG_0350, ,psos,Dihydrofolate reductase
GPZ85_009870, ,psos,bis(5-nucleosyl)-tetraphosphatase (symmetrical)	SYMBAF_RS13290, ,psos,bis(5-nucleosyl)-tetraphosphatase (symmetrical) ApaH	GPZ83_006930, ,psos,bis(5-nucleosyl)-tetraphosphatase (symmetrical)	SSYIS1_11040, ,psos,bis(5-nucleosyl)-tetraphosphatase symmetrical,IDENTICAL PARALOGS:,SSYIS1_11130,bis(5'-nucleosyl)-tetraphosphatase symmetrical	SSYM_1390, ,psos,putative diadenosine tetraphosphatase	G5703_08685, ,psos,bis(5-nucleosyl)-tetraphosphatase (symmetrical)	SCTVLC_2166, ,psos,Bis(5-nucleosyl)-tetraphosphatase [symmetrical]	SECINSTRO3249_1203, ,psos,Bis(5-nucleosyl)-tetraphosphatase [symmetrical]	G5702_01255, ,psos,bis(5-nucleosyl)-tetraphosphatase (symmetrical)	G5701_01610, ,psos,bis(5-nucleosyl)-tetraphosphatase (symmetrical)	SCc_119, ,psos,diadenosine tetraphosphatase	G5700_04755, ,psos,bis(5-nucleosyl)-tetraphosphatase (symmetrical)	G5663_00115, ,psos,bis(5-nucleosyl)-tetraphosphatase (symmetrical)	FUHL01_50099, ,psos,diadenosine tetraphosphatase	STSPAZIEG_0351, ,psos,Bis(5-nucleosyl)-tetraphosphatase [symmetrical]
GPZ85_009880, ,psos,16S rRNA (adenine(1518)-N(6)/adenine(1519)-N(6))- dimethyltransferase RsmA	SYMBAF_RS13300, ,psos,16S rRNA (adenine(1518)-N(6)/adenine(1519)-N(6))- dimethyltransferase RsmA	GPZ83_006920, ,psos,16S rRNA (adenine(1518)-N(6)/adenine(1519)-N(6))- dimethyltransferase RsmA	SSYIS1_10970, ,psos,ribosomal RNA small subunit methyltransferase A	SSYM_1392, ,psos,dimethyladenosine transferase	G5703_08695, ,psos,16S rRNA (adenine(1518)-N(6)/adenine(1519)-N(6))- dimethyltransferase RsmA	SCTVLC_2164, ,psos,Ribosomal RNA small subunit methyltransferase A	SECINSTRO3249_1205, ,psos,Ribosomal RNA small subunit methyltransferase A	G5702_01265, ,psos,16S rRNA (adenine(1518)-N(6)/adenine(1519)-N(6))- dimethyltransferase RsmA	G5701_01620, ,psos,16S rRNA (adenine(1518)-N(6)/adenine(1519)-N(6))- dimethyltransferase RsmA	SCc_121, ,psos,dimethyladenosine transferase	G5700_04745, ,psos,16S rRNA (adenine(1518)-N(6)/adenine(1519)-N(6))- dimethyltransferase RsmA	G5663_00125, ,psos,16S rRNA (adenine(1518)-N(6)/adenine(1519)-N(6))- dimethyltransferase RsmA	FUHL01_50098, ,psos,S-adenosylmethionine-6-N,N-adenosyl (rRNA) dimethyltransferase	STSPAZIEG_0353, ,psos,Ribosomal RNA small subunit methyltransferase A
GPZ85_009890, ,psos,peptidylprolyl isomerase SurA	SYMBAF_RS13310, ,psos,peptidylprolyl isomerase SurA	GPZ83_006910, ,psos,peptidylprolyl isomerase SurA	SSYIS1_10950, ,psos,chaperone SurA	SSYM_1394, ,psos,putative peptidyl-prolyl cis-trans isomerase (PPIase)	G5703_08705, ,psos,peptidylprolyl isomerase SurA	SCTVLC_2162, ,psos,Chaperone SurA	SECINSTRO3249_1207, ,psos,Chaperone SurA	G5702_01275, ,psos,peptidylprolyl isomerase SurA	G5701_01630, ,psos,peptidylprolyl isomerase SurA	SCc_123, ,psos,peptidyl-prolyl cis-trans isomerase	G5700_04735, ,psos,peptidylprolyl isomerase SurA	G5663_00135, ,psos,peptidylprolyl isomerase SurA	FUHL01_50097, ,psos,peptidyl-prolyl cis-trans isomerase (PPIase)	STSPAZIEG_0354, ,psos,Chaperone SurA
GPZ85_009895, ,psos,LPS assembly protein LptD	SYMBAF_RS13315, ,psos,LPS assembly protein LptD	GPZ83_006905, ,psos,LPS assembly protein LptD	SSYIS1_10940, ,psos,LPS-assembly protein LptD	SSYM_1395, ,psos,putative exported protein required for envelope biosynthesis and integrity	G5703_08710, ,psos,LPS assembly protein LptD	SCTVLC_2161, ,psos,LPS-assembly protein LptD	SECINSTRO3249_1208, ,psos,LPS-assembly protein LptD	G5702_01280, ,psos,LPS assembly protein LptD	G5701_01635, ,psos,LPS assembly protein LptD	SCc_124, ,psos,LPS-assembly lipoprotein	G5700_04730, ,psos,LPS assembly protein LptD	G5663_00140, ,psos,LPS assembly protein LptD	FUHL01_50096, ,psos,exported protein required for envelope biosynthesis and integrity	STSPAZIEG_0355, ,psos,LPS-assembly protein LptD
GPZ85_011010, ,psos,tRNA 2-thiouridine(34) synthase MnmA	SYMBAF_RS06605, ,psos,tRNA 2-thiouridine(34) synthase MnmA	GPZ83_012285, ,psos,tRNA 2-thiouridine(34) synthase MnmA	SSYIS1_12690, ,psos,tRNA-specific 2-thiouridylase MnmA	SSYM_2364, ,psos,tRNA (5-methylaminomethyl-2-thiouridylate)-methyltransferase	G5703_07265, ,psos,tRNA 2-thiouridine(34) synthase MnmA	SCTVLC_2109, ,psos,tRNA-specific 2-thiouridylase MnmA	SECINSTRO3249_0678, ,psos,tRNA-specific 2-thiouridylase MnmA	G5702_04225, ,psos,tRNA 2-thiouridine(34) synthase MnmA	G5701_03945, ,psos,tRNA 2-thiouridine(34) synthase MnmA	SCc_408, ,psos,tRNA (5-methylaminomethyl-2-thiouridylate) methyltransferase	G5700_02180, ,psos,tRNA 2-thiouridine(34) synthase MnmA	G5663_00795, ,psos,tRNA 2-thiouridine(34) synthase MnmA	FUHL01_50146, ,psos,tRNA (5-methylaminomethyl-2-thiouridylate)-methyltransferase	STSPAZIEG_0357, ,psos,tRNA-specific 2-thiouridylase MnmA
GPZ85_014780, ,psos,serine hydroxymethyltransferase	SYMBAF_RS11100, ,psos,serine hydroxymethyltransferase	GPZ83_009260, ,psos,serine hydroxymethyltransferase	SSYIS1_23000, ,psos,serine hydroxymethyltransferase	SSYM_0980, ,psos,putative serine hydroxymethyltransferase	G5703_02755, ,psos,serine hydroxymethyltransferase	SCTVLC_0563, ,psos,Serine hydroxymethyltransferase	SECINSTRO3249_0457, ,psos,Serine hydroxymethyltransferase	G5702_05200, ,psos,serine hydroxymethyltransferase	G5701_04295, ,psos,serine hydroxymethyltransferase	SCc_568, ,psos,glycine hydroxymethyltransferase	G5700_02415, ,psos,serine hydroxymethyltransferase	G5663_01815, ,psos,serine hydroxymethyltransferase	FUHL01_50634, ,psos,serine hydroxymethyltransferase	STSPAZIEG_0358, ,psos,Serine hydroxymethyltransferase
GPZ85_014765, ,psos,inositol-1-monophosphatase	SYMBAF_RS11085, ,psos,inositol-1-monophosphatase	GPZ83_009275, ,psos,inositol-1-monophosphatase	SSYIS1_23030, ,psos,inositol-1-monophosphatase	SSYM_0983, ,psos,putative inositol monophosphatase	G5703_02770, ,psos,inositol-1-monophosphatase	SCTVLC_0567, ,psos,Inositol-1-monophosphatase	SECINSTRO3249_0458, ,psos,Inositol-1-monophosphatase	G5702_05215, ,psos,inositol-1-monophosphatase	G5701_04280, ,psos,inositol-1-monophosphatase	SCc_567, ,psos,inositol monophosphatase	G5700_05640, ,psos,inositol-1-monophosphatase	G5663_01610, ,psos,inositol-1-monophosphatase	FUHL01_50692, ,psos,inositol monophosphatase	STSPAZIEG_0359, ,psos,Inositol-1-monophosphatase
GPZ85_014750, ,psos,IscS subfamily cysteine desulfurase	SYMBAF_RS11070, ,psos,IscS subfamily cysteine desulfurase	GPZ83_009290, ,psos,IscS subfamily cysteine desulfurase	SSYIS1_23060, ,psos,cysteine desulfurase IscS	SSYM_0986, ,psos,cysteine desulfurase (tRNA sulfurtransferase), PLP-dependent	G5703_02785, ,psos,IscS subfamily cysteine desulfurase	SCTVLC_0570, ,psos,Cysteine desulfurase	SECINSTRO3249_0461, ,psos,Cysteine desulfurase IscS, partial	G5702_05230, ,psos,IscS subfamily cysteine desulfurase	G5701_04265, ,psos,IscS subfamily cysteine desulfurase	SCc_565, ,psos,cysteine desulfurase-NifS-like protein	G5700_05655, ,psos,IscS subfamily cysteine desulfurase	G5663_01595, ,psos,IscS subfamily cysteine desulfurase	FUHL01_50522, ,psos,cysteine desulfurase (tRNA sulfurtransferase), PLP-dependent	STSPAZIEG_0361, ,psos,Cysteine desulfurase IscS
GPZ85_014740, ,psos,iron-sulfur cluster assembly protein IscA	SYMBAF_RS11060, ,psos,iron-sulfur cluster assembly protein IscA	GPZ83_009300, ,psos,iron-sulfur cluster assembly protein IscA	SSYIS1_23080, ,psos,iron-binding protein IscA	SSYM_0988, ,psos,FeS cluster assembly protein	G5703_02795, ,psos,iron-sulfur cluster assembly protein IscA	SCTVLC_0572, ,psos,Iron-binding protein IscA	SECINSTRO3249_0772, ,psos,Protein SufA	G5702_05240, ,psos,iron-sulfur cluster assembly protein IscA	G5701_04255, ,psos,iron-sulfur cluster assembly protein IscA	SCc_395, ,psos,FeS assembly scaffold protein	G5700_05665, ,psos,iron-sulfur cluster assembly protein IscA	G5663_01585, ,psos,iron-sulfur cluster assembly protein IscA	FUHL01_50661, ,psos,Fe-S cluster assembly protein	STSPAZIEG_0363, ,psos,Iron-binding protein IscA
GPZ85_014690, ,psos,flavodoxin-dependent (E)-4-hydroxy-3-methylbut-2-enyl-diphosphate synthase	SYMBAF_RS11010, ,psos,flavodoxin-dependent (E)-4-hydroxy-3-methylbut-2-enyl-diphosphate synthase	GPZ83_009350, ,psos,flavodoxin-dependent (E)-4-hydroxy-3-methylbut-2-enyl-diphosphate synthase	SSYIS1_23200, ,psos,4-hydroxy-3-methylbut-2-en-1-yl diphosphate synthase (flavodoxin)	SSYM_0999, ,psos,1-hydroxy-2-methyl-2-(E)-butenyl 4-diphosphate synthase	G5703_02845, ,psos,flavodoxin-dependent (E)-4-hydroxy-3-methylbut-2-enyl-diphosphate synthase	SCTVLC_0582, ,psos,4-hydroxy-3-methylbut-2-en-1-yl diphosphate synthase	SECINSTRO3249_0467, ,psos,4-hydroxy-3-methylbut-2-en-1-yl diphosphate synthase (flavodoxin)	G5702_06485, ,psos,flavodoxin-dependent (E)-4-hydroxy-3-methylbut-2-enyl-diphosphate synthase	G5701_04205, ,psos,flavodoxin-dependent (E)-4-hydroxy-3-methylbut-2-enyl-diphosphate synthase	SCc_561, ,psos,1-hydroxy-2-methyl-2-(E)-butenyl 4-diphosphate synthase	G5700_05560, ,psos,flavodoxin-dependent (E)-4-hydroxy-3-methylbut-2-enyl-diphosphate synthase	G5663_04205, ,psos,flavodoxin-dependent (E)-4-hydroxy-3-methylbut-2-enyl-diphosphate synthase	FUHL01_30082, ,psos,1-hydroxy-2-methyl-2-(E)-butenyl 4-diphosphate synthase	STSPAZIEG_0368, ,psos,4-hydroxy-3-methylbut-2-en-1-yl diphosphate synthase
GPZ85_014685, ,psos,histidine--tRNA ligase	SYMBAF_RS11005, ,psos,histidine--tRNA ligase	GPZ83_009355, ,psos,histidine--tRNA ligase	SSYIS1_23210, ,psos,histidine--tRNA ligase	SSYM_1000, ,psos,histidyl tRNA synthetase	G5703_02850, ,psos,histidine--tRNA ligase	SCTVLC_0583, ,psos,Histidine--tRNA ligase	SECINSTRO3249_0468, ,psos,Histidine--tRNA ligase	G5702_06490, ,psos,histidine--tRNA ligase	G5701_04200, ,psos,histidine--tRNA ligase	SCc_560, ,psos,histidyl-tRNA synthetase	G5700_05555, ,psos,histidine--tRNA ligase	G5663_04210, ,psos,histidine--tRNA ligase	FUHL01_30083, ,psos,histidyl tRNA synthetase	STSPAZIEG_0369, ,psos,Histidine--tRNA ligase
GPZ85_014680, ,psos,tetratricopeptide repeat protein	SYMBAF_RS11000, ,psos,YfgM family protein	GPZ83_009360, ,psos,tetratricopeptide repeat protein	SSYIS1_23220, ,psos,conserved protein	SSYM_1001, ,psos,putative conserved protein	G5703_02855, ,psos,YfgM family protein	SCTVLC_0584, ,psos,UPF0070 protein YfgM	SECINSTRO3249_0469, ,psos,UPF0070 protein YfgM	G5702_06495, ,psos,YfgM family protein	G5701_04195, ,psos,YfgM family protein	SCc_559, ,psos,hypothetical protein	G5700_05550, ,psos,YfgM family protein	G5663_04215, ,psos,YfgM family protein	FUHL01_30084, ,psos,putative membrane protein	STSPAZIEG_0370, ,psos,UPF0070 protein YfgM
GPZ85_014670, ,psos,ribosome biogenesis GTPase Der	SYMBAF_RS10990, ,psos,ribosome biogenesis GTPase Der	GPZ83_009370, ,psos,ribosome biogenesis GTPase Der	SSYIS1_23240, ,psos,GTPase Der	SSYM_1003, ,psos,ribosome-associated GTPase	G5703_02865, ,psos,ribosome biogenesis GTPase Der	SCTVLC_0586, ,psos,GTPase Der	SECINSTRO3249_0471, ,psos,GTPase Der	G5702_06505, ,psos,ribosome biogenesis GTPase Der	G5701_04185, ,psos,ribosome biogenesis GTPase Der	SCc_557, ,psos,GTP-binding protein	G5700_05540, ,psos,ribosome biogenesis GTPase Der	G5663_04225, ,psos,ribosome biogenesis GTPase Der	FUHL01_30086, ,psos,GTPase involved in ribosome synthesis and maintenance	STSPAZIEG_0371, ,psos,GTPase Der
GPZ85_002575, ,psos,bifunctional D-glycero-beta-D-manno-heptose-7-phosphate kinase/D-glycero-beta-D-manno-heptose 1-phosphate adenylyltransferase HldE	SYMBAF_RS02700, ,psos,bifunctional D-glycero-beta-D-manno-heptose-7-phosphate kinase/D-glycero-beta-D-manno-heptose 1-phosphate adenylyltransferase HldE	GPZ83_004305, ,psos,bifunctional D-glycero-beta-D-manno-heptose-7-phosphate kinase/D-glycero-beta-D-manno-heptose 1-phosphate adenylyltransferase HldE	SSYIS1_01140, ,psos,bifunctional protein HldE	SSYM_1774, ,psos,putative fused heptose 7-phosphate kinase/heptose 1-phosphate adenyltransferase	G5703_05575, ,psos,bifunctional D-glycero-beta-D-manno-heptose-7-phosphate kinase/D-glycero-beta-D-manno-heptose 1-phosphate adenylyltransferase HldE	SCTVLC_0109, ,psos,Bifunctional protein HldE	SECINSTRO3249_0126A, ,psos,D-beta-D-heptose 7-phosphate kinase (Bifunctional protein HldE), partial	G5702_01125, ,psos,bifunctional D-glycero-beta-D-manno-heptose-7-phosphate kinase/D-glycero-beta-D-manno-heptose 1-phosphate adenylyltransferase HldE	G5701_00595, ,psos,bifunctional D-glycero-beta-D-manno-heptose-7-phosphate kinase/D-glycero-beta-D-manno-heptose 1-phosphate adenylyltransferase HldE	SCc_595, ,psos,biproductal, ADP-L-glycero-D-manno-heptose synthase, N-terminal putative kinase and C-terminal putative sugar nucleotide transferase	G5700_01990, ,psos,bifunctional D-glycero-beta-D-manno-heptose-7-phosphate kinase/D-glycero-beta-D-manno-heptose 1-phosphate adenylyltransferase HldE	G5663_05925, ,psos,bifunctional D-glycero-beta-D-manno-heptose-7-phosphate kinase/D-glycero-beta-D-manno-heptose 1-phosphate adenylyltransferase HldE	FUHL01_50751, ,psos,fused heptose 7-phosphate kinase ; heptose 1-phosphate adenyltransferase	STSPAZIEG_0374, ,psos,Bifunctional protein HldE
GPZ85_002585, ,psos,3,4-dihydroxy-2-butanone-4-phosphate synthase	SYMBAF_RS02710, ,psos,3,4-dihydroxy-2-butanone-4-phosphate synthase	GPZ83_004315, ,psos,3,4-dihydroxy-2-butanone-4-phosphate synthase	SSYIS1_01120, ,psos,3,4-dihydroxy-2-butanone 4-phosphate synthase	SSYM_1776, ,psos,putative 3,4-dihydroxy-2-butanone-4-phosphate synthase	G5703_05565, ,psos,3,4-dihydroxy-2-butanone-4-phosphate synthase	SCTVLC_0112, ,psos,3,4-dihydroxy-2-butanone 4-phosphate synthase	SECINSTRO3249_0128, ,psos,3,4-dihydroxy-2-butanone 4-phosphate synthase	G5702_01115, ,psos,3,4-dihydroxy-2-butanone-4-phosphate synthase	G5701_00605, ,psos,3,4-dihydroxy-2-butanone-4-phosphate synthase	SCc_596, ,psos,3,4-dihydroxy-2-butanone 4-phosphate synthase	G5700_02000, ,psos,3,4-dihydroxy-2-butanone-4-phosphate synthase	G5663_05935, ,psos,3,4-dihydroxy-2-butanone-4-phosphate synthase	FUHL01_50749, ,psos,3,4-dihydroxy-2-butanone-4-phosphate synthase	STSPAZIEG_0375, ,psos,3,4-dihydroxy-2-butanone 4-phosphate synthase
GPZ85_012285, ,psos,type I DNA topoisomerase	SYMBAF_RS05585, ,psos,type I DNA topoisomerase	GPZ83_011290, ,psos,type I DNA topoisomerase	SSYIS1_13870, ,psos,DNA topoisomerase 1	SSYM_2570, ,psos,DNA topoisomerase I, omega subunit	G5703_12275, ,psos,type I DNA topoisomerase	SCTVLC_1925, ,psos,DNA topoisomerase 1	SECINSTRO3249_0695, ,psos,DNA topoisomerase 1	G5702_06245, ,psos,type I DNA topoisomerase	G5701_07900, ,psos,type I DNA topoisomerase	SCc_374, ,psos,DNA topoisomerase I	G5700_07520, ,psos,type I DNA topoisomerase	G5663_05285, ,psos,type I DNA topoisomerase	FUHL01_50495, ,psos,DNA topoisomerase I, omega subunit	STSPAZIEG_0376, ,psos,DNA topoisomerase 1
GPZ85_012305, ,psos,GTP cyclohydrolase II	SYMBAF_RS05605, ,psos,GTP cyclohydrolase II	GPZ83_011310, ,psos,GTP cyclohydrolase II	SSYIS1_19290, ,psos,GTP cyclohydrolase-2	SSYM_1237, ,psos,putative GTP cyclohydrolase II	G5703_12300, ,psos,GTP cyclohydrolase II	SCTVLC_1930, ,psos,GTP cyclohydrolase-2	SECINSTRO3249_0693, ,psos,GTP cyclohydrolase-2	G5702_01980, ,psos,GTP cyclohydrolase II	G5701_03165, ,psos,GTP cyclohydrolase II	SCc_372, ,psos,GTP cyclohydrolase II	G5700_07480, ,psos,GTP cyclohydrolase II	G5663_02850, ,psos,GTP cyclohydrolase II	FUHL01_50497, ,psos,GTP cyclohydrolase II	STSPAZIEG_0377, ,psos,GTP cyclohydrolase-2
GPZ85_005900, ,psos,50S ribosomal protein L31	SYMBAF_RS16045, ,psos,50S ribosomal protein L31	GPZ83_001020, ,psos,50S ribosomal protein L31	SSYIS1_24390, ,psos,50S ribosomal protein L31	SSYM_1293, ,psos,50S ribosomal subunit protein L31	G5703_00975, ,psos,50S ribosomal protein L31	SCTVLC_1359, ,psos,50S ribosomal protein L31	SECINSTRO3249_0028, ,psos,50S ribosomal protein L31	G5702_08170, ,psos,50S ribosomal protein L31	G5701_01215, ,psos,50S ribosomal protein L31	SCc_746, ,psos,50S ribosomal protein L31	G5700_04205, ,psos,50S ribosomal protein L31	G5663_03135, ,psos,50S ribosomal protein L31	FUHL01_50558, ,psos,50S ribosomal subunit protein L31	STSPAZIEG_0379, ,psos,50S ribosomal protein L31
GPZ85_003215, ,psos,hypoxanthine phosphoribosyltransferase	SYMBAF_RS03220, ,psos,hypoxanthine phosphoribosyltransferase	GPZ83_004835, ,psos,hypoxanthine phosphoribosyltransferase	SSYIS1_29610, ,psos,hypoxanthine phosphoribosyltransferase	SSYM_2230, ,psos,hypoxanthine phosphoribosyltransferase	G5703_12655, ,psos,hypoxanthine phosphoribosyltransferase	SCTVLC_0219, ,psos,Hypoxanthine phosphoribosyltransferase	SECINSTRO3249_0082, ,psos,Hypoxanthine phosphoribosyltransferase	G5702_09520, ,psos,hypoxanthine phosphoribosyltransferase	G5701_10045, ,psos,hypoxanthine phosphoribosyltransferase	SCc_272, ,psos,hypoxanthine phosphoribosyltransferase	G5700_08490, ,psos,hypoxanthine phosphoribosyltransferase	G5663_01080, ,psos,hypoxanthine phosphoribosyltransferase	FUHL01_50439, ,psos,hypoxanthine phosphoribosyltransferase	STSPAZIEG_0383, ,psos,Hypoxanthine phosphoribosyltransferase
GPZ85_003135, ,psos,pyruvate dehydrogenase complex dihydrolipoyllysine-residue acetyltransferase	SYMBAF_RS03140, ,psos,pyruvate dehydrogenase complex dihydrolipoyllysine-residue acetyltransferase	GPZ83_004750, ,psos,pyruvate dehydrogenase complex dihydrolipoyllysine-residue acetyltransferase	SSYIS1_19630, ,psos,acetyltransferase component of pyruvate dehydrogenase complex	SSYM_1216, ,psos,pyruvate dehydrogenase, dihydrolipoyltransacetylase component E2	G5703_10095, ,psos,pyruvate dehydrogenase complex dihydrolipoyllysine-residue acetyltransferase	SCTVLC_0227, ,psos,Putative dihydrolipoyllysine-residue acetyltransferase component of pyruvate dehydrogenase complex	SECINSTRO3249_0085, ,psos,Dihydrolipoyllysine-residue acetyltransferase component of pyruvate dehydrogenase complex, partial	G5702_05745, ,psos,pyruvate dehydrogenase complex dihydrolipoyllysine-residue acetyltransferase	G5701_00250, ,psos,pyruvate dehydrogenase complex dihydrolipoyllysine-residue acetyltransferase	SCc_573, ,psos,pyruvate dehydrogenase E2 component (dihydrolipoamide acetyltransferase)	G5700_01580, ,psos,pyruvate dehydrogenase complex dihydrolipoyllysine-residue acetyltransferase	G5663_01510, ,psos,dihydrolipoyllysine-residue acetyltransferase	FUHL01_30051, ,psos,Acetyltransferase component of pyruvate dehydrogenase complex	STSPAZIEG_0385, ,psos,Dihydrolipoyllysine-residue acetyltransferase component of pyruvate dehydrogenase complex, partial
GPZ85_003130, ,psos,pyruvate dehydrogenase (acetyl-transferring), homodimeric type	SYMBAF_RS03135, ,psos,pyruvate dehydrogenase (acetyl-transferring), homodimeric type	GPZ83_004745, ,psos,pyruvate dehydrogenase (acetyl-transferring), homodimeric type	SSYIS1_19640, ,psos,pyruvate dehydrogenase E1 component	SSYM_1215, ,psos,pyruvate dehydrogenase, decarboxylase component E1, thiamin-binding	G5703_10090, ,psos,pyruvate dehydrogenase (acetyl-transferring), homodimeric type	SCTVLC_0228, ,psos,Pyruvate dehydrogenase E1 component	SECINSTRO3249_0086, ,psos,Pyruvate dehydrogenase E1 component	G5702_05750, ,psos,pyruvate dehydrogenase (acetyl-transferring), homodimeric type	G5701_00255, ,psos,pyruvate dehydrogenase (acetyl-transferring), homodimeric type	SCc_574, ,psos,pyruvate dehydrogenase E1 component	G5700_01585, ,psos,pyruvate dehydrogenase (acetyl-transferring), homodimeric type	G5663_01515, ,psos,pyruvate dehydrogenase (acetyl-transferring), homodimeric type	FUHL01_30050, ,psos,pyruvate dehydrogenase, decarboxylase component E1, thiamin-binding	STSPAZIEG_0386, ,psos,Pyruvate dehydrogenase E1 component
GPZ85_002145, ,psos,phosphatidylserine decarboxylase	SYMBAF_RS02120, ,psos,phosphatidylserine decarboxylase	GPZ83_003820, ,psos,phosphatidylserine decarboxylase	SSYIS1_18660, ,psos,phosphatidylserine decarboxylase proenzyme	SSYM_1490, ,psos,phosphatidylserine decarboxylase	G5703_04110, ,psos,phosphatidylserine decarboxylase	SCTVLC_0940, ,psos,Phosphatidylserine decarboxylase proenzyme	SECINSTRO3249_1267, ,psos,Phosphatidylserine decarboxylase proenzyme	G5702_00155, ,psos,phosphatidylserine decarboxylase	G5701_02595, ,psos,phosphatidylserine decarboxylase	SCc_078, ,psos,phosphatidylserine decarboxylase	G5700_06265, ,psos,phosphatidylserine decarboxylase	G5663_06980, ,psos,phosphatidylserine decarboxylase	FUHL01_30126, ,psos,phosphatidylserine decarboxylase	STSPAZIEG_0388, ,psos,Phosphatidylserine decarboxylase proenzyme
GPZ85_002155, ,psos,oligoribonuclease	SYMBAF_RS02130, ,psos,oligoribonuclease	GPZ83_003830, ,psos,oligoribonuclease	SSYIS1_18640, ,psos,oligoribonuclease	SSYM_1488, ,psos,putative oligoribonuclease	G5703_04120, ,psos,oligoribonuclease	SCTVLC_0938, ,psos,Oligoribonuclease	SECINSTRO3249_1269, ,psos,Oligoribonuclease	G5702_00145, ,psos,oligoribonuclease	G5701_02605, ,psos,oligoribonuclease	SCc_080, ,psos,oligoribonuclease	G5700_06275, ,psos,oligoribonuclease	G5663_06970, ,psos,oligoribonuclease	FUHL01_30122, ,psos,oligoribonuclease	STSPAZIEG_0389, ,psos,Oligoribonuclease
GPZ85_002185, ,psos,tRNA (adenosine(37)-N6)-dimethylallyltransferase MiaA	SYMBAF_RS02160, ,psos,tRNA (adenosine(37)-N6)-dimethylallyltransferase MiaA	GPZ83_003860, ,psos,tRNA (adenosine(37)-N6)-dimethylallyltransferase MiaA	SSYIS1_18590, ,psos,tRNA dimethylallyltransferase	SSYM_1483, ,psos,delta(2)-isopentenylpyrophosphate tRNA-adenosine transferase	G5703_04145, ,psos,tRNA (adenosine(37)-N6)-dimethylallyltransferase MiaA	SCTVLC_0933, ,psos,tRNA dimethylallyltransferase	SECINSTRO3249_1273, ,psos,tRNA dimethylallyltransferase	G5702_00120, ,psos,tRNA (adenosine(37)-N6)-dimethylallyltransferase MiaA	G5701_02630, ,psos,tRNA (adenosine(37)-N6)-dimethylallyltransferase MiaA	SCc_083, ,psos,delta(2)-isopentenylpyrophosphate tRNA-adenosine transferase	G5700_02620, ,psos,tRNA (adenosine(37)-N6)-dimethylallyltransferase MiaA	G5663_00350, ,psos,tRNA (adenosine(37)-N6)-dimethylallyltransferase MiaA	FUHL01_30118, ,psos,delta(2)-isopentenylpyrophosphate tRNA-adenosine transferase	STSPAZIEG_0392, ,psos,tRNA dimethylallyltransferase
GPZ85_002200, ,psos,FtsH protease activity modulator HflK	SYMBAF_RS02175, ,psos,FtsH protease activity modulator HflK	GPZ83_003875, ,psos,FtsH protease activity modulator HflK	SSYIS1_18560, ,psos,protein HflK	SSYM_1480, ,psos,modulator for HflB protease specific for phage lambda cII repressor	G5703_04160, ,psos,FtsH protease activity modulator HflK	SCTVLC_0930, ,psos,Modulator of FtsH protease HflK	SECINSTRO3249_1276, ,psos,Modulator of FtsH protease HflK	G5702_00105, ,psos,FtsH protease activity modulator HflK	G5701_02645, ,psos,FtsH protease activity modulator HflK	SCc_085, ,psos,modulator for HflB protease specific for phage lambda cII repressor	G5700_02635, ,psos,FtsH protease activity modulator HflK	G5663_00335, ,psos,FtsH protease activity modulator HflK	FUHL01_30116, ,psos,modulator for HflB protease specific for phage lambda cII repressor	STSPAZIEG_0394, ,psos,Modulator of FtsH protease HflK
GPZ85_002205, ,psos,protease modulator HflC	SYMBAF_RS02180, ,psos,protease modulator HflC	GPZ83_003880, ,psos,protease modulator HflC	SSYIS1_18550, ,psos,protein HflC	SSYM_1479, ,psos,modulator for HflB protease specific for phage lambda cII repressor	G5703_04165, ,psos,protease modulator HflC	SCTVLC_0929, ,psos,Modulator of FtsH protease HflC	SECINSTRO3249_1277, ,psos,Modulator of FtsH protease HflC	G5702_00100, ,psos,protease modulator HflC	G5701_02650, ,psos,protease modulator HflC	SCc_086, ,psos,FtsH protease regulator HflC	G5700_02640, ,psos,protease modulator HflC	G5663_00330, ,psos,protease modulator HflC	FUHL01_30115, ,psos,modulator for HflB protease specific for phage lambda cII repressor	STSPAZIEG_0395, ,psos,Modulator of FtsH protease HflC
GPZ85_001170, ,psos,thioredoxin TrxA	SYMBAF_RS00890, ,psos,thioredoxin TrxA	GPZ83_002770, ,psos,thioredoxin TrxA	SSYIS1_27650, ,psos,thioredoxin	SSYM_2150, ,psos,thioredoxin 1	G5703_00110, ,psos,thioredoxin TrxA	SCTVLC_1099, ,psos,Thioredoxin-1	SECINSTRO3249_0984, ,psos,Thioredoxin 1	G5702_03820, ,psos,thioredoxin TrxA	G5701_00780, ,psos,thioredoxin TrxA	SCc_706, ,psos,thioredoxin	G5700_00800, ,psos,thioredoxin TrxA	G5663_01710, ,psos,thioredoxin TrxA	FUHL01_50566, ,psos,thioredoxin 1	STSPAZIEG_0396, ,psos,Thioredoxin-1
GPZ85_001175, ,psos,transcription termination factor Rho	SYMBAF_RS00895, ,psos,transcription termination factor Rho	GPZ83_002775, ,psos,transcription termination factor Rho	SSYIS1_27640, ,psos,transcription termination factor Rho	SSYM_2151, ,psos,transcription termination factor	G5703_00115, ,psos,transcription termination factor Rho	SCTVLC_1100, ,psos,Transcription termination factor Rho	SECINSTRO3249_0983, ,psos,Transcription termination factor Rho	G5702_03825, ,psos,transcription termination factor Rho	G5701_00785, ,psos,transcription termination factor Rho	SCc_705, ,psos,transcription termination factor	G5700_00795, ,psos,transcription termination factor Rho	G5663_01715, ,psos,transcription termination factor Rho	FUHL01_50565, ,psos,transcription termination factor	STSPAZIEG_0397, ,psos,Transcription termination factor Rho
GPZ85_006025, ,psos,glutamate racemase	SYMBAF_RS16130, ,psos,glutamate racemase	GPZ83_000935, ,psos,glutamate racemase	SSYIS1_05250, ,psos,glutamate racemase	SSYM_0729, ,psos,glutamate racemase	G5703_01055, ,psos,glutamate racemase	SCTVLC_1754, ,psos,Glutamate racemase	SECINSTRO3249_1145, ,psos,Glutamate racemase	G5702_08545, ,psos,glutamate racemase	G5701_01290, ,psos,glutamate racemase	SCc_768, ,psos,glutamate racemase	G5700_04260, ,psos,glutamate racemase	G5663_02835, ,psos,glutamate racemase	FUHL01_50694, ,psos,glutamate racemase	STSPAZIEG_0400, ,psos,Glutamate racemase
GPZ85_006265, ,psos,leucyl aminopeptidase	SYMBAF_RS15515, ,psos,leucyl aminopeptidase	GPZ83_001545, ,psos,leucyl aminopeptidase	SSYIS1_23410, ,psos,cytosol aminopeptidase	SSYM_1016, ,psos,putative multifunctional aminopeptidase A: a cyteinylglycinase, transcription regulator and site-specific recombination factor	G5703_05835, ,psos,leucyl aminopeptidase	SCTVLC_2442, ,psos,Cytosol aminopeptidase	SECINSTRO3249_1367, ,psos,Cytosol aminopeptidase	G5702_05330, ,psos,leucyl aminopeptidase	G5701_02455, ,psos,leucyl aminopeptidase	SCc_750, ,psos,aminopeptidase A/I	G5700_04345, ,psos,leucyl aminopeptidase	G5663_05845, ,psos,leucyl aminopeptidase	FUHL01_30057, ,psos,aminopeptidase A, a cyteinylglycinase	STSPAZIEG_0401, ,psos,Cytosol aminopeptidase
GPZ85_006270, ,psos,LPS export ABC transporter permease LptF	SYMBAF_RS15510, ,psos,LPS export ABC transporter permease LptF	GPZ83_001550, ,psos,LPS export ABC transporter permease LptF	SSYIS1_23400, ,psos,conserved inner membrane protein	SSYM_1015, ,psos,putative conserved inner membrane protein	G5703_05830, ,psos,LPS export ABC transporter permease LptF	SCTVLC_2441, ,psos,Lipopolysaccharide export system permease protein LptF	SECINSTRO3249_1366, ,psos,Lipopolysaccharide export system permease protein LptF	G5702_05335, ,psos,LPS export ABC transporter permease LptF	G5701_02460, ,psos,LPS export ABC transporter permease LptF	SCc_751, ,psos,lipopolysaccharide export system permease protein	G5700_04350, ,psos,LPS export ABC transporter permease LptF	G5663_05850, ,psos,LPS export ABC transporter permease LptF	FUHL01_30059, ,psos,Lipopolysaccharide export system permease protein LptF	STSPAZIEG_0403, ,psos,Lipopolysaccharide export system permease protein LptF
GPZ85_006275, ,psos,LPS export ABC transporter permease LptG	SYMBAF_RS15505, ,psos,LPS export ABC transporter permease LptG	GPZ83_001555, ,psos,LPS export ABC transporter permease LptG	SSYIS1_23390, ,psos,conserved inner membrane protein	SSYM_1014, ,psos,putative conserved inner membrane protein	G5703_05825, ,psos,LPS export ABC transporter permease LptG	SCTVLC_2440, ,psos,Lipopolysaccharide export system permease protein LptG	SECINSTRO3249_1365, ,psos,Lipopolysaccharide export system permease protein LptG	G5702_05340, ,psos,LPS export ABC transporter permease LptG	G5701_02465, ,psos,LPS export ABC transporter permease LptG	SCc_752, ,psos,lipopolysaccharide export system permease protein	G5700_04355, ,psos,LPS export ABC transporter permease LptG	G5663_05855, ,psos,LPS export ABC transporter permease LptG	FUHL01_30060, ,psos,Lipopolysaccharide export system permease protein LptG	STSPAZIEG_0404, ,psos,Lipopolysaccharide export system permease protein LptG
GPZ85_011565, ,psos,AI-2E family transporter YdiK	SYMBAF_RS06340, ,psos,AI-2E family transporter YdiK	GPZ83_012020, ,psos,AI-2E family transporter YdiK	SSYIS1_13470, ,psos,inner membrane protein	SSYM_1285, ,psos,putative inner membrane protein	G5703_01240, ,psos,AI-2E family transporter YdiK	SCTVLC_1020, ,psos,UPF0118 inner membrane protein YdiK	SECINSTRO3249_0775, ,psos,Putative transport protein YdiK	G5702_09725, ,psos,AI-2E family transporter YdiK	G5701_01820, ,psos,AI-2E family transporter YdiK	SCc_396, ,psos,putative membrane protein	G5700_08565, ,psos,AI-2E family transporter YdiK	G5663_07020, ,psos,AI-2E family transporter YdiK	FUHL01_50024, ,psos,Putative transport protein YdiK	STSPAZIEG_0406, ,psos,UPF0118 inner membrane protein YdiK
GPZ85_003410, ,psos,phosphopentomutase	SYMBAF_RS03420, ,psos,phosphopentomutase	GPZ83_005030, ,psos,phosphopentomutase	SSYIS1_00790, ,psos,phosphopentomutase	SSYM_1806, ,psos,phosphopentomutase	G5703_04455, ,psos,phosphopentomutase	SCTVLC_1402, ,psos,Phosphopentomutase	SECINSTRO3249_0065, ,psos,Phosphopentomutase	G5702_01730, ,psos,phosphopentomutase	G5701_06910, ,psos,phosphopentomutase	SCc_283, ,psos,phosphopentomutase	G5700_03465, ,psos,phosphopentomutase	G5663_07365, ,psos,phosphopentomutase	FUHL01_50671, ,psos,phosphopentomutase	STSPAZIEG_0409, ,psos,Phosphopentomutase
GPZ85_006190, ,psos,guanylate kinase	SYMBAF_RS15595, ,psos,guanylate kinase	GPZ83_001470, ,psos,guanylate kinase	SSYIS1_23560, ,psos,guanylate kinase	SSYM_1030, ,psos,guanylate kinase	G5703_05905, ,psos,guanylate kinase	SCTVLC_2453, ,psos,Guanylate kinase	SECINSTRO3249_1375, ,psos,Guanylate kinase	G5702_05265, ,psos,guanylate kinase	G5701_02400, ,psos,guanylate kinase	SCc_762, ,psos,guanylate kinase	G5700_04470, ,psos,guanylate kinase	G5663_01410, ,psos,guanylate kinase	FUHL01_50607, ,psos,guanylate kinase	STSPAZIEG_0414, ,psos,Guanylate kinase
GPZ85_000080, ,psos,tRNA uridine-5-carboxymethylaminomethyl(34) synthesis GTPase MnmE	SYMBAF_RS16445, ,psos,tRNA uridine-5-carboxymethylaminomethyl(34) synthesis GTPase MnmE	GPZ83_002085, ,psos,tRNA uridine-5-carboxymethylaminomethyl(34) synthesis GTPase MnmE	SSYIS1_04860, ,psos,tRNA modification GTPase MnmE	SSYM_1702, ,psos,GTP-binding protein with a role in modification of tRNA	G5703_07470, ,psos,tRNA uridine-5-carboxymethylaminomethyl(34) synthesis GTPase MnmE	SCTVLC_1212, ,psos,tRNA modification GTPase MnmE	SECINSTRO3249_1335, ,psos,tRNA modification GTPase MnmE	G5702_07725, ,psos,tRNA uridine-5-carboxymethylaminomethyl(34) synthesis GTPase MnmE	G5701_08990, ,psos,tRNA uridine-5-carboxymethylaminomethyl(34) synthesis GTPase MnmE	SCc_761, ,psos,GTP-binding protein	G5700_05200, ,psos,tRNA uridine-5-carboxymethylaminomethyl(34) synthesis GTPase MnmE	G5663_01895, ,psos,tRNA uridine-5-carboxymethylaminomethyl(34) synthesis GTPase MnmE	FUHL01_50625, ,psos,GTPase	STSPAZIEG_0416, ,psos,tRNA modification GTPase MnmE
GPZ85_008790, ,psos,6,7-dimethyl-8-ribityllumazine synthase	SYMBAF_RS12250, ,psos,6,7-dimethyl-8-ribityllumazine synthase	GPZ83_007925, ,psos,6,7-dimethyl-8-ribityllumazine synthase	SSYIS1_25980, ,psos,6,7-dimethyl-8-ribityllumazine synthase	SSYM_2307, ,psos,riboflavin synthase beta chain	G5703_02940, ,psos,6,7-dimethyl-8-ribityllumazine synthase	SCTVLC_0401, ,psos,6,7-dimethyl-8-ribityllumazine synthase	SECINSTRO3249_0325, ,psos,6,7-dimethyl-8-ribityllumazine synthase	G5702_05955, ,psos,6,7-dimethyl-8-ribityllumazine synthase	G5701_05125, ,psos,6,7-dimethyl-8-ribityllumazine synthase	SCc_469, ,psos,riboflavin synthase beta chain	G5700_06990, ,psos,6,7-dimethyl-8-ribityllumazine synthase	G5663_05640, ,psos,6,7-dimethyl-8-ribityllumazine synthase	FUHL01_50432, ,psos,riboflavin synthase beta chain	STSPAZIEG_0417, ,psos,6,7-dimethyl-8-ribityllumazine synthase
GPZ85_008575, ,psos,metal ABC transporter permease	SYMBAF_RS12030, ,psos,metal ABC transporter permease	GPZ83_008140, ,psos,metal ABC transporter permease	SSYIS1_25500, ,psos,iron ABC transporter	SSYM_0230, ,psos,putative ABC transport family protein	G5703_03145, ,psos,metal ABC transporter permease	SCTVLC_0375, ,psos,High-affinity zinc uptake system membrane protein ZnuB	SECINSTRO3249_0359, ,psos,Putative ABC transporter system membrane protein	G5702_05900, ,psos,metal ABC transporter permease	G5701_07325, ,psos,metal ABC transporter permease	SCc_368, ,psos,high-affinity zinc transport system permease protein	G5700_00290, ,psos,metal ABC transporter permease	G5663_02905, ,psos,metal ABC transporter permease	FUHL01_30039, ,psos,ABC-type transporter, integral membrane subunit	STSPAZIEG_0418, ,psos,ABC-transporter metal-binding family protein
GPZ85_001445, ,psos,diaminopimelate epimerase	SYMBAF_RS01160, ,psos,diaminopimelate epimerase	GPZ83_003045, ,psos,diaminopimelate epimerase	SSYIS1_20580, ,psos,diaminopimelate epimerase	SSYM_1130, ,psos,diaminopimelate epimerase	G5703_00380, ,psos,diaminopimelate epimerase	SCTVLC_1637, ,psos,Diaminopimelate epimerase	SECINSTRO3249_0953, ,psos,Diaminopimelate epimerase	G5702_08730, ,psos,diaminopimelate epimerase	G5701_03235, ,psos,diaminopimelate epimerase	SCc_682, ,psos,diaminopimelate epimerase	G5700_03910, ,psos,diaminopimelate epimerase	G5663_04935, ,psos,diaminopimelate epimerase	FUHL01_50373, ,psos,diaminopimelate epimerase	STSPAZIEG_0422, ,psos,Diaminopimelate epimerase
GPZ85_000120, ,psos,DNA topoisomerase (ATP-hydrolyzing) subunit B	SYMBAF_RS00020, ,psos,DNA topoisomerase (ATP-hydrolyzing) subunit B	GPZ83_002125, ,psos,DNA topoisomerase (ATP-hydrolyzing) subunit B	SSYIS1_04770, ,psos,DNA gyrase subunit B	SSYM_1710, ,psos,DNA gyrase, subunit B	G5703_07430, ,psos,DNA topoisomerase (ATP-hydrolyzing) subunit B	SCTVLC_1220, ,psos,DNA gyrase subunit B	SECINSTRO3249_1326, ,psos,DNA gyrase subunit B	G5702_07765, ,psos,DNA topoisomerase (ATP-hydrolyzing) subunit B	G5701_09030, ,psos,DNA topoisomerase (ATP-hydrolyzing) subunit B	SCc_754, ,psos,DNA gyrase subunit B	G5700_05240, ,psos,DNA topoisomerase (ATP-hydrolyzing) subunit B	G5663_01935, ,psos,DNA topoisomerase (ATP-hydrolyzing) subunit B	FUHL01_50619, ,psos,DNA gyrase, subunit B	STSPAZIEG_0423, ,psos,DNA gyrase subunit B
GPZ85_014945, ,psos,nucleotide exchange factor GrpE	SYMBAF_RS11420, ,psos,nucleotide exchange factor GrpE	GPZ83_009080, ,psos,nucleotide exchange factor GrpE	SSYIS1_06700, ,psos,protein GrpE	SSYM_0897, ,psos,putative heat shock protein	G5703_02590, ,psos,nucleotide exchange factor GrpE	SCTVLC_0748, ,psos,Protein GrpE	SECINSTRO3249_0429, ,psos,Protein GrpE	G5702_05520, ,psos,nucleotide exchange factor GrpE	G5701_05265, ,psos,nucleotide exchange factor GrpE	SCc_242, ,psos,Hsp70 co-chaperone	G5700_04785, ,psos,nucleotide exchange factor GrpE	G5663_06120, ,psos,nucleotide exchange factor GrpE	FUHL01_50217, ,psos,heat shock protein	STSPAZIEG_0427, ,psos,Protein GrpE
GPZ85_014950, ,psos,NAD(+) kinase	SYMBAF_RS11425, ,psos,NAD(+) kinase	GPZ83_009075, ,psos,NAD(+) kinase	SSYIS1_06690, ,psos,NAD kinase	SSYM_0896, ,psos,putative NAD kinase	G5703_02585, ,psos,NAD(+) kinase	SCTVLC_0747, ,psos,Probable inorganic polyphosphate/ATP-NAD kinase	SECINSTRO3249_0428, ,psos,NAD kinase	G5702_05515, ,psos,NAD(+) kinase	G5701_05270, ,psos,NAD(+) kinase	SCc_241, ,psos,tmRNA	G5700_04780, ,psos,NAD(+) kinase	G5663_06115, ,psos,NAD(+) kinase	FUHL01_50216, ,psos,NAD kinase	STSPAZIEG_0428, ,psos,NAD kinase
GPZ85_014830, ,psos,tRNA adenosine(34) deaminase TadA	SYMBAF_RS11150, ,psos,tRNA adenosine(34) deaminase TadA	GPZ83_009210, ,psos,tRNA adenosine(34) deaminase TadA	SSYIS1_22890, ,psos,tRNA-specific adenosine deaminase	SSYM_0968, ,psos,putative cytidine and deoxycytidylate deaminase zinc-binding protein	G5703_02705, ,psos,tRNA adenosine(34) deaminase TadA	SCTVLC_2639, ,psos,tRNA-specific adenosine deaminase	SECINSTRO3249_0448, ,psos,tRNA-specific adenosine deaminase	G5702_05150, ,psos,tRNA adenosine(34) deaminase TadA	G5701_04350, ,psos,tRNA adenosine(34) deaminase TadA	SCc_571, ,psos,tRNA-specific adenosine deaminase	G5700_02465, ,psos,tRNA adenosine(34) deaminase TadA	G5663_01855, ,psos,tRNA adenosine(34) deaminase TadA	FUHL01_50264, ,psos,tRNA-specific adenosine deaminase	STSPAZIEG_0432, ,psos,tRNA-specific adenosine deaminase
GPZ85_010690, ,psos,23S rRNA pseudouridine(955/2504/2580) synthase RluC	SYMBAF_RS06935, ,psos,23S rRNA pseudouridine(955/2504/2580) synthase RluC	GPZ83_012605, ,psos,23S rRNA pseudouridine(955/2504/2580) synthase RluC	SSYIS1_17510, ,psos,pseudouridine synthase	SSYM_0395, ,psos,putative 23S rRNA pseudouridylate synthase	G5703_06655, ,psos,23S rRNA pseudouridine(955/2504/2580) synthase RluC	SCTVLC_0703, ,psos,Ribosomal large subunit pseudouridine synthase C	SECINSTRO3249_0597, ,psos,Ribosomal large subunit pseudouridine synthase C	G5702_06635, ,psos,23S rRNA pseudouridine(955/2504/2580) synthase RluC	G5701_04415, ,psos,23S rRNA pseudouridine(955/2504/2580) synthase RluC	SCc_430, ,psos,ribosomal large subunit pseudouridine synthase C	G5700_07205, ,psos,23S rRNA pseudouridine(955/2504/2580) synthase RluC	G5663_00565, ,psos,23S rRNA pseudouridine(955/2504/2580) synthase RluC	FUHL01_50489, ,psos,23S rRNA pseudouridylate synthase	STSPAZIEG_0434, ,psos,Ribosomal large subunit pseudouridine synthase C
GPZ85_014130, ,psos,riboflavin synthase	SYMBAF_RS06260, ,psos,riboflavin synthase	GPZ83_011940, ,psos,riboflavin synthase	SSYIS1_13070, ,psos,riboflavin synthase alpha subunit	SSYM_0836, ,psos,riboflavin synthase, alpha subunit	G5703_06715, ,psos,riboflavin synthase subunit alpha	SCTVLC_1033, ,psos,Riboflavin synthase	SECINSTRO3249_0763, ,psos,Riboflavin synthase	G5702_02210, ,psos,riboflavin synthase subunit alpha	G5701_04635, ,psos,riboflavin synthase subunit alpha	SCc_385, ,psos,riboflavin synthase alpha chain	G5700_07665, ,psos,riboflavin synthase subunit alpha	G5663_06660, ,psos,riboflavin synthase subunit alpha	FUHL01_50520, ,psos,riboflavin synthase, alpha subunit	STSPAZIEG_0437, ,psos,Riboflavin synthase
GPZ85_014105, ,psos,Grx4 family monothiol glutaredoxin	SYMBAF_RS06235, ,psos,Grx4 family monothiol glutaredoxin	GPZ83_011915, ,psos,Grx4 family monothiol glutaredoxin	SSYIS1_13010, ,psos,glutaredoxin	SSYM_0842, ,psos,glutaredoxin 4	G5703_06745, ,psos,Grx4 family monothiol glutaredoxin	SCTVLC_1042, ,psos,Glutaredoxin-4	SECINSTRO3249_0759, ,psos,Glutaredoxin 4	G5702_02185, ,psos,Grx4 family monothiol glutaredoxin	G5701_04610, ,psos,Grx4 family monothiol glutaredoxin	SCc_384, ,psos,monothiol glutaredoxin	G5700_04835, ,psos,Grx4 family monothiol glutaredoxin	G5663_07780, ,psos,Grx4 family monothiol glutaredoxin	FUHL01_50753, ,psos,monothiol glutaredoxin	STSPAZIEG_0438, ,psos,Glutaredoxin-4
GPZ85_014065, ,psos,tyrosine--tRNA ligase	SYMBAF_RS06195, ,psos,tyrosine--tRNA ligase	GPZ83_011875, ,psos,tyrosine--tRNA ligase	SSYIS1_28530, ,psos,tyrosine--tRNA ligase	SSYM_1424, ,psos,tyrosyl-tRNA synthetase	G5703_06790, ,psos,tyrosine--tRNA ligase	SCTVLC_1051, ,psos,Tyrosine--tRNA ligase	SECINSTRO3249_0751, ,psos,Tyrosine--tRNA ligase	G5702_09850, ,psos,tyrosine--tRNA ligase	G5701_09895, ,psos,tyrosine--tRNA ligase	SCc_339, ,psos,tyrosyl-tRNA synthetase	G5700_06775, ,psos,tyrosine--tRNA ligase	G5663_03470, ,psos,tyrosine--tRNA ligase	FUHL01_50419, ,psos,tyrosyl-tRNA synthetase	STSPAZIEG_0440, ,psos,Tyrosine--tRNA ligase
GPZ85_014100, ,psos,ribonuclease T	SYMBAF_RS06230, ,psos,ribonuclease T	GPZ83_011910, ,psos,ribonuclease T	SSYIS1_13000, ,psos,ribonuclease T	SSYM_0843, ,psos,ribonuclease T (RNase T)	G5703_06750, ,psos,ribonuclease T	SCTVLC_1043, ,psos,Ribonuclease T	SECINSTRO3249_0758, ,psos,Ribonuclease T	G5702_02180, ,psos,ribonuclease T	G5701_04605, ,psos,ribonuclease T	SCc_383, ,psos,exoribonuclease T	G5700_04830, ,psos,ribonuclease T	G5663_07785, ,psos,ribonuclease T	FUHL01_50752, ,psos,ribonuclease T (RNase T)	STSPAZIEG_0441, ,psos,Ribonuclease T
GPZ85_014150, ,psos,pyruvate kinase PykF	SYMBAF_RS06280, ,psos,pyruvate kinase PykF	GPZ83_011960, ,psos,pyruvate kinase PykF	SSYIS1_13100, ,psos,pyruvate kinase	SSYM_0833, ,psos,pyruvate kinase I	G5703_01190, ,psos,pyruvate kinase PykF	SCTVLC_1038, ,psos,Pyruvate kinase I	SECINSTRO3249_0766, ,psos,Pyruvate kinase I	G5702_02225, ,psos,pyruvate kinase PykF	G5701_04650, ,psos,pyruvate kinase PykF	SCc_388, ,psos,pyruvate kinase	G5700_07680, ,psos,pyruvate kinase PykF	G5663_06645, ,psos,pyruvate kinase PykF	FUHL01_50147, ,psos,pyruvate kinase I	STSPAZIEG_0445, ,psos,Pyruvate kinase I
GPZ85_010015, ,psos,iron-sulfur cluster insertion protein ErpA	SYMBAF_RS13450, ,psos,iron-sulfur cluster insertion protein ErpA	GPZ83_006790, ,psos,iron-sulfur cluster insertion protein ErpA	SSYIS1_14400, ,psos,iron-sulfur cluster insertion protein ErpA	SSYM_2385, ,psos,putative conserved protein	G5703_02315, ,psos,iron-sulfur cluster insertion protein ErpA	SCTVLC_0508, ,psos,Iron--sulfur cluster insertion protein ErpA	SECINSTRO3249_0211, ,psos,Iron-sulfur cluster insertion protein ErpA	G5702_04845, ,psos,iron-sulfur cluster insertion protein ErpA	G5701_08595, ,psos,iron-sulfur cluster insertion protein ErpA	SCc_147, ,psos,A-type iron-sulfur protein	G5700_07350, ,psos,iron-sulfur cluster insertion protein ErpA	G5663_02780, ,psos,iron-sulfur cluster insertion protein ErpA	FUHL01_50651, ,psos,putative chaperone involved in Fe-S cluster assembly and activation; hesB-like	STSPAZIEG_0446, ,psos,Iron-sulfur cluster insertion protein ErpA
GPZ85_010055, ,psos,dephospho-CoA kinase	SYMBAF_RS13490, ,psos,dephospho-CoA kinase	GPZ83_006750, ,psos,dephospho-CoA kinase	SSYIS1_14480, ,psos,dephospho-CoA kinase	SSYM_2393, ,psos,dephospho-CoA kinase	G5703_02355, ,psos,dephospho-CoA kinase	SCTVLC_0499, ,psos,Dephospho-CoA kinase	SECINSTRO3249_0219, ,psos,Dephospho-CoA kinase	G5702_04805, ,psos,dephospho-CoA kinase	G5701_08635, ,psos,dephospho-CoA kinase	SCc_146, ,psos,dephosphocoenzyme A kinase	G5700_00865, ,psos,dephospho-CoA kinase	G5663_04310, ,psos,dephospho-CoA kinase	FUHL01_50629, ,psos,dephospho-CoA kinase	STSPAZIEG_0447, ,psos,Dephospho-CoA kinase
GPZ85_014865, ,psos,holo-ACP synthase	SYMBAF_RS11340, ,psos,holo-ACP synthase	GPZ83_009160, ,psos,holo-ACP synthase	SSYIS1_06850, ,psos,holo-[acyl-carrier-protein] synthase	SSYM_0135, ,psos,putative holo-[acyl-carrier-protein] synthase 1	G5703_02670, ,psos,holo-ACP synthase	SCTVLC_0730, ,psos,Holo-[acyl-carrier-protein] synthase	SECINSTRO3249_0444, ,psos,Holo-[acyl-carrier-protein] synthase	G5702_05595, ,psos,holo-ACP synthase	G5701_05190, ,psos,holo-ACP synthase	SCc_250, ,psos,holo-[acyl-carrier protein] synthase	G5700_08055, ,psos,holo-ACP synthase	G5663_01680, ,psos,holo-ACP synthase	FUHL01_50574, ,psos,holo-[acyl-carrier-protein] synthase 1	STSPAZIEG_0448, ,psos,Holo-[acyl-carrier-protein] synthase
GPZ85_007600, ,psos,L-threonylcarbamoyladenylate synthase type 1 TsaC	SYMBAF_RS14440, ,psos,L-threonylcarbamoyladenylate synthase type 1 TsaC	GPZ83_000015, ,psos,L-threonylcarbamoyladenylate synthase type 1 TsaC	SSYIS1_07180, ,psos,threonylcarbamoyl-AMP synthase	SSYM_0936, ,psos,putative ribosome maturation factor	G5703_11560, ,psos,L-threonylcarbamoyladenylate synthase type 1 TsaC	SCTVLC_0151, ,psos,tRNA threonylcarbamoyladenosine biosynthesis protein RimN	SECINSTRO3249_0271, ,psos,Threonylcarbamoyl-AMP synthase	G5702_09180, ,psos,L-threonylcarbamoyladenylate synthase type 1 TsaC	G5701_09210, ,psos,L-threonylcarbamoyladenylate synthase type 1 TsaC	SCc_074, ,psos,putative ribosome maturation factor	G5700_06065, ,psos,L-threonylcarbamoyladenylate synthase type 1 TsaC	G5663_04465, ,psos,L-threonylcarbamoyladenylate synthase type 1 TsaC	FUHL01_50266, ,psos,putative ribosome maturation factor	STSPAZIEG_0449, ,psos,Threonylcarbamoyl-AMP synthase
GPZ85_007210, ,psos,tryptophan--tRNA ligase	SYMBAF_RS14830, ,psos,tryptophan--tRNA ligase	GPZ83_000410, ,psos,tryptophan--tRNA ligase	SSYIS1_08830, ,psos,tryptophan--tRNA ligase	SSYM_1654, ,psos,tryptophanyl-tRNA synthetase	G5703_11710, ,psos,tryptophan--tRNA ligase	SCTVLC_0525, ,psos,Tryptophan--tRNA ligase	SECINSTRO3249_1070, ,psos,Tryptophan--tRNA ligase	G5702_00965, ,psos,tryptophan--tRNA ligase	G5701_06215, ,psos,tryptophan--tRNA ligase	SCc_635, ,psos,tryptophanyl-tRNA synthetase	G5700_03780, ,psos,tryptophan--tRNA ligase	G5663_04270, ,psos,tryptophan--tRNA ligase	FUHL01_50562, ,psos,tryptophanyl-tRNA synthetase	STSPAZIEG_0450, ,psos,Tryptophan--tRNA ligase
GPZ85_007200, ,psos,ribulose-phosphate 3-epimerase	SYMBAF_RS14840, ,psos,ribulose-phosphate 3-epimerase	GPZ83_000420, ,psos,ribulose-phosphate 3-epimerase	SSYIS1_08810, ,psos,ribulose-phosphate 3-epimerase	SSYM_1656, ,psos,D-ribulose-5-phosphate 3-epimerase	G5703_11700, ,psos,ribulose-phosphate 3-epimerase	SCTVLC_0527, ,psos,Ribulose-phosphate 3-epimerase	SECINSTRO3249_1072, ,psos,Ribulose-phosphate 3-epimerase	G5702_00955, ,psos,ribulose-phosphate 3-epimerase	G5701_06225, ,psos,ribulose-phosphate 3-epimerase	SCc_636, ,psos,ribulose-phosphate 3-epimerase	G5700_03790, ,psos,ribulose-phosphate 3-epimerase	G5663_04260, ,psos,ribulose-phosphate 3-epimerase	FUHL01_50561, ,psos,D-ribulose-5-phosphate 3-epimerase	STSPAZIEG_0451, ,psos,Ribulose-phosphate 3-epimerase
GPZ85_000110, ,psos,DNA polymerase III subunit beta	SYMBAF_RS00010, ,psos,DNA polymerase III subunit beta	GPZ83_002115, ,psos,DNA polymerase III subunit beta	SSYIS1_04790, ,psos,beta sliding clamp	SSYM_1708, ,psos,DNA polymerase III, beta subunit	G5703_07440, ,psos,DNA polymerase III subunit beta	SCTVLC_1218, ,psos,DNA polymerase III subunit beta	SECINSTRO3249_1328, ,psos,Beta sliding clamp	G5702_07755, ,psos,DNA polymerase III subunit beta	G5701_09020, ,psos,DNA polymerase III subunit beta	SCc_755, ,psos,DNA polymerase III, b subunit	G5700_05230, ,psos,DNA polymerase III subunit beta	G5663_01925, ,psos,DNA polymerase III subunit beta	FUHL01_50621, ,psos,DNA polymerase III, beta subunit	STSPAZIEG_0453, ,psos,DNA polymerase III subunit beta
GPZ85_000100, ,psos,50S ribosomal protein L34	SYMBAF_RS16465, ,psos,50S ribosomal protein L34	GPZ83_002105, ,psos,50S ribosomal protein L34	SSYIS1_04820, ,psos,50S ribosomal protein L34	SSYM_1706, ,psos,50S ribosomal subunit protein L34	G5703_07450, ,psos,50S ribosomal protein L34	SCTVLC_1216, ,psos,50S ribosomal protein L34	SECINSTRO3249_1331, ,psos,50S ribosomal protein L34	G5702_07745, ,psos,50S ribosomal protein L34	G5701_09010, ,psos,50S ribosomal protein L34	SCc_757, ,psos,protein component of ribonuclease P	G5700_05220, ,psos,50S ribosomal protein L34	G5663_01915, ,psos,50S ribosomal protein L34	FUHL01_50622, ,psos,50S ribosomal subunit protein L34	STSPAZIEG_0455, ,psos,50S ribosomal protein L34
GPZ85_000095, ,psos,ribonuclease P protein component	SYMBAF_RS16460, ,psos,ribonuclease P protein component	GPZ83_002100, ,psos,ribonuclease P protein component	SSYIS1_04830, ,psos,ribonuclease P protein component	SSYM_1705, ,psos,protein C5 component of RNase P	G5703_07455, ,psos,ribonuclease P protein component	SCTVLC_1215, ,psos,Ribonuclease P protein component	SECINSTRO3249_1332, ,psos,Ribonuclease P protein component	G5702_07740, ,psos,ribonuclease P protein component	G5701_09005, ,psos,ribonuclease P protein component	SCc_758, ,psos,50S ribosomal protein L34	G5700_05215, ,psos,ribonuclease P protein component	G5663_01910, ,psos,ribonuclease P protein component	FUHL01_50623, ,psos,protein C5 component of RNase P	STSPAZIEG_0456, ,psos,Ribonuclease P protein component
GPZ85_000085, ,psos,membrane protein insertase YidC	SYMBAF_RS16450, ,psos,membrane protein insertase YidC	GPZ83_002090, ,psos,membrane protein insertase YidC	SSYIS1_04850, ,psos,membrane protein insertase YidC	SSYM_1703, ,psos,putative cytoplasmic insertase into membrane protein, Sec system	G5703_07465, ,psos,membrane protein insertase YidC	SCTVLC_1213, ,psos,Membrane protein insertase YidC	SECINSTRO3249_1334, ,psos,Membrane protein insertase YidC	G5702_07730, ,psos,membrane protein insertase YidC	G5701_08995, ,psos,membrane protein insertase YidC	SCc_760, ,psos,preprotein translocase, membrane component	G5700_05205, ,psos,membrane protein insertase YidC	G5663_01900, ,psos,membrane protein insertase YidC	FUHL01_50624, ,psos,cytoplasmic insertase into membrane protein, Sec system	STSPAZIEG_0458, ,psos,Membrane protein insertase YidC
GPZ85_001345, ,psos,RNA polymerase sigma factor RpoH	SYMBAF_RS01065, ,psos,RNA polymerase sigma factor RpoH	GPZ83_002945, ,psos,RNA polymerase sigma factor RpoH	SSYIS1_20800, ,psos,RNA polymerase sigma factor RpoH	SSYM_1111, ,psos,RNA polymerase, sigma 32 (sigma H) factor	G5703_00285, ,psos,RNA polymerase sigma factor RpoH	SCTVLC_1657, ,psos,RNA polymerase sigma-32 factor	SECINSTRO3249_0965, ,psos,RNA polymerase sigma factor RpoH	G5702_04695, ,psos,RNA polymerase sigma factor RpoH	G5701_09275, ,psos,RNA polymerase sigma factor RpoH	SCc_690, ,psos,RNA polymerase sigma-32 factor	G5700_04920, ,psos,RNA polymerase sigma factor RpoH	G5663_07470, ,psos,RNA polymerase sigma factor RpoH	FUHL01_50258, ,psos,RNA polymerase, sigma 32 (sigma H) factor	STSPAZIEG_0459, ,psos,RNA polymerase sigma factor RpoH
GPZ85_001360, ,psos,signal recognition particle-docking protein FtsY	SYMBAF_RS01080, ,psos,signal recognition particle-docking protein FtsY	GPZ83_002960, ,psos,signal recognition particle-docking protein FtsY	SSYIS1_20770, ,psos,signal recognition particle receptor FtsY	SSYM_1114, ,psos,fused Signal Recognition Particle (SRP) receptor: membrane binding protein/conserved protein	G5703_00300, ,psos,signal recognition particle-docking protein FtsY	SCTVLC_1654, ,psos,Signal recognition particle receptor FtsY	SECINSTRO3249_0962, ,psos,Signal recognition particle receptor FtsY, partial	G5702_04680, ,psos,signal recognition particle-docking protein FtsY	G5701_09290, ,psos,signal recognition particle-docking protein FtsY	SCc_689, ,psos,Cell division protein ftsY	G5700_04930, ,psos,signal recognition particle-docking protein FtsY	G5663_07455, ,psos,signal recognition particle-docking protein FtsY	FUHL01_50257, ,psos,Signal recognition particle receptor FtsY	STSPAZIEG_0460, ,psos,Signal recognition particle receptor FtsY
GPZ85_014885, ,psos,ribonuclease III	SYMBAF_RS11360, ,psos,ribonuclease III	GPZ83_009140, ,psos,ribonuclease III	SSYIS1_06810, ,psos,ribonuclease 3	SSYM_0201, ,psos,RNase III	G5703_02650, ,psos,ribonuclease III	SCTVLC_0734, ,psos,Ribonuclease 3	SECINSTRO3249_0440, ,psos,Ribonuclease 3	G5702_05575, ,psos,ribonuclease III	G5701_05210, ,psos,ribonuclease III	SCc_247, ,psos,ribonuclease III	G5700_03605, ,psos,ribonuclease III	G5663_01660, ,psos,ribonuclease III	FUHL01_50572, ,psos,RNase III	STSPAZIEG_0462, ,psos,Ribonuclease 3
GPZ85_014890, ,psos,signal peptidase I	SYMBAF_RS11365, ,psos,signal peptidase I	GPZ83_009135, ,psos,signal peptidase I	SSYIS1_06800, ,psos,signal peptidase I	SSYM_0907, ,psos,leader peptidase (signal peptidase I)	G5703_02645, ,psos,signal peptidase I	SCTVLC_0736, ,psos,Signal peptidase I	SECINSTRO3249_0439, ,psos,Signal peptidase I	G5702_05570, ,psos,signal peptidase I	G5701_05215, ,psos,signal peptidase I	SCc_246, ,psos,signal peptidase I	G5700_03600, ,psos,signal peptidase I	G5663_01655, ,psos,signal peptidase I	FUHL01_50571, ,psos,leader peptidase (signal peptidase I)	STSPAZIEG_0463, ,psos,Signal peptidase I
GPZ85_014895, ,psos,elongation factor 4	SYMBAF_RS11370, ,psos,elongation factor 4	GPZ83_009130, ,psos,elongation factor 4	SSYIS1_06790, ,psos,elongation factor 4	SSYM_0906, ,psos,GTP-binding membrane protein	G5703_02640, ,psos,elongation factor 4	SCTVLC_0737, ,psos,Elongation factor 4	SECINSTRO3249_0438, ,psos,Elongation factor 4	G5702_05565, ,psos,elongation factor 4	G5701_05220, ,psos,elongation factor 4	SCc_245, ,psos,GTP-binding elongation factor	G5700_03595, ,psos,elongation factor 4	G5663_01650, ,psos,elongation factor 4	FUHL01_50570, ,psos,GTP-binding membrane protein	STSPAZIEG_0464, ,psos,Elongation factor 4
GPZ85_009220, ,psos,class II fructose-bisphosphate aldolase	SYMBAF_RS12745, ,psos,class II fructose-bisphosphate aldolase	GPZ83_007490, ,psos,class II fructose-bisphosphate aldolase	SSYIS1_21640, ,psos,fructose-bisphosphate aldolase class II	SSYM_2009, ,psos,fructose-bisphosphate aldolase, class II	G5703_09360, ,psos,class II fructose-bisphosphate aldolase	SCTVLC_2396, ,psos,Fructose-bisphosphate aldolase class 2	SECINSTRO3249_1138, ,psos,Fructose-bisphosphate aldolase class 2	G5702_02525, ,psos,class II fructose-bisphosphate aldolase	G5701_07575, ,psos,class II fructose-bisphosphate aldolase	SCc_186, ,psos,fructose-1,6-bisphosphate aldolase	G5700_05800, ,psos,class II fructose-bisphosphate aldolase	G5663_03815, ,psos,class II fructose-bisphosphate aldolase	FUHL01_50456, ,psos,fructose-bisphosphate aldolase, class II	STSPAZIEG_0465, ,psos,Fructose-bisphosphate aldolase class 2
GPZ85_009225, ,psos,phosphoglycerate kinase	SYMBAF_RS12750, ,psos,phosphoglycerate kinase	GPZ83_007485, ,psos,phosphoglycerate kinase	SSYIS1_21630, ,psos,phosphoglycerate kinase	SSYM_2008, ,psos,putative phosphoglycerate kinase	G5703_09365, ,psos,phosphoglycerate kinase	SCTVLC_2397, ,psos,Phosphoglycerate kinase	SECINSTRO3249_1139, ,psos,Phosphoglycerate kinase	G5702_02530, ,psos,phosphoglycerate kinase	G5701_07580, ,psos,phosphoglycerate kinase	SCc_185, ,psos,phosphoglycerate kinase	G5700_05795, ,psos,phosphoglycerate kinase	G5663_03810, ,psos,phosphoglycerate kinase	FUHL01_50455, ,psos,phosphoglycerate kinase	STSPAZIEG_0466, ,psos,Phosphoglycerate kinase
GPZ85_009230, ,psos,transketolase	SYMBAF_RS12755, ,psos,transketolase	GPZ83_007480, ,psos,transketolase	SSYIS1_21600, ,psos,transketolase	SSYM_2006, ,psos,transketolase 1, thiamin-binding	G5703_11845, ,psos,transketolase	SCTVLC_2400, ,psos,Transketolase 1	SECINSTRO3249_1140, ,psos,Transketolase 1	G5702_02535, ,psos,transketolase	G5701_07590, ,psos,transketolase	SCc_184, ,psos,transketolase	G5700_05790, ,psos,transketolase	G5663_03805, ,psos,transketolase	FUHL01_50453, ,psos,transketolase 1, thiamin-binding	STSPAZIEG_0467, ,psos,Transketolase 1
GPZ85_004570, ,psos,2,3-diphosphoglycerate-dependent phosphoglycerate mutase	SYMBAF_RS09385, ,psos,2,3-diphosphoglycerate-dependent phosphoglycerate mutase	GPZ83_005880, ,psos,2,3-diphosphoglycerate-dependent phosphoglycerate mutase	SSYIS1_01810, ,psos,2,3-bisphosphoglycerate-dependent phosphoglycerate mutase	SSYM_0809, ,psos,putative phosphoglyceromutase 1	G5703_03915, ,psos,2,3-diphosphoglycerate-dependent phosphoglycerate mutase	SCTVLC_0550, ,psos,2,3-bisphosphoglycerate-dependent phosphoglycerate mutase	SECINSTRO3249_0157, ,psos,2,3-bisphosphoglycerate-dependent phosphoglycerate mutase	G5702_01395, ,psos,2,3-diphosphoglycerate-dependent phosphoglycerate mutase	G5701_05580, ,psos,2,3-diphosphoglycerate-dependent phosphoglycerate mutase	SCc_296, ,psos,phosphoglycerate mutase	G5700_00615, ,psos,2,3-diphosphoglycerate-dependent phosphoglycerate mutase	G5663_02205, ,psos,2,3-diphosphoglycerate-dependent phosphoglycerate mutase	FUHL01_30053, ,psos,phosphoglyceromutase 1	STSPAZIEG_0469, ,psos,2,3-bisphosphoglycerate-dependent phosphoglycerate mutase
GPZ85_005610, ,psos,type I pantothenate kinase	SYMBAF_RS16180, ,psos,type I pantothenate kinase	GPZ83_001830, ,psos,type I pantothenate kinase	SSYIS1_05170, ,psos,pantothenate kinase	SSYM_2717, ,psos,pantothenate kinase	G5703_01090, ,psos,type I pantothenate kinase	SCTVLC_2179, ,psos,Pantothenate kinase	SECINSTRO3249_1351, ,psos,Pantothenate kinase	G5702_05390, ,psos,type I pantothenate kinase	G5701_10350, ,psos,type I pantothenate kinase	SCc_734, ,psos,type I pantothenate kinase	G5700_07990, ,psos,type I pantothenate kinase	G5663_02270, ,psos,type I pantothenate kinase	FUHL01_50357, ,psos,pantothenate kinase	STSPAZIEG_0485, ,psos,Pantothenate kinase
GPZ85_005615, ,psos,bifunctional biotin--[acetyl-CoA-carboxylase] ligase/biotin operon repressor BirA	SYMBAF_RS16175, ,psos,bifunctional biotin--[acetyl-CoA-carboxylase] synthetase/biotin operon repressor	GPZ83_001825, ,psos,bifunctional biotin--[acetyl-CoA-carboxylase] ligase/biotin operon repressor BirA	SSYIS1_05180, ,psos,bifunctional ligase/repressor BirA	SSYM_2718, ,psos,putative bifunctional biotin-[acetylCoA carboxylase] holoenzyme synthetase/ DNA-binding transcriptional repressor, bio-5-AMP-binding	G5703_01085, ,psos,bifunctional biotin--[acetyl-CoA-carboxylase] ligase/biotin operon repressor BirA	SCTVLC_2178, ,psos,Bifunctional protein BirA	SECINSTRO3249_1352, ,psos,Bifunctional ligase/repressor BirA	G5702_05385, ,psos,bifunctional biotin--[acetyl-CoA-carboxylase] ligase/biotin operon repressor BirA	G5701_10345, ,psos,bifunctional biotin--[acetyl-CoA-carboxylase] ligase/biotin operon repressor BirA	SCc_735, ,psos,biotin--protein ligase	G5700_07985, ,psos,bifunctional biotin--[acetyl-CoA-carboxylase] ligase/biotin operon repressor BirA	G5663_02265, ,psos,bifunctional biotin--[acetyl-CoA-carboxylase] ligase/biotin operon repressor BirA	FUHL01_50358, ,psos,bifunctional biotin-[acetylCoA carboxylase] holoenzyme synthetase and DNA-binding transcriptional repressor, bio-5-AMP-binding	STSPAZIEG_0486, ,psos,Bifunctional ligase/repressor BirA
GPZ85_005620, ,psos,UDP-N-acetylmuramate dehydrogenase	SYMBAF_RS16170, ,psos,UDP-N-acetylmuramate dehydrogenase	GPZ83_001820, ,psos,UDP-N-acetylmuramate dehydrogenase	SSYIS1_05190, ,psos,UDP-N-acetylenolpyruvoylglucosamine reductase	SSYM_2719, ,psos,UDP-N-acetylenolpyruvoylglucosamine reductase, FAD-binding	G5703_01080, ,psos,UDP-N-acetylmuramate dehydrogenase	SCTVLC_2177, ,psos,UDP-N-acetylenolpyruvoylglucosamine reductase	SECINSTRO3249_1353, ,psos,UDP-N-acetylenolpyruvoylglucosamine reductase	G5702_05380, ,psos,UDP-N-acetylmuramate dehydrogenase	G5701_10310, ,psos,UDP-N-acetylmuramate dehydrogenase	SCc_736, ,psos,UDP-N-acetylenolpyruvoylglucosamine reductase	G5700_07980, ,psos,UDP-N-acetylmuramate dehydrogenase	G5663_02260, ,psos,UDP-N-acetylmuramate dehydrogenase	FUHL01_50359, ,psos,UDP-N-acetylenolpyruvoylglucosamine reductase, FAD-binding	STSPAZIEG_0487, ,psos,UDP-N-acetylenolpyruvoylglucosamine reductase
GPZ85_015120, ,psos,D-glycero-beta-D-manno-heptose 1,7-bisphosphate 7-phosphatase	SYMBAF_RS11590, ,psos,D-glycero-beta-D-manno-heptose 1,7-bisphosphate 7-phosphatase	GPZ83_008590, ,psos,D-glycero-beta-D-manno-heptose 1,7-bisphosphate 7-phosphatase	SSYIS1_22720, ,psos,D,D-heptose 1,7-bisphosphate phosphatase	SSYM_1962, ,psos,putative D,D-heptose 1,7-bisphosphate phosphatase	G5703_10230, ,psos,D-glycero-beta-D-manno-heptose 1,7-bisphosphate 7-phosphatase	SCTVLC_2266, ,psos,D,D-heptose 1,7-bisphosphate phosphatase	SECINSTRO3249_0411, ,psos,D-glycero-beta-D-manno-heptose-1,7-bisphosphate 7-phosphatase	G5702_02555, ,psos,D-glycero-beta-D-manno-heptose 1,7-bisphosphate 7-phosphatase	G5701_09825, ,psos,D-glycero-beta-D-manno-heptose 1,7-bisphosphate 7-phosphatase	SCc_224, ,psos,D-glycero-D-manno-heptose 1,7-bisphosphate phosphatase	G5700_00635, ,psos,D-glycero-beta-D-manno-heptose 1,7-bisphosphate 7-phosphatase	G5663_07575, ,psos,D-glycero-beta-D-manno-heptose 1,7-bisphosphate 7-phosphatase	FUHL01_30149, ,psos,D,D-heptose 1,7-bisphosphate phosphatase	STSPAZIEG_0495, ,psos,D-glycero-beta-D-manno-heptose-1,7-bisphosphate 7-phosphatase
GPZ85_000950, ,psos,transcription elongation factor GreA	SYMBAF_RS00670, ,psos,transcription elongation factor GreA	GPZ83_002550, ,psos,transcription elongation factor GreA	SSYIS1_28100, ,psos,transcription elongation factor GreA	SSYM_2105, ,psos,putative transcription elongation factor	G5703_06240, ,psos,transcription elongation factor GreA	SCTVLC_1852, ,psos,Transcription elongation factor GreA	SECINSTRO3249_1014, ,psos,Transcription elongation factor GreA	G5702_04910, ,psos,transcription elongation factor GreA	G5701_03475, ,psos,transcription elongation factor GreA	SCc_064, ,psos,transcription elongation factor	G5700_01445, ,psos,transcription elongation factor GreA	G5663_00390, ,psos,transcription elongation factor GreA	FUHL01_50298, ,psos,transcription elongation factor	STSPAZIEG_0499, ,psos,Transcription elongation factor GreA
GPZ85_000960, ,psos,23S rRNA (uridine(2552)-2-O)-methyltransferase RlmE	SYMBAF_RS00680, ,psos,23S rRNA (uridine(2552)-2-O)-methyltransferase RlmE	GPZ83_002560, ,psos,23S rRNA (uridine(2552)-2-O)-methyltransferase RlmE	SSYIS1_28080, ,psos,ribosomal RNA large subunit methyltransferase E	SSYM_2107, ,psos,23S rRNA methyltransferase	G5703_06250, ,psos,23S rRNA (uridine(2552)-2-O)-methyltransferase RlmE	SCTVLC_1854, ,psos,Ribosomal RNA large subunit methyltransferase E	SECINSTRO3249_1012, ,psos,Ribosomal RNA large subunit methyltransferase E	G5702_04920, ,psos,23S rRNA (uridine(2552)-2-O)-methyltransferase RlmE	G5701_03465, ,psos,23S rRNA (uridine(2552)-2-O)-methyltransferase RlmE	SCc_063, ,psos,ribosomal RNA large subunit methyltransferase E	G5700_01455, ,psos,23S rRNA (uridine(2552)-2-O)-methyltransferase RlmE	G5663_00400, ,psos,23S rRNA (uridine(2552)-2-O)-methyltransferase RlmE	FUHL01_50297, ,psos,23S rRNA methyltransferase	STSPAZIEG_0500, ,psos,Ribosomal RNA large subunit methyltransferase E
GPZ85_000965, ,psos,ATP-dependent zinc metalloprotease FtsH	SYMBAF_RS00685, ,psos,ATP-dependent zinc metalloprotease FtsH	GPZ83_002565, ,psos,ATP-dependent zinc metalloprotease FtsH	SSYIS1_28070, ,psos,ATP-dependent zinc metalloprotease FtsH	SSYM_2108, ,psos,putative protease, ATP-dependent zinc-metallo	G5703_06255, ,psos,ATP-dependent zinc metalloprotease FtsH	SCTVLC_1855, ,psos,ATP-dependent zinc metalloprotease FtsH	SECINSTRO3249_1011, ,psos,ATP-dependent zinc metalloprotease FtsH, partial	G5702_04925, ,psos,ATP-dependent zinc metalloprotease FtsH	G5701_03460, ,psos,ATP-dependent zinc metalloprotease FtsH	SCc_062, ,psos,ATP-dependent protease	G5700_01460, ,psos,ATP-dependent zinc metalloprotease FtsH	G5663_00405, ,psos,ATP-dependent zinc metalloprotease FtsH	FUHL01_50296, ,psos,protease, ATP-dependent zinc-metallo	STSPAZIEG_0501, ,psos,ATP-dependent zinc metalloprotease FtsH
GPZ85_002920, ,psos,1-acylglycerol-3-phosphate O-acyltransferase	SYMBAF_RS02930, ,psos,1-acylglycerol-3-phosphate O-acyltransferase	GPZ83_004535, ,psos,1-acylglycerol-3-phosphate O-acyltransferase	SSYIS1_20070, ,psos,1-acyl-sn-glycerol-3-phosphate acyltransferase	SSYM_1172, ,psos,putative 1-acyl-sn-glycerol-3-phosphate acyltransferase	G5703_03285, ,psos,1-acylglycerol-3-phosphate O-acyltransferase	SCTVLC_1994, ,psos,1-acyl-sn-glycerol-3-phosphate acyltransferase	SECINSTRO3249_0094, ,psos,1-acyl-sn-glycerol-3-phosphate acyltransferase	G5702_00355, ,psos,1-acylglycerol-3-phosphate O-acyltransferase	G5701_00435, ,psos,1-acylglycerol-3-phosphate O-acyltransferase	SCc_587, ,psos,1-acyl-sn-glycerol-3-phosphate acyltransferase	G5700_04535, ,psos,1-acylglycerol-3-phosphate O-acyltransferase	G5663_02725, ,psos,1-acylglycerol-3-phosphate O-acyltransferase	FUHL01_50093, ,psos,1-acyl-sn-glycerol-3-phosphate acyltransferase	STSPAZIEG_0504, ,psos,1-acyl-sn-glycerol-3-phosphate acyltransferase
GPZ85_011830, ,psos,aspartate--tRNA ligase	SYMBAF_RS05125, ,psos,aspartate--tRNA ligase	GPZ83_010840, ,psos,aspartate--tRNA ligase	SSYIS1_04550, ,psos,aspartate--tRNA ligase	SSYM_1726, ,psos,aspartyl-tRNA synthetase	G5703_03530, ,psos,aspartate--tRNA ligase	SCTVLC_1537, ,psos,Aspartate--tRNA ligase	SECINSTRO3249_0856, ,psos,Aspartate--tRNA ligase	G5702_03325, ,psos,aspartate--tRNA ligase	G5701_06435, ,psos,aspartate--tRNA ligase	SCc_351, ,psos,aspartyl-tRNA synthetase	G5700_04670, ,psos,aspartate--tRNA ligase	G5663_04875, ,psos,aspartate--tRNA ligase	FUHL01_50078, ,psos,aspartyl-tRNA synthetase	STSPAZIEG_0509, ,psos,Aspartate--tRNA ligase
GPZ85_001380, ,psos,sulfurtransferase TusA	SYMBAF_RS01100, ,psos,sulfurtransferase TusA	GPZ83_002980, ,psos,sulfurtransferase TusA	SSYIS1_20730, ,psos,sulfur carrier protein TusA	SSYM_1118, ,psos,putative conserved protein required for cell growth	G5703_00320, ,psos,sulfurtransferase TusA	SCTVLC_1650, ,psos,Sulfurtransferase TusA	SECINSTRO3249_0958, ,psos,Sulfur carrier protein TusA	G5702_04660, ,psos,sulfurtransferase TusA	G5701_09310, ,psos,sulfurtransferase TusA	SCc_688, ,psos,tRNA 2-thiouridine synthesizing protein A	G5700_04950, ,psos,sulfurtransferase TusA	G5663_07435, ,psos,sulfurtransferase TusA	FUHL01_50755, ,psos,sulfurtransferase	STSPAZIEG_0510, ,psos,Sulfurtransferase TusA
GPZ85_012060, ,psos,glyceraldehyde-3-phosphate dehydrogenase	SYMBAF_RS05350, ,psos,glyceraldehyde-3-phosphate dehydrogenase	GPZ83_011065, ,psos,glyceraldehyde-3-phosphate dehydrogenase	SSYIS1_10700, ,psos,glyceraldehyde-3-phosphate dehydrogenase	SSYM_1416, ,psos,glyceraldehyde-3-phosphate dehydrogenase A	G5703_04955, ,psos,glyceraldehyde-3-phosphate dehydrogenase	SCTVLC_0603, ,psos,Glyceraldehyde-3-phosphate dehydrogenase A	SECINSTRO3249_0838, ,psos,Glyceraldehyde-3-phosphate dehydrogenase A	G5702_10440, ,psos,glyceraldehyde-3-phosphate dehydrogenase	G5701_02090, ,psos,glyceraldehyde-3-phosphate dehydrogenase	SCc_448, ,psos,glyceraldehyde 3-phosphate dehydrogenase	G5700_07895, ,psos,glyceraldehyde-3-phosphate dehydrogenase	G5663_01070, ,psos,glyceraldehyde-3-phosphate dehydrogenase	FUHL01_50680, ,psos,glyceraldehyde-3-phosphate dehydrogenase A	STSPAZIEG_0515, ,psos,Glyceraldehyde-3-phosphate dehydrogenase A
GPZ85_007060, ,psos,Fe-S biogenesis protein NfuA	SYMBAF_RS14990, ,psos,Fe-S biogenesis protein NfuA	GPZ83_000560, ,psos,Fe-S biogenesis protein NfuA	SSYIS1_08520, ,psos,Fe/S biogenesis protein NfuA	SSYM_1685, ,psos,putative iron-sulfur cluster scaffold protein	G5703_04660, ,psos,Fe-S biogenesis protein NfuA	SCTVLC_0613, ,psos,Fe/S biogenesis protein NfuA	SECINSTRO3249_1086, ,psos,Fe/S biogenesis protein NfuA	G5702_00820, ,psos,Fe-S biogenesis protein NfuA	G5701_02910, ,psos,Fe-S biogenesis protein NfuA	SCc_628, ,psos,iron-sulfur protein which is able to transfer its [4Fe-4S] iron-sulfur cluster to apo-aconitase	G5700_04985, ,psos,Fe-S biogenesis protein NfuA	G5663_06470, ,psos,Fe-S biogenesis protein NfuA	FUHL01_50612, ,psos,Fe/S biogenesis protein	STSPAZIEG_0517, ,psos,Fe/S biogenesis protein NfuA
GPZ85_011775, ,psos,murein biosynthesis integral membrane protein MurJ	SYMBAF_RS05070, ,psos,murein biosynthesis integral membrane protein MurJ	GPZ83_010785, ,psos,murein biosynthesis integral membrane protein MurJ	SSYIS1_03670, ,psos,lipid II flippase MurJ	SSYM_1907, ,psos,integral membrane protein MviN	G5703_03475, ,psos,murein biosynthesis integral membrane protein MurJ	SCTVLC_2328, ,psos,Probable peptidoglycan biosynthesis protein MurJ	SECINSTRO3249_0863, ,psos,Lipid II flippase MurJ	G5702_09340, ,psos,murein biosynthesis integral membrane protein MurJ	G5701_08130, ,psos,murein biosynthesis integral membrane protein MurJ	SCc_452, ,psos,virulence factor mviN-like protein, membrane protein, maybe involved in polysaccharydes biosynthesis	G5700_08205, ,psos,murein biosynthesis integral membrane protein MurJ	G5663_04160, ,psos,murein biosynthesis integral membrane protein MurJ	FUHL01_50006, ,psos,putative lipid II flippase MurJ	STSPAZIEG_0518, ,psos,Lipid II flippase MurJ
GPZ85_002085, ,psos,co-chaperone GroES	SYMBAF_RS02060, ,psos,co-chaperone GroES	GPZ83_003760, ,psos,co-chaperone GroES	SSYIS1_18780, ,psos,10 kDa chaperonin	SSYM_1501, ,psos,putative Cpn10 chaperonin GroES, small subunit of GroESL	G5703_04050, ,psos,co-chaperone GroES	SCTVLC_0197, ,psos,10 kDa chaperonin	SECINSTRO3249_1257, ,psos,10 kDa chaperonin	G5702_00215, ,psos,co-chaperone GroES	G5701_02535, ,psos,co-chaperone GroES	SCc_098, ,psos,chaperone Hsp10	G5700_07870, ,psos,co-chaperone GroES	G5663_04425, ,psos,co-chaperone GroES	FUHL01_50745, ,psos,Cpn10 chaperonin GroES, small subunit of GroESL	STSPAZIEG_0519, ,psos,10 kDa chaperonin
GPZ85_002090, ,psos,chaperonin GroEL	SYMBAF_RS02065, ,psos,chaperonin GroEL	GPZ83_003765, ,psos,chaperonin GroEL	SSYIS1_18770, ,psos,60 kDa chaperonin	SSYM_1500, ,psos,Cpn60 chaperonin GroEL, large subunit of GroESL	G5703_04055, ,psos,chaperonin GroEL	SCTVLC_0198, ,psos,60 kDa chaperonin	SECINSTRO3249_1258, ,psos,60 kDa chaperonin	G5702_00210, ,psos,chaperonin GroEL	G5701_02540, ,psos,chaperonin GroEL	SCc_097, ,psos,chaperone Hsp60	G5700_07865, ,psos,chaperonin GroEL	G5663_04430, ,psos,chaperonin GroEL	FUHL01_50746, ,psos,Cpn60 chaperonin GroEL, large subunit of GroESL	STSPAZIEG_0520, ,psos,60 kDa chaperonin
GPZ85_008185, ,psos,tRNA lysidine(34) synthetase TilS	SYMBAF_RS11650, ,psos,tRNA lysidine(34) synthetase TilS	GPZ83_008530, ,psos,tRNA lysidine(34) synthetase TilS	SSYIS1_22610, ,psos,tRNA(Ile)-lysidine synthase	SSYM_1951, ,psos,putative tRNA(Ile)-lysidine synthetase	G5703_10170, ,psos,tRNA lysidine(34) synthetase TilS	SCTVLC_2254, ,psos,tRNA(Ile)-lysidine synthase	SECINSTRO3249_0402, ,psos,tRNA(Ile)-lysidine synthase	G5702_02615, ,psos,tRNA lysidine(34) synthetase TilS	G5701_03785, ,psos,tRNA lysidine(34) synthetase TilS	SCc_221, ,psos,tRNA(Ile)-lysidine synthetase	G5700_02300, ,psos,tRNA lysidine(34) synthetase TilS	G5663_05470, ,psos,tRNA lysidine(34) synthetase TilS	FUHL01_50069, ,psos,tRNA(Ile)-lysidine synthetase	STSPAZIEG_0523, ,psos,tRNA(Ile)-lysidine synthase
GPZ85_008190, ,psos,acetyl-CoA carboxylase carboxyl transferase subunit alpha	SYMBAF_RS11655, ,psos,acetyl-CoA carboxylase carboxyl transferase subunit alpha	GPZ83_008525, ,psos,acetyl-CoA carboxylase carboxyl transferase subunit alpha	SSYIS1_22600, ,psos,acetyl-coenzyme A carboxylase carboxyl transferase subunit alpha	SSYM_1950, ,psos,acetyl-CoA carboxylase, carboxytransferase, alpha subunit	G5703_08400, ,psos,acetyl-CoA carboxylase carboxyl transferase subunit alpha	SCTVLC_2253, ,psos,Acetyl-coenzyme A carboxylase carboxyl transferase subunit alpha	SECINSTRO3249_0401, ,psos,Acetyl-coenzyme A carboxylase carboxyl transferase subunit alpha	G5702_02620, ,psos,acetyl-CoA carboxylase carboxyl transferase subunit alpha	G5701_03780, ,psos,acetyl-CoA carboxylase carboxyl transferase subunit alpha	SCc_220, ,psos,acetyl-CoA carboxylase carboxyl transferase subunit alpha	G5700_02305, ,psos,acetyl-CoA carboxylase carboxyl transferase subunit alpha	G5663_05475, ,psos,acetyl-CoA carboxylase carboxyl transferase subunit alpha	FUHL01_50068, ,psos,acetyl-CoA carboxylase, carboxytransferase, alpha subunit	STSPAZIEG_0524, ,psos,Acetyl-coenzyme A carboxylase carboxyl transferase subunit alpha
GPZ85_008195, ,psos,DNA polymerase III subunit alpha	SYMBAF_RS11660, ,psos,DNA polymerase III subunit alpha	GPZ83_008520, ,psos,DNA polymerase III subunit alpha	SSYIS1_22590, ,psos,DNA-directed DNA polymerase	SSYM_1949, ,psos,putative DNA polymerase III alpha subunit	G5703_08405, ,psos,DNA polymerase III subunit alpha	SCTVLC_2252, ,psos,DNA polymerase III subunit alpha	SECINSTRO3249_0400, ,psos,DNA polymerase III subunit alpha	G5702_02625, ,psos,DNA polymerase III subunit alpha	G5701_03775, ,psos,DNA polymerase III subunit alpha	SCc_219, ,psos,DNA polymerase III, a subunit	G5700_02310, ,psos,DNA polymerase III subunit alpha	G5663_05480, ,psos,DNA polymerase III subunit alpha	FUHL01_50067, ,psos,DNA polymerase III alpha subunit	STSPAZIEG_0525, ,psos,DNA polymerase III subunit alpha
GPZ85_008205, ,psos,lipid-A-disaccharide synthase	SYMBAF_RS11670, ,psos,lipid-A-disaccharide synthase	GPZ83_008510, ,psos,lipid-A-disaccharide synthase	SSYIS1_22570, ,psos,lipid-A-disaccharide synthase	SSYM_1947, ,psos,tetraacyldisaccharide-1-P synthase	G5703_08415, ,psos,lipid-A-disaccharide synthase	SCTVLC_2250, ,psos,Lipid-A-disaccharide synthase	SECINSTRO3249_0398, ,psos,Lipid-A-disaccharide synthase	G5702_02635, ,psos,lipid-A-disaccharide synthase	G5701_03765, ,psos,lipid-A-disaccharide synthase	SCc_218, ,psos,lipid-A-disaccharide synthase	G5700_02320, ,psos,lipid-A-disaccharide synthase	G5663_05490, ,psos,lipid-A-disaccharide synthase	FUHL01_50066, ,psos,tetraacyldisaccharide-1-P synthase	STSPAZIEG_0526, ,psos,Lipid-A-disaccharide synthase
GPZ85_008210, ,psos,acyl-ACP--UDP-N-acetylglucosamine O-acyltransferase	SYMBAF_RS11675, ,psos,acyl-ACP--UDP-N-acetylglucosamine O-acyltransferase	GPZ83_008505, ,psos,acyl-ACP--UDP-N-acetylglucosamine O-acyltransferase	SSYIS1_22560, ,psos,acyl-[acyl-carrier-protein]--UDP-N- acetylglucosamine O-acyltransferase	SSYM_1946, ,psos,UDP-N-acetylglucosamine acetyltransferase	G5703_08420, ,psos,acyl-ACP--UDP-N-acetylglucosamine O-acyltransferase	SCTVLC_2249, ,psos,Acyl-[acyl-carrier-protein]--UDP-N- acetylglucosa mine O-acyltransferase	SECINSTRO3249_0397, ,psos,Acyl-[acyl-carrier-protein]: UDP-N-acetylglucosamine O-acyltransferase	G5702_02640, ,psos,acyl-ACP--UDP-N-acetylglucosamine O-acyltransferase	G5701_03760, ,psos,acyl-ACP--UDP-N-acetylglucosamine O-acyltransferase	SCc_217, ,psos,UDP-N-acetylglucosamine acyltransferase	G5700_02325, ,psos,acyl-ACP--UDP-N-acetylglucosamine O-acyltransferase	G5663_05495, ,psos,acyl-ACP--UDP-N-acetylglucosamine O-acyltransferase	FUHL01_50065, ,psos,UDP-N-acetylglucosamine acetyltransferase	STSPAZIEG_0527, ,psos,Acyl-[acyl-carrier-protein]--UDP-N- acetylglucosamineO-acyltransferase
GPZ85_008215, ,psos,3-hydroxyacyl-ACP dehydratase FabZ	SYMBAF_RS11680, ,psos,3-hydroxyacyl-ACP dehydratase FabZ	GPZ83_008500, ,psos,3-hydroxyacyl-ACP dehydratase FabZ	SSYIS1_22550, ,psos,3-hydroxyacyl-[acyl-carrier-protein] dehydratase FabZ	SSYM_1945, ,psos,(3R)-hydroxymyristol acyl carrier protein dehydratase	G5703_08425, ,psos,3-hydroxyacyl-ACP dehydratase FabZ	SCTVLC_2248, ,psos,3-hydroxyacyl-[acyl-carrier-protein] dehydratase FabZ	SECINSTRO3249_0396, ,psos,3-hydroxyacyl-[acyl-carrier-protein] dehydrataseFabZ	G5702_02645, ,psos,3-hydroxyacyl-ACP dehydratase FabZ	G5701_03755, ,psos,3-hydroxyacyl-ACP dehydratase FabZ	SCc_216, ,psos,(3R)-hydroxymyristoyl-[acyl carrier protein] dehydratase	G5700_02330, ,psos,3-hydroxyacyl-ACP dehydratase FabZ	G5663_05500, ,psos,3-hydroxyacyl-ACP dehydratase FabZ	FUHL01_50063, ,psos,(3R)-hydroxymyristol acyl carrier protein dehydratase	STSPAZIEG_0528, ,psos,3-hydroxyacyl-[acyl-carrier-protein] dehydrataseFabZ
GPZ85_008220, ,psos,UDP-3-O-(3-hydroxymyristoyl)glucosamine N-acyltransferase	SYMBAF_RS11685, ,psos,UDP-3-O-(3-hydroxymyristoyl)glucosamine N-acyltransferase	GPZ83_008495, ,psos,UDP-3-O-(3-hydroxymyristoyl)glucosamine N-acyltransferase	SSYIS1_22540, ,psos,UDP-3-O-(3-hydroxymyristoyl)glucosamine N-acyltransferase	SSYM_1944, ,psos,UDP-3-O-(3-hydroxymyristoyl)-glucosamine N-acyltransferase	G5703_08430, ,psos,UDP-3-O-(3-hydroxymyristoyl)glucosamine N-acyltransferase	SCTVLC_2247, ,psos,UDP-3-O-(3-hydroxymyristoyl)glucosamine N-acyltransferase	SECINSTRO3249_0395, ,psos,UDP-3-O-(3-hydroxymyristoyl)glucosamine N-acyltransferase	G5702_02650, ,psos,UDP-3-O-(3-hydroxymyristoyl)glucosamine N-acyltransferase	G5701_03750, ,psos,UDP-3-O-(3-hydroxymyristoyl)glucosamine N-acyltransferase	SCc_215, ,psos,UDP-3-O-[3-hydroxymyristoyl] glucosamine N-acyltransferase	G5700_02335, ,psos,UDP-3-O-(3-hydroxymyristoyl)glucosamine N-acyltransferase	G5663_05505, ,psos,UDP-3-O-(3-hydroxymyristoyl)glucosamine N-acyltransferase	FUHL01_50061, ,psos,UDP-3-O-(3-hydroxymyristoyl)-glucosamine N-acyltransferase	STSPAZIEG_0529, ,psos,UDP-3-O-(3-hydroxymyristoyl)glucosamine N-acyltransferase
GPZ85_008225, ,psos,molecular chaperone Skp	SYMBAF_RS11690, ,psos,molecular chaperone Skp	GPZ83_008490, ,psos,molecular chaperone Skp	SSYIS1_22530, ,psos,periplasmic chaperone	SSYM_1943, ,psos,putative periplasmic chaperone	G5703_08435, ,psos,molecular chaperone Skp	SCTVLC_2246, ,psos,Chaperone protein skp	SECINSTRO3249_0394, ,psos,Chaperone protein Skp	G5702_02655, ,psos,molecular chaperone Skp	G5701_03745, ,psos,molecular chaperone Skp	SCc_214, ,psos,periplasmic chaperone	G5700_02340, ,psos,molecular chaperone Skp	G5663_05510, ,psos,molecular chaperone Skp	FUHL01_50060, ,psos,periplasmic chaperone	STSPAZIEG_0530, ,psos,Chaperone protein Skp
GPZ85_008230, ,psos,outer membrane protein assembly factor BamA	SYMBAF_RS11695, ,psos,outer membrane protein assembly factor BamA	GPZ83_008485, ,psos,outer membrane protein assembly factor BamA	SSYIS1_22520, ,psos,outer membrane protein assembly factor BamA	SSYM_1942, ,psos,outer membrane protein assembly factor	G5703_08440, ,psos,outer membrane protein assembly factor BamA	SCTVLC_2245, ,psos,Outer membrane protein assembly factor BamA	SECINSTRO3249_0393, ,psos,Outer membrane protein assembly factor BamA	G5702_02660, ,psos,outer membrane protein assembly factor BamA	G5701_03740, ,psos,outer membrane protein assembly factor BamA	SCc_213, ,psos,Subunit of Outer Membrane Protein Assembly Complex: BamA	G5700_02345, ,psos,outer membrane protein assembly factor BamA	G5663_05515, ,psos,outer membrane protein assembly factor BamA	FUHL01_50059, ,psos,outer membrane protein assembly factor	STSPAZIEG_0531, ,psos,Outer membrane protein assembly factor BamA
GPZ85_008240, ,psos,phosphatidate cytidylyltransferase	SYMBAF_RS11705, ,psos,phosphatidate cytidylyltransferase	GPZ83_008475, ,psos,phosphatidate cytidylyltransferase	SSYIS1_22500, ,psos,phosphatidate cytidylyltransferase	SSYM_1940, ,psos,putative CDP-diglyceride synthase	G5703_08450, ,psos,phosphatidate cytidylyltransferase	SCTVLC_2243, ,psos,Phosphatidate cytidylyltransferase	SECINSTRO3249_0391, ,psos,Phosphatidate cytidylyltransferase	G5702_02670, ,psos,phosphatidate cytidylyltransferase	G5701_03730, ,psos,phosphatidate cytidylyltransferase	SCc_211, ,psos,CDP-diglyceride synthase	G5700_02355, ,psos,phosphatidate cytidylyltransferase	G5663_05525, ,psos,phosphatidate cytidylyltransferase	FUHL01_50057, ,psos,CDP-diglyceride synthase	STSPAZIEG_0532, ,psos,Phosphatidate cytidylyltransferase
GPZ85_008245, ,psos,(2E,6E)-farnesyl-diphosphate-specific ditrans,polycis-undecaprenyl-diphosphate synthase	SYMBAF_RS11710, ,psos,(2E,6E)-farnesyl-diphosphate-specific ditrans,polycis-undecaprenyl-diphosphate synthase	GPZ83_008470, ,psos,(2E,6E)-farnesyl-diphosphate-specific ditrans,polycis-undecaprenyl-diphosphate synthase	SSYIS1_22490, ,psos,ditrans polycis-undecaprenyl-diphosphate synthase ((2E 6E)-farnesyl-diphosphate specific)	SSYM_1939, ,psos,undecaprenyl pyrophosphate synthase	G5703_08455, ,psos,(2E,6E)-farnesyl-diphosphate-specific ditrans,polycis-undecaprenyl-diphosphate synthase	SCTVLC_2242, ,psos,Ditrans,polycis-undecaprenyl-diphosphate synthase ((2E,6E)-farnesyl-diphosphate specific)	SECINSTRO3249_0390, ,psos,Ditrans,polycis-undecaprenyl-diphosphate synthase ((2E,6E)-farnesyl-diphosphate specific)	G5702_02675, ,psos,(2E,6E)-farnesyl-diphosphate-specific ditrans,polycis-undecaprenyl-diphosphate synthase	G5701_03725, ,psos,(2E,6E)-farnesyl-diphosphate-specific ditrans,polycis-undecaprenyl-diphosphate synthase	SCc_210, ,psos,undecaprenyl diphosphate synthase	G5700_02360, ,psos,(2E,6E)-farnesyl-diphosphate-specific ditrans,polycis-undecaprenyl-diphosphate synthase	G5663_05530, ,psos,(2E,6E)-farnesyl-diphosphate-specific ditrans,polycis-undecaprenyl-diphosphate synthase	FUHL01_50056, ,psos,undecaprenyl pyrophosphate synthase	STSPAZIEG_0533, ,psos,Ditrans,polycis-undecaprenyl-diphosphate synthase ((2E,6E)-farnesyl-diphosphate specific)
GPZ85_008250, ,psos,1-deoxy-D-xylulose-5-phosphate reductoisomerase	SYMBAF_RS11715, ,psos,1-deoxy-D-xylulose-5-phosphate reductoisomerase	GPZ83_008465, ,psos,1-deoxy-D-xylulose-5-phosphate reductoisomerase	SSYIS1_22480, ,psos,1-deoxy-D-xylulose 5-phosphate reductoisomerase	SSYM_1938, ,psos,1-deoxy-D-xylulose 5-phosphate reductoisomerase	G5703_08460, ,psos,1-deoxy-D-xylulose-5-phosphate reductoisomerase	SCTVLC_2241, ,psos,1-deoxy-D-xylulose 5-phosphate reductoisomerase	SECINSTRO3249_0389, ,psos,1-deoxy-D-xylulose 5-phosphate reductoisomerase	G5702_02680, ,psos,1-deoxy-D-xylulose-5-phosphate reductoisomerase	G5701_03720, ,psos,1-deoxy-D-xylulose-5-phosphate reductoisomerase	SCc_209, ,psos,1-deoxy-D-xylulose 5-phosphate reductoisomerase	G5700_02365, ,psos,1-deoxy-D-xylulose-5-phosphate reductoisomerase	G5663_05535, ,psos,1-deoxy-D-xylulose-5-phosphate reductoisomerase	FUHL01_50055, ,psos,1-deoxy-D-xylulose 5-phosphate reductoisomerase	STSPAZIEG_0534, ,psos,1-deoxy-D-xylulose 5-phosphate reductoisomerase
GPZ85_008255, ,psos,ribosome recycling factor	SYMBAF_RS11720, ,psos,ribosome recycling factor	GPZ83_008460, ,psos,ribosome recycling factor	SSYIS1_22470, ,psos,ribosome-recycling factor	SSYM_1937, ,psos,ribosome recycling factor	G5703_08465, ,psos,ribosome recycling factor	SCTVLC_2240, ,psos,Ribosome-recycling factor	SECINSTRO3249_0388, ,psos,Ribosome-recycling factor	G5702_02685, ,psos,ribosome recycling factor	G5701_03715, ,psos,ribosome recycling factor	SCc_208, ,psos,ribosome recycling factor	G5700_02370, ,psos,ribosome recycling factor	G5663_05540, ,psos,ribosome recycling factor	FUHL01_50054, ,psos,ribosome recycling factor	STSPAZIEG_0535, ,psos,Ribosome-recycling factor
GPZ85_008260, ,psos,UMP kinase	SYMBAF_RS11725, ,psos,UMP kinase	GPZ83_008455, ,psos,UMP kinase	SSYIS1_22460, ,psos,uridylate kinase	SSYM_1936, ,psos,uridylate kinase	G5703_08470, ,psos,UMP kinase	SCTVLC_2239, ,psos,Uridylate kinase	SECINSTRO3249_0387B, ,psos,Uridylate kinase, partial	G5702_02690, ,psos,UMP kinase	G5701_03710, ,psos,UMP kinase	SCc_207, ,psos,uridylate kinase	G5700_02375, ,psos,UMP kinase	G5663_05545, ,psos,UMP kinase	FUHL01_50053, ,psos,uridylate kinase	STSPAZIEG_0536, ,psos,Uridylate kinase
GPZ85_008265, ,psos,elongation factor Ts	SYMBAF_RS11730, ,psos,elongation factor Ts	GPZ83_008450, ,psos,elongation factor Ts	SSYIS1_22450, ,psos,elongation factor Ts	SSYM_1935, ,psos,protein chain elongation factor EF-Ts	G5703_08475, ,psos,elongation factor Ts	SCTVLC_2238, ,psos,Elongation factor Ts	SECINSTRO3249_0386, ,psos,Elongation factor Ts, partial	G5702_02695, ,psos,elongation factor Ts	G5701_03705, ,psos,elongation factor Ts	SCc_206, ,psos,elongation factor Ts	G5700_02380, ,psos,elongation factor Ts	G5663_05550, ,psos,elongation factor Ts	FUHL01_50052, ,psos,protein chain elongation factor EF-Ts	STSPAZIEG_0537, ,psos,Elongation factor Ts
GPZ85_008270, ,psos,30S ribosomal protein S2	SYMBAF_RS11735, ,psos,30S ribosomal protein S2	GPZ83_008445, ,psos,30S ribosomal protein S2	SSYIS1_22440, ,psos,30S ribosomal protein S2	SSYM_1934, ,psos,30S ribosomal subunit protein S2	G5703_08480, ,psos,30S ribosomal protein S2	SCTVLC_2237, ,psos,30S ribosomal protein S2	SECINSTRO3249_0385, ,psos,30S ribosomal protein S2	G5702_02700, ,psos,30S ribosomal protein S2	G5701_03700, ,psos,30S ribosomal protein S2	SCc_205, ,psos,30S ribosomal protein S2	G5700_02385, ,psos,30S ribosomal protein S2	G5663_05555, ,psos,30S ribosomal protein S2	FUHL01_50051, ,psos,30S ribosomal subunit protein S2	STSPAZIEG_0538, ,psos,30S ribosomal protein S2
GPZ85_008275, ,psos,type I methionyl aminopeptidase	SYMBAF_RS11740, ,psos,type I methionyl aminopeptidase	GPZ83_008440, ,psos,type I methionyl aminopeptidase	SSYIS1_22420, ,psos,methionine aminopeptidase	SSYM_1933, ,psos,methionine aminopeptidase	G5703_08485, ,psos,type I methionyl aminopeptidase	SCTVLC_2235, ,psos,Methionine aminopeptidase	SECINSTRO3249_0384, ,psos,Methionine aminopeptidase	G5702_02705, ,psos,type I methionyl aminopeptidase	G5701_03695, ,psos,type I methionyl aminopeptidase	SCc_204, ,psos,methionine aminopeptidase	G5700_00195, ,psos,type I methionyl aminopeptidase	G5663_04775, ,psos,type I methionyl aminopeptidase	FUHL01_50050, ,psos,methionine aminopeptidase	STSPAZIEG_0539, ,psos,Methionine aminopeptidase
