# Supplementary material for: At the Gate of Mutualism: Identification of Genomic Traits Predisposing to Insect-Bacterial Symbiosis in Pathogenic Strains of the Aphid Symbiont Serratia symbiotica
Source: Front Cell Infect Microbiol. 2021 Jun 29;11:660007. doi: 10.3389/fcimb.2021.660007 (PMC8275996; doi:10.3389/fcimb.2021.660007)
Supplement: Supplementary file 1 [file DataSheet_1.zip › Supplementary Material/Table S6.xlsx]

## Sheet: Feuil1
Table S6. Summary of antiSMASH 4.1.0 secondary metabolite prediction of S. symbiotica strains.
Strain	Region iD	Region type	Lenght	Product (most similar known cluster)	Type	Completion
SsApa8A1	1	NRPS	40319	O&K-antigen	saccharide	0.066
	2	NRPS	55405	Microcin N	microviridin	0.8
	3	NRPS-like	40232	Luminmide	nrps	1
	4	NRPS, T1PKS	57692	Yersiniabactin	nrps	0.75
	5	hserlactone, NRPS	68705	Massetolide A	nrps	1*
	6	NRPS	55041	-	-	-
	7	NRPS-like	42754	Luminmide	nrps	1
	8	hserlactone	15321	-	-	-
SsAf2.3	1	NRPS	45606	Syringopeptin	nrps	1*
	2	NRPS	40757	-	-	-
	3	NRPS	53021	Microcin N	microviridin	0.6
	4	NRPS, hserlactone	67762	Massetolide A	nrps	1*
	5	NRPS	46283	Yersiniabactin	nrps	0.5
	6	NRPS	56197	Luminmide	nrps	1
	7	NRPS, T1PKS	53547	-	-	-
SsAf24.1	1	NRPS, T1PKS	57691	Yersiniabactin	nrps	0.75
	2	hserlactone	20654	-	-	-
	3	NRPS-like	40082	Rhizomide A / rhizomide B / rhizomide C	nrps	1
	4	NRPS	41562	-	-	-
	5	NRPS	54878	Amonabactin	nrps	0.571
	6	NRPS	50058	A33853	other	0.087
	7	NRPS	36673	Massetolide A	nrps	1*
	8	hserlactone	20666	-	-	-
SsApIS	1	NRPS, T1PKS	57811	Yersiniabactin	nrps	1*
	2	hserlactone	18848	Prodigiosin	t2pks	0.188
	3	hserlactone	20336	Colicin V	ripp	0.012
	4	NRPS	54364	Microcin N	NRP	0.6
SsApTucson	1	hserlactone	1018	-	-	-
	2	NRPS	40525	Vanchrobactin	nrps	0.6
	3	NRPS	55472	Yersiniabactin	nrps	1*
SsPl-94S	1	NRPS	25830	Tolaasin	nrps	1*
	2	hserlactone	16810	-	-	-
	3	hserlactone	20666	-	-	-
	4	NRPS	19595	Massetolide A	nrps	1*
	5	hserlactone	2284	-	-	-
SsCt	1	NRPS	43054	Yersiniabactin	nrps-t1pks	0.088
	2	hserlactone	20603	-	-	-
	3	hserlactone	20900	-	-	-
	4	NRPS	55327	Massetolide A	nrps	1*
SsCs	-	-		-	-	-
SsMc-56S	1	NRPS-like	29784	Amonabactin	nrps	0.857
	2	NRPS-like	22779	Syringopeptin	nrps	1*
	3	hserlactone	12987	-	-	-
	4	hserlactone	10853	-	-	-
	5	hserlactone	2720	-	-	-
SsAu-53S	1	hserlactone	20522	Prodigiosin	t2pks	0.188
	2	NRPS	30745	Massetolide A	nrps	1*
	3	hserlactone	10983	-	-	-
	4	hserlactone	10437	-	-	-
SsCc	-	-	-	-	-	-
SsPa-89S	-	-	-	-	-	-
SsPa-14S	-	-	-	-	-	-
SsCf	-	-	-	-	-	-
SsTs	-	-	-	-	-	-
