# Supplementary material for: At the Gate of Mutualism: Identification of Genomic Traits Predisposing to Insect-Bacterial Symbiosis in Pathogenic Strains of the Aphid Symbiont Serratia symbiotica
Source: Front Cell Infect Microbiol. 2021 Jun 29;11:660007. doi: 10.3389/fcimb.2021.660007 (PMC8275996; doi:10.3389/fcimb.2021.660007)
Supplement: Supplementary file 1 [file DataSheet_1.zip › Supplementary Material/Table S7.xlsx]

## Sheet: Feuil1
Table S7. Intact phage regions detected with PHASTER. APSE phage regions are highlighted in yellow.
Strain	Regiona	Length (kb)b	No. CDSc	GC%	Most common phage (hit genes count)d
SsApa8A1	1	71.8	92	54.51	Entero_P88_NC_026014(23)
	2	37.9	33	53.26	Escher_RCS47_NC_042128(3)
	3	43.3	52	52.89	Salmon_Fels_2_NC_010463(30)
	4	32.5	30	51.71	Salmon_ST64B_NC_004313(3)
	5	34.4	48	50.44	Salmon_118970_sal3_NC_031940(9)
	6	57.9	58	53.7	Mannhe_vB_MhM_3927AP2_NC_028766(17)
	7	44.2	65	50.04	Salmon_SEN34_NC_028699(22)
	8	38.8	51	52.2	Entero_mEp235_NC_019708(9)
	9	48	71	49.2	Salmon_118970_sal3_NC_031940(12)
SsAf2.3	1	36.5	51	53.15	Entero_phiT5282H_NC_049429(27)
	2	38.3	50	54.97	Haemop_SuMu_NC_019455(20)
	3	59	69	49.60	Salmon_118970_sal3_NC_031940(12)
	4	23	28	54.29	Salmon_Fels_2_NC_010463(10)
	5	54.4	51	55.62	Haemop_SuMu_NC_019455(19)
	6	52.6	68	50.08	Salmon_118970_sal3_NC_031940(8)
	7	46.7	46	52.69	Entero_phiT5282H_NC_049429(29)
	8	17.8	31	54.29	Ralsto_RSA1_NC_009382(9)
SsAf24.1	1	40	52	52.61	Salmon_Fels_2_NC_010463(33)
	2	51	60	54.53	Haemop_SuMu_NC_019455(19)
	3	61	62	49.02	Salmon_Fels_2_NC_010463(33)
	4	33.6	47	55.94	Haemop_SuMu_NC_019455(18)
SsApIS	1	46.7	32	51.29	Haemop_SuMu_NC_019455(6)
	2	38.3	11	51.13	Entero_mEp235_NC_019708(5)
	3	33.1	28	48.67	Salmon_118970_sal3_NC_031940(17)
	4	39.4	24	48.47	Entero_SfI_NC_027339(7)
	5	34.3	27	51.22	Escher_500465_2_NC_049343(3)
	6	41	37	50.57	Salmon_118970_sal3_NC_031940(5)
SsApTucson	1	21	25	42.32	Salmon_118970_sal3_NC_031940(7)
SsPl-94S	1	19.4	23	51.29	Entero_mEpX2_NC_019705(3)
	2	27.4	46	45.24	Salmon_118970_sal3_NC_031940(15)
	3	12.6	23	55.46	Salmon_UPF_BP1_NC_047875(4)
	4	12.9	27	57.66	Mannhe_vB_MhM_3927AP2_NC_028766(13)
SsCt	1	17.6	25	53.01	Entero_mEp460_NC_019716(9)
	2	13.9	30	50.39	Salmon_118970_sal3_NC_031940(6)
	3	45.8	54	51.97	Endosy_APSE_1_NC_000935(11)
	4	21.9	31	52.84	PHAGE_Salmon_ST64B_NC_004313(6)
	5	26.2	32	51.43	Escher_RCS47_NC_042128(3)
	6	8.3	15	52.77	Salmon_vB_SosS_Oslo_NC_018279(2)
SsCs	No intact prophage regions	-	-	-	-
SsMc-56S	1	15.8	26	53.75	Entero_mEp213_NC_019720(9)
	2	17.6	22	55.70	Mannhe_vB_MhM_3927AP2_NC_028766(12)
	3	26.9	40	52.47	Salmon_118970_sal3_NC_031940(16)
SsAu-53S	1	13.2	26	51.82	Salmon_RE_2010_NC_019488(5)
	2	12.3	30	50.15	Salmon_118970_sal3_NC_031940(6)
SsCc	No intact prophage regions	-	-	-	-
SsPa-89S	No intact prophage regions	-	-	-	-
SsPa-14S	1	11.6	21	43.29	Entero_HK022_NC_002166(1)
SsCf	No intact prophage regions	-	-	-	-
SsTs	No intact prophage regions	-	-	-	-
