# Supplementary material for: At the Gate of Mutualism: Identification of Genomic Traits Predisposing to Insect-Bacterial Symbiosis in Pathogenic Strains of the Aphid Symbiont Serratia symbiotica
Source: Front Cell Infect Microbiol. 2021 Jun 29;11:660007. doi: 10.3389/fcimb.2021.660007 (PMC8275996; doi:10.3389/fcimb.2021.660007)
Supplement: Supplementary file 1 [file DataSheet_1.zip › Supplementary Material/Table S8.xlsx]

## Sheet: Feuil1
Table S8. CRISPR-Cas systems detected in the different S. symbiotica strains.
Strain	System	Number of spacers	Consensus repeat / present genes
SsApa8A1	1 CRISPR	11	GTCGCACCCCACGCGGGTGCGTGGATTGAAAC
SsAf2.3	1 CRISPR	8	GTTTCAATCCACGCACCCGCGTGGGGTGCGAC
SsAf24.1	1 CRISPR	71	GTTTCAATCCACGCACCCGCGTGGGGTGCGAC
	1 CAS-TypeIC	4	cas1 TypeIC, cas7c TypeIC, cas5c TypeIC, cas8c TypeIC
SsApIS	0	-	-
SsApTucson	0	-	-
SsPl-94S	0	-	-
SsCt	0	-	-
SsCs	0	-	-
SsMc-56S	0	-	-
SsAu-53S	0	-	-
SsCc	0	-	-
SsPa-89S	0	-	-
SsPa-14S	0	-	-
SsCf	0	-	-
SsTs	0	-	-
