# Supplementary material for: At the Gate of Mutualism: Identification of Genomic Traits Predisposing to Insect-Bacterial Symbiosis in Pathogenic Strains of the Aphid Symbiont Serratia symbiotica
Source: Front Cell Infect Microbiol. 2021 Jun 29;11:660007. doi: 10.3389/fcimb.2021.660007 (PMC8275996; doi:10.3389/fcimb.2021.660007)
Supplement: Supplementary file 1 [file DataSheet_1.zip › Supplementary Material/Table S9.xlsx]

## Sheet: Feuil1
Table S9. Macromolecular systems predicted to be intact in the different S. symbiotica strains.
Strain	Flagellum (11)	T3SS (9)	pT4SSt (1)	T4SS-typeI (3)	T5aSS (1)	T5bSS (1)	T5cSS (1)
SsAf2.3	0	1	0	0	4	2	4
SsAf24.1	0	1	0	0	2	2	2
SsApa8A1	1	1	1	1	2	2	5
SsApIS	0	0	0	0	1	1	4
SsApTucson	0	0	0	0	0	1	1
SsPl-94S	1	0	0	0	1	1	2
SsCt	0	0	0	0	0	0	3
SsCs	0	0	0	0	1	0	0
SsMc-56S	0	0	0	0	0	0	1
SsAu-53S	1	0	0	0	0	0	0
SsCc	0	0	0	0	0	0	0
SsPa-89S	0	0	0	0	0	0	0
SsPa-14S	0	0	0	0	0	0	0
SsCf	0	0	0	0	0	0	0
SsTs	0	0	0	0	0	0	0
